# Supplementary material for: Metagenomic insights into the taxonomy, function, and dysbiosis of prokaryotic communities in octocorals
Source: Microbiome. 2021 Mar 25;9:72. doi: 10.1186/s40168-021-01031-y (PMC7993494; doi:10.1186/s40168-021-01031-y)
Supplement: Supplementary file 3 — Additional file 2: Supplementary Table S1. Number of sequence reads per quality control step across all metagenome samples using the MGnify metagenomics pipeline (EMBL-EBI), version 2.0 (project PRJEB13222). Supplementary Table S2. Basic information on the assembled metagenome dataset. Supplementary Table S3. Number of OTUs and sequence reads per prokaryote phylum across sample categories. Supplementary Table S4. (A) Taxonomic assignment and abundance of all prokaryotic OTUs of the dataset, according to the MGnify metagenomics pipeline (EMBL-EBI), version 2.0. (B) Similarity percentage (SIMPER) analyses indicating the contributions of specific operational taxonomic units (OTUs) to observed variation in the prokaryotic community structure between healthy and necrotic octocoral tissue. (C) “Indicspecies” analysis identifying “indicator” OTUs for the healthy and necrotic state of E. gazella tissue. Supplementary Table S5. General features of the assembled, “prokaryote-enriched” octocoral and seawater metagenomes according to the IMG/M annotation pipeline. Supplementary Table S6. Functional profiling of the assembled octocoral and seawater metagenomes (N = 17) according to Protein families (Pfam) annotations using the Integrated Microbial Genomes & Microbiomes (IMG/M) system from DOE-JGI. Supplementary Table S7. (A) Functional profiling and comparison of the assembled octocoral and seawater metagenomes (N=17) according to Clusters of Orthologous Groups of proteins (COGs) annotations using the Integrated Microbial Genomes & Microbiomes (IMG/M) system from DOE-JGI. (B) COG functions respectively enriched in the microbiomes of healthy octocoral tissue (green highlights) and recrotic octocoral tissue (orange highlights) and displayed in Figure 4. (C) Overview of functional features enriched either in the microbiomes of healthy (highlighted in green) or necrotic (highlighted in orange) octocoral tissue according to Clusters of Orthologous Groups of proteins (COGs) annotation [file 40168_2021_1031_MOESM3_ESM.xlsx]

## Sheet: Table S1
Supplementary Table S1. Number of sequence reads per quality control step across all metagenome samples using the MGnify metagenomics pipeline (EMBL-EBI), version 2.0 (project PRJEB13222).
Sample Accession Number	Sample Accession Number	EBI Run Accession Number	Sample ID	Sample description	Raw reads1	Initial reads2	Trimming3	Length filtering4	Predicted 16S rRNAs5	Predicted CDSs6	% CDSs in HQ reads7	CDS with known function8	% CDSs with known function9
ERS1100492	SAMEA3913358	ERR1341871	EG15_H	Eunicella gazella 15 healthy	28382458	21737057	21610704	15367812	16702	12589125	81.9188	1742039	13.8376
ERS1100495	SAMEA3913361	ERR1341872	EG15_N	Eunicella gazella 15 necrotic	26751376	22696306	22596103	15832554	11270	14144189	89.3361	2601241	18.3909
ERS1100493	SAMEA3913359	ERR1341873	EG16_H	Eunicella gazella 16 healthy	24746844	20709280	20636335	16027594	15318	12519737	78.1136	976189	7.7972
ERS1100496	SAMEA3913362	ERR1341874	EG16_N	Eunicella gazella 16 necrotic	19955560	18882110	18767466	13130887	9371	12187829	92.818	2767319	22.7056
ERS1100494	SAMEA3913360	ERR1341875	EG18_H	Eunicella gazella 18 healthy	22871484	21061751	20984435	16652694	19425	14652694	87.9899	2618552	17.8708
ERS1100497	SAMEA3913363	ERR1341876	EG18_N	Eunicella gazella 18 necrotic	23802132	21655435	21558545	15229725	10771	14150842	92.9159	3254999	23.0022
ERS1100498	SAMEA3913364	ERR1341877	EV01	Eunicella verrucosa 01	30132532	26567319	26430738	19941462	21715	16240113	81.4389	2631133	16.2014
ERS1100499	SAMEA3913364	ERR1341878	EV02	Eunicella verrucosa 02	26648958	19703231	19592364	14245239	10400	12160791	85.3674	1767915	14.5378
ERS1100500	SAMEA3913366	ERR1341879	EV03	Eunicella verrucosa 03	23773716	20258584	20177043	15424249	12445	12449446	80.7135	1154130	9.27053
ERS1100501	SAMEA3913367	ERR1341880	EV04	Eunicella verrucosa 04	25167420	21644480	21547755	16321442	19796	13314974	81.5796	2363625	17.7516
ERS1100502	SAMEA3913368	ERR1341881	LS06	Leptogorgoa sarmentosa 06	24171428	21141187	21039027	16165170	16218	12949420	80.1069	2052982	15.8539
ERS1100503	SAMEA3913369	ERR1341882	LS07	Leptogorgoa sarmentosa 07	24392748	21578283	21497361	16835831	15450	13134753	78.0167	1316964	10.0266
ERS1100504	SAMEA3913370	ERR1341883	LS08	Leptogorgoa sarmentosa 08	22433880	19748765	19666941	15257325	12022	11972370	78.4697	1338305	11.1783
ERS1100508	SAMEA3913374	ERR1341887	SW01	Seawater 01	19043178	18312913	18206133	12209791	8643	11423684	93.5617	1683323	14.7354
ERS1100509	SAMEA3913375	ERR1341888	SW02	Seawater 02	19957002	18816960	18733912	13282952	8620	12379681	93.1998	1999679	16.1529
ERS1100510	SAMEA3913376	ERR1341889	SW03	Seawater 03	13681574	12204324	12137536	8403580	3632	7834540	93.2286	1090233	13.9157
ERS1100511	SAMEA3913377	ERR1341890	SW04	Seawater 04	22667082	21204642	21074638	14702183	10271	13808448	93.9211	2443457	17.6954
ERS1100505	SAMEA3913371	ERR1341884	SD01	Sediment 01	21994176	20672569	20584951	13160391	6026	12429930	94.4495	2569703	20.6735
ERS1100506	SAMEA3913372	ERR1341885	SD02	Sediment 02	24688072	23170163	23070279	14823669	5585	13885176	93.669	2695099	19.4099
ERS1100507	SAMEA3913373	ERR1341886	SD03	Sediment 03	15917046	15343014	15237088	8582471	2881	8109246	94.4861	1608527	19.8357
				SUM	461178666	407108373	405149354	291597021	236561	252336988		40675414
1Total number of paired end reads retrieved per sample (FastQC-analysis)
2 Total number of reads per sample after merging overlapping paired end Illumina reads with SeqPrep (MGnify-pipeline v. 2.0)
3 Total number of reads per sample after removal of reads with low quality ends and > 10% undetermined nucleotides (MGnify-pipeline v. 2.0)
4 Number of reads per sample after removal of reads with less than 100 nucleotides in length (MGnify-pipeline v. 2.0)
5 Taxonomic analysis output of the MGnify-pipeline v. 2.0
6Total number of predicted coding sequences CDSs, i.e. functional, protein-encoding genes (MGnify-pipeline v. 2.0)
7Percentage of CDSs identified in all high-quality reads per sample
8Total number of predicted coding sequences with InterProScan (IPR) match, i.e. annotated protein-encoding genes (MGnify-pipeline v. 2.0)
9Percentage of CDSs with IPR match, i.e. known function

## Sheet: Table S2
Supplementary Table S2. General features of the assembled metagenome dataset.
Sample ID	Sample description	Raw reads (101bp)1	Raw reads in Gb	Nº of contigs(total)2	Longest contig (bp)3	Nº of removed Eukaryotic contigs4	Nº of Prokaryotic contigs4	Longest Prokaryotic contig (bp)3
EG15_H	Eunicella gazella 15 healthy	28382458	2.9	15663	73595	751	14912	73595
EG15_N	Eunicella gazella 15 necrotic	26751376	2.7	21129	114960	324	20805	114960
EG16_H	Eunicella gazella 16 healthy	24746844	2.7	40908	52627	7179	33729	52627
EG16_N	Eunicella gazella 16 necrotic	19955560	2	6359	389941	18	6341	389941
EG18_H	Eunicella gazella 18 healthy	22871484	2.3	2375	114788	125	2250	114788
EG18_N	Eunicella gazella 18 necrotic	23802132	2.4	21134	516565	39	21095	516565
EV01	Eunicella verrucosa 01	30132532	3	28765	162884	1256	27509	162884
EV02	Eunicella verrucosa 02	26648958	2.7	3976	127540	300	3676	127540
EV03	Eunicella verrucosa 03	23773716	2.4	28461	89322	1044	27417	89322
EV04	Eunicella verrucosa 04	25167420	2.5	21403	70718	830	20573	70718
LS06	Leptogorgia sarmentosa 06	24171428	2.4	37265	119502	5307	31958	119502
LS07	Leptogorgia sarmentosa 07	24392748	2.5	39752	79173	7940	31812	79173
LS08	Leptogorgia sarmentosa 08	22433880	2.3	38634	41175	7922	30712	41175
SW01	Seawater 01	19043178	1.9	18453	293159	472	17981	293159
SW02	Seawater 02	19957002	2	19930	200031	485	19445	200031
SW03	Seawater 03	13681574	1.4	13533	89862	396	13137	89862
SW04	Seawater 04	22667082	2.3	23353	446258	551	22802	446258
Total contig numbers				381093		34939	346154
1Total number of paired-end reads retrieved per sample (FastQC-analysis).
2Assembly was performed using metawrap v1.0.5 [66] with the metawrap galore module for reads quality control and the metaspades module [67] for assembly.
3Contigs shorter than 1000bp were removed from the final dataset.
4Assemblies were subjected to assignment of eukaryotic contigs with EukRep [31]. Eukaryotic contigs were then filtered out, generating “prokaryotic-enriched” assembly files.

## Sheet: Table S3
Supplementary Table S3. Number of OTUs and sequence reads per prokaryote phylum across sample categories1.
	Full dataset		E. gazella healthy (N = 3)			E. gazella diseased (N = 3)			E. verrucosa (N = 4)			L. sarmentosa (N = 3)			Sediment (N = 3)			Seawater (N = 4)
Phylum	OTUs	Seqs	OTUs	Seqs	%Seqs	OTUs	Seqs	%Seqs	OTUs	Seqs	%Seqs	OTUs	Seqs	%Seqs	OTUs	Seqs	%Seqs	OTUs	Seqs	%Seqs
Crenarchaeota	7	143	0	0	0	1	1	0.00501832	0	0	0	0	0	0	7	136	1.30156	2	6	0.0230424
Euryarchaeota (10)2	3	234	0	0	0	0	0	0	0	0	0	0	0	0	1	1	0.00957029	2	233	0.894812
Parvarchaeota	2	13	0	0	0	0	0	0	0	0	0	0	0	0	2	13	0.124414	0	0	0
uncl. Bacteria	1	4	0	0	0	1	1	0.00501832	0	0	0	0	0	0	1	3	0.0287109	0	0	0
AD3	1	3	0	0	0	1	1	0.00501832	0	0	0	0	0	0	0	0	0	1	2	0.00768079
Acidobacteria (8)	21	286	2	3	0.0146915	8	44	0.220806	6	16	0.119092	3	7	0.210907	18	207	1.98105	5	9	0.0345635
Actinobacteria (5)	68	1247	7	7	0.0342801	26	255	1.27967	16	37	0.2754	7	10	0.301296	30	523	5.00526	37	415	1.59376
AncK6	1	4	0	0	0	0	0	0	1	2	0.0148865	1	2	0.0602591	0	0	0	0	0	0
BRC1	2	7	0	0	0	1	1	0.00501832	0	0	0	0	0	0	2	6	0.0574218	0	0	0
Bacteroidetes (2)	147	15535	24	123	0.602351	95	5794	29.0761	44	396	2.94753	33	136	4.09762	94	1776	16.9968	85	7310	28.0733
Caldithrix	3	7	0	0	0	0	0	0	0	0	0	0	0	0	3	7	0.0669921	0	0	0
Chlamydiae	11	47	3	10	0.0489716	4	4	0.0200733	4	11	0.0818757	2	17	0.512202	1	1	0.00957029	3	4	0.0153616
Chlorobi	3	27	0	0	0	2	6	0.0301099	1	2	0.0148865	0	0	0	2	19	0.181836	0	0	0
Chloroflexi	22	153	1	1	0.00489716	5	16	0.0802931	5	16	0.119092	6	11	0.331425	16	87	0.832616	6	22	0.0844887
Cyanobacteria (4)	30	2067	2	11	0.0538688	13	157	0.787876	3	11	0.0818757	2	6	0.180777	16	24	0.229687	20	1858	7.13545
Elusimicrobia	2	3	0	0	0	0	0	0	0	0	0	0	0	0	2	3	0.0287109	0	0	0
Fibrobacteres	6	21	0	0	0	0	0	0	0	0	0	0	0	0	6	21	0.200976	0	0	0
Firmicutes (9)	60	265	2	2	0.00979432	12	12	0.0602198	7	8	0.059546	4	10	0.301296	32	158	1.51211	23	75	0.288029
Fusobacteria	5	13	0	0	0	3	7	0.0351282	0	0	0	0	0	0	4	6	0.0574218	0	0	0
GAL15	1	2	0	0	0	0	0	0	0	0	0	0	0	0	1	1	0.00957029	1	1	0.00384039
GN02	6	34	0	0	0	2	7	0.0351282	0	0	0	0	0	0	5	23	0.220117	3	4	0.0153616
GN04	3	5	0	0	0	0	0	0	0	0	0	0	0	0	3	5	0.0478515	0	0	0
Gemmatimonadetes	7	123	2	2	0.00979432	0	0	0	2	6	0.0446595	2	5	0.150648	7	101	0.9666	2	9	0.0345635
H-178	1	4	0	0	0	0	0	0	0	0	0	0	0	0	1	4	0.0382812	0	0	0
KSB3	2	11	0	0	0	0	0	0	0	0	0	0	0	0	2	11	0.105273	0	0	0
LCP-89	1	2	0	0	0	0	0	0	0	0	0	0	0	0	1	2	0.0191406	0	0	0
LD1	1	1	0	0	0	0	0	0	0	0	0	0	0	0	1	1	0.00957029	0	0	0
Lentisphaerae	8	133	1	4	0.0195886	3	25	0.125458	3	14	0.104205	2	12	0.361555	8	44	0.421093	2	34	0.130573
NC10	1	1	0	0	0	0	0	0	0	0	0	0	0	0	1	1	0.00957029	0	0	0
NKB19	3	18	0	0	0	2	4	0.0200733	0	0	0	0	0	0	3	11	0.105273	2	3	0.0115212
Nitrospirae	3	74	2	3	0.0146915	1	2	0.0100366	1	7	0.0521027	1	3	0.0903887	3	59	0.564647	0	0	0
OD1	3	48	0	0	0	1	4	0.0200733	0	0	0	0	0	0	3	39	0.373241	2	5	0.019202
OP11	1	3	0	0	0	0	0	0	0	0	0	0	0	0	1	3	0.0287109	0	0	0
OP3	4	17	0	0	0	1	1	0.00501832	0	0	0	0	0	0	4	15	0.143554	1	1	0.00384039
OP8	2	12	0	0	0	1	1	0.00501832	0	0	0	0	0	0	2	10	0.0957029	1	1	0.00384039
PAUC34f	1	6	0	0	0	0	0	0	1	2	0.0148865	1	1	0.0301296	1	3	0.0287109	0	0	0
Planctomycetes (6)	29	1044	2	5	0.0244858	9	195	0.978572	6	32	0.238184	1	1	0.0301296	26	701	6.70878	8	110	0.422443
Poribacteria	1	46	1	3	0.0146915	0	0	0	1	17	0.126535	1	26	0.783368	0	0	0	0	0	0
Proteobacteria (1)	481	67154	177	19904	97.4731	312	12303	61.7404	195	12784	95.1544	125	2640	79.542	272	5691	54.4645	244	13832	53.1203
SAR406	8	60	0	0	0	1	4	0.0200733	0	0	0	0	0	0	4	7	0.0669921	5	49	0.188179
SBR1093	3	29	1	1	0.00489716	2	12	0.0602198	3	5	0.0372162	1	3	0.0903887	1	8	0.0765624	0	0	0
SR1	1	2	0	0	0	1	1	0.00501832	0	0	0	0	0	0	1	1	0.00957029	0	0	0
Spirochaetes	12	162	1	1	0.00489716	3	3	0.015055	0	0	0	0	0	0	10	158	1.51211	0	0	0
TM6	2	9	0	0	0	2	5	0.0250916	0	0	0	0	0	0	2	4	0.0382812	0	0	0
TM7	3	81	0	0	0	3	66	0.331209	1	1	0.00744325	1	1	0.0301296	2	5	0.0478515	2	8	0.0307231
TPD-58	1	1	0	0	0	0	0	0	0	0	0	0	0	0	1	1	0.00957029	0	0	0
Tenericutes (7)	3	639	1	298	1.45935	0	0	0	1	2	0.0148865	2	308	9.2799	1	29	0.277539	1	2	0.00768079
Thermotogae	1	2	0	0	0	0	0	0	1	2	0.0148865	0	0	0	0	0	0	0	0	0
Verrucomicrobia (3)	37	3688	9	42	0.205681	27	963	4.83264	8	64	0.476368	11	120	3.61555	24	458	4.38319	17	2041	7.83824
WPS-2	1	26	0	0	0	1	24	0.12044	0	0	0	0	0	0	1	2	0.0191406	0	0	0
WS3	9	60	0	0	0	1	2	0.0100366	0	0	0	0	0	0	9	58	0.555077	0	0	0
WS6	1	3	0	0	0	1	3	0.015055	0	0	0	0	0	0	0	0	0	0	0	0
WWE1	1	3	0	0	0	1	1	0.00501832	0	0	0	0	0	0	1	1	0.00957029	1	1	0.00384039
ZB3	1	4	0	0	0	0	0	0	0	0	0	0	0	0	0	0	0	1	4	0.0153616
Caldithrix	1	1	0	0	0	1	0	0	0	0	0	0	0	0	1	1	0.00957029	0	0	0
Thermi	2	2	0	0	0	2	2	0.0100366	0	0	0	0	0	0	0	0	0	0	0	0
56 Phyla	1041	93589	238	20420		550	19927		310	13435		206	3319		640	10449		477	26039
1Values correspond to quality-filtered OTUs and sequences across the full data set (non-rarefied libraries) retrieved through the rRNASelector pipeline v.2.0 of the MGnify EMBL-EBI metagenomics platform. Results represent the sum of OTUs and sequences across all replicate samples within each sample category. Seqs—number of sequence reads per phylum. %Seqs—relative abundance of each phylum.
2The ten most dominant phyla of the entire dataset are highlighted in bold and their rank is indicated behind the phylum name.

## Sheet: Table S4(A)
Supplementary Table S4(A). Taxonomic assignment and abundance of all prokaryotic OTUs across the full dataset, according to the MGnify metagenomics pipeline (EMBL-EBI), version 2.0.
								Eunicella gazella						Eunicella verrucosa				Leptogorgia sarmentosa			Sediment			Seawater
OTU-ID	Domain	Phylum	Class	Order	Family	Genus	Species	EG15_H_ERR1341871	EG15_N_ERR1341872	EG16_H_ERR1341873	EG16_N_ERR1341874	EG18_H_ERR1341875	EG18_N_ERR1341876	EV01_ERR1341877	EV02_ERR1341878	EV03_ERR1341879	EV04_ERR1341880	LS06_ERR1341881	LS07_ERR1341882	LS08_ERR1341883	SD01_ERR1341884	SD02_ERR1341885	SD03_ERR1341886	SW01_ERR1341887	SW02_ERR1341888	SW03_ERR1341889	SW04_ERR1341890
1	k__Archaea	p__Crenarchaeota	c__MCG	o__	f__	g__	s__	0	0	0	0	0	0	0	0	0	0	0	0	0	0	1	0	0	0	0	0
2	k__Archaea	p__Crenarchaeota	c__Thaumarchaeota	o__Cenarchaeales	f__Cenarchaeaceae	g__	s__	0	0	0	0	0	0	0	0	0	0	0	0	0	10	17	19	0	2	0	0
3	k__Archaea	p__Crenarchaeota	c__Thaumarchaeota	o__Cenarchaeales	f__Cenarchaeaceae	g__Cenarchaeum	s__	0	0	0	0	0	0	0	0	0	0	0	0	0	0	0	1	0	0	0	0
4	k__Archaea	p__Crenarchaeota	c__Thaumarchaeota	o__Cenarchaeales	f__Cenarchaeaceae	g__Cenarchaeum	s__symbiosum	0	0	0	0	0	0	0	0	0	0	0	0	0	1	0	1	0	0	0	0
5	k__Archaea	p__Crenarchaeota	c__Thaumarchaeota	o__Cenarchaeales	f__Cenarchaeaceae	g__Nitrosopumilus	s__	0	0	0	0	0	1	0	0	0	0	0	0	0	19	33	31	0	3	0	1
6	k__Archaea	p__Crenarchaeota	c__Thaumarchaeota	o__D-F10	f__	g__	s__	0	0	0	0	0	0	0	0	0	0	0	0	0	0	0	2	0	0	0	0
7	k__Archaea	p__Crenarchaeota	c__Thaumarchaeota	o__Nitrososphaerales	f__Nitrososphaeraceae	g__CandidatusNitrososphaera	s__SCA1145	0	0	0	0	0	0	0	0	0	0	0	0	0	0	0	1	0	0	0	0
8	k__Archaea	p__Euryarchaeota	c__Thermoplasmata	o__E2	f__20c-4	g__	s__	0	0	0	0	0	0	0	0	0	0	0	0	0	0	0	0	0	0	0	1
9	k__Archaea	p__Euryarchaeota	c__Thermoplasmata	o__E2	f__MarinegroupII	g__	s__	0	0	0	0	0	0	0	0	0	0	0	0	0	0	0	0	96	42	15	79
10	k__Archaea	p__Euryarchaeota	c__Thermoplasmata	o__E2	f__[Methanomassiliicoccaceae]	g__	s__	0	0	0	0	0	0	0	0	0	0	0	0	0	0	1	0	0	0	0	0
11	k__Archaea	p__[Parvarchaeota]	c__[Parvarchaea]	o__WCHD3-30	f__	g__	s__	0	0	0	0	0	0	0	0	0	0	0	0	0	1	5	0	0	0	0	0
12	k__Archaea	p__[Parvarchaeota]	c__[Parvarchaea]	o__YLA114	f__	g__	s__	0	0	0	0	0	0	0	0	0	0	0	0	0	4	3	0	0	0	0	0
13	k__Bacteria	p__	c__	o__	f__	g__	s__	0	0	0	0	0	1	0	0	0	0	0	0	0	0	3	0	0	0	0	0
14	k__Bacteria	p__AD3	c__JG37-AG-4	o__	f__	g__	s__	0	1	0	0	0	0	0	0	0	0	0	0	0	0	0	0	0	0	1	1
15	k__Bacteria	p__Acidobacteria	c__	o__	f__	g__	s__	0	2	0	0	0	0	0	0	0	0	0	0	0	1	1	3	0	0	0	0
16	k__Bacteria	p__Acidobacteria	c__AT-s2-57	o__	f__	g__	s__	0	5	0	0	0	1	1	0	0	2	0	0	0	6	0	3	0	0	0	0
17	k__Bacteria	p__Acidobacteria	c__AT-s54	o__	f__	g__	s__	0	0	0	0	0	0	0	0	0	0	0	0	0	0	0	1	0	0	0	0
18	k__Bacteria	p__Acidobacteria	c__Acidobacteria-6	o__BPC015	f__	g__	s__	0	0	0	0	0	0	0	0	0	1	0	0	0	7	4	9	0	0	0	0
19	k__Bacteria	p__Acidobacteria	c__Acidobacteria-6	o__CCU21	f__	g__	s__	0	0	0	0	0	0	0	0	0	0	0	0	0	0	3	1	0	0	0	0
20	k__Bacteria	p__Acidobacteria	c__Acidobacteria-6	o__iii1-15	f__	g__	s__	0	0	0	0	0	0	1	1	0	0	1	0	0	0	4	3	0	0	0	0
21	k__Bacteria	p__Acidobacteria	c__Acidobacteriia	o__Acidobacteriales	f__Koribacteraceae	g__CandidatusKoribacter	s__	0	0	0	0	0	0	0	0	0	0	0	0	0	0	1	0	0	0	0	0
22	k__Bacteria	p__Acidobacteria	c__BPC102	o__B110	f__	g__	s__	0	0	0	0	0	0	0	0	0	0	0	0	0	4	3	0	0	0	0	2
23	k__Bacteria	p__Acidobacteria	c__DA052	o__Ellin6513	f__	g__	s__	0	2	0	0	0	1	0	0	0	0	0	0	0	0	0	0	1	1	0	0
24	k__Bacteria	p__Acidobacteria	c__Holophagae	o__Holophagales	f__	g__	s__	1	0	0	0	0	0	0	0	0	0	0	0	0	0	3	1	0	0	0	0
25	k__Bacteria	p__Acidobacteria	c__OS-K	o__	f__	g__	s__	0	0	0	0	0	0	0	0	0	0	0	0	0	3	15	1	0	0	0	0
26	k__Bacteria	p__Acidobacteria	c__RB25	o__	f__	g__	s__	0	0	0	0	0	1	0	0	0	0	0	0	0	10	21	17	1	0	0	0
27	k__Bacteria	p__Acidobacteria	c__S035	o__	f__	g__	s__	0	0	0	0	0	0	0	0	0	0	0	0	0	1	0	0	0	0	0	0
28	k__Bacteria	p__Acidobacteria	c__Solibacteres	o__JH-WHS99	f__	g__	s__	0	0	0	0	0	0	0	0	0	0	0	0	0	0	1	1	0	0	0	0
29	k__Bacteria	p__Acidobacteria	c__Solibacteres	o__Solibacterales	f__PAUC26f	g__	s__	0	0	0	0	0	0	1	0	0	0	0	0	0	1	0	0	0	0	0	0
30	k__Bacteria	p__Acidobacteria	c__Sva0725	o__Sva0725	f__	g__	s__	1	8	1	4	0	11	1	1	2	4	2	1	2	26	15	34	0	1	0	2
31	k__Bacteria	p__Acidobacteria	c__TM1	o__	f__	g__	s__	0	0	0	0	0	0	0	0	0	1	0	0	0	0	0	0	0	0	0	0
32	k__Bacteria	p__Acidobacteria	c__[Chloracidobacteria]	o__PK29	f__	g__	s__	0	0	0	0	0	0	0	0	0	0	0	0	0	1	0	0	0	0	0	0
33	k__Bacteria	p__Acidobacteria	c__[Chloracidobacteria]	o__RB41	f__	g__	s__	0	0	0	1	0	0	0	0	0	0	0	0	0	0	0	0	0	0	0	0
34	k__Bacteria	p__Acidobacteria	c__[Chloracidobacteria]	o__RB41	f__Ellin6075	g__	s__	0	5	0	0	0	2	0	0	0	0	0	0	0	1	0	0	0	0	0	0
35	k__Bacteria	p__Acidobacteria	c__iii1-8	o__DS-18	f__	g__	s__	0	0	0	1	0	0	0	0	0	0	0	0	1	0	1	0	0	1	0	0
36	k__Bacteria	p__Actinobacteria	c__Acidimicrobiia	o__Acidimicrobiales	f__	g__	s__	0	3	0	6	0	7	6	0	0	7	2	0	0	36	19	41	0	5	2	8
37	k__Bacteria	p__Actinobacteria	c__Acidimicrobiia	o__Acidimicrobiales	f__AKIW874	g__	s__	0	0	0	0	0	1	0	0	0	0	1	0	0	1	0	1	0	0	1	0
38	k__Bacteria	p__Actinobacteria	c__Acidimicrobiia	o__Acidimicrobiales	f__Acidimicrobiaceae	g__	s__	0	0	0	0	0	0	0	0	0	0	0	0	0	0	0	1	0	0	0	0
39	k__Bacteria	p__Actinobacteria	c__Acidimicrobiia	o__Acidimicrobiales	f__C111	g__	s__	0	52	1	37	0	47	0	1	1	1	0	1	0	59	26	80	37	38	39	51
40	k__Bacteria	p__Actinobacteria	c__Acidimicrobiia	o__Acidimicrobiales	f__EB1017	g__	s__	0	0	0	0	0	0	1	0	0	0	0	0	0	1	0	0	2	1	0	1
41	k__Bacteria	p__Actinobacteria	c__Acidimicrobiia	o__Acidimicrobiales	f__Iamiaceae	g__Iamia	s__	0	0	0	0	0	0	0	0	0	0	0	0	0	0	0	1	0	0	0	0
42	k__Bacteria	p__Actinobacteria	c__Acidimicrobiia	o__Acidimicrobiales	f__JdFBGBact	g__	s__	0	7	0	2	0	8	0	0	0	0	0	0	0	16	2	6	0	1	1	0
43	k__Bacteria	p__Actinobacteria	c__Acidimicrobiia	o__Acidimicrobiales	f__Microthrixaceae	g__	s__	0	0	0	0	0	1	0	0	0	0	0	0	0	0	0	0	0	0	1	0
44	k__Bacteria	p__Actinobacteria	c__Acidimicrobiia	o__Acidimicrobiales	f__Microthrixaceae	g__CandidatusMicrothrix	s__parvicella	0	0	0	1	0	0	0	0	0	0	0	0	0	2	0	0	0	0	1	0
45	k__Bacteria	p__Actinobacteria	c__Acidimicrobiia	o__Acidimicrobiales	f__OCS155	g__	s__	0	0	0	0	0	0	0	0	0	0	0	0	0	0	0	0	38	49	14	48
46	k__Bacteria	p__Actinobacteria	c__Acidimicrobiia	data	f__SC3-41	g__	s__	0	6	0	9	0	22	1	0	0	0	0	0	0	4	5	3	0	0	0	1
47	k__Bacteria	p__Actinobacteria	c__Acidimicrobiia	o__Acidimicrobiales	f__TK06	g__	s__	0	0	0	0	0	1	0	0	0	0	0	0	0	0	0	0	0	0	0	0
48	k__Bacteria	p__Actinobacteria	c__Acidimicrobiia	o__Acidimicrobiales	f__ZA3409c	g__	s__	0	0	0	1	0	0	1	0	0	0	0	0	0	2	1	2	1	1	0	0
49	k__Bacteria	p__Actinobacteria	c__Acidimicrobiia	o__Acidimicrobiales	f__koll13	g__	s__	0	2	0	1	0	0	0	0	0	3	1	0	0	61	41	43	0	0	1	0
50	k__Bacteria	p__Actinobacteria	c__Acidimicrobiia	o__Acidimicrobiales	f__koll13	g__mixed	s__cultureisolatekoll13	0	0	0	0	0	0	0	0	0	0	0	0	0	1	1	1	0	0	0	0
51	k__Bacteria	p__Actinobacteria	c__Acidimicrobiia	o__Acidimicrobiales	f__ntu14	g__	s__	0	0	0	0	0	1	1	0	0	0	0	0	0	1	1	5	0	0	0	0
52	k__Bacteria	p__Actinobacteria	c__Acidimicrobiia	o__Acidimicrobiales	f__wb1_P06	g__	s__	0	3	0	9	0	7	0	0	1	0	0	0	0	9	7	5	0	1	1	0
53	k__Bacteria	p__Actinobacteria	c__Actinobacteria	o__Actinomycetales	f__	g__	s__	0	0	1	3	0	2	0	0	0	0	0	0	0	0	2	0	1	0	3	4
54	k__Bacteria	p__Actinobacteria	c__Actinobacteria	o__Actinomycetales	f__ACK-M1	g__	s__	0	0	0	0	0	1	0	0	0	0	0	0	0	0	0	0	0	0	0	0
55	k__Bacteria	p__Actinobacteria	c__Actinobacteria	o__Actinomycetales	f__Actinomycetaceae	g__Actinomyces	s__	0	0	0	0	0	0	0	0	0	1	0	0	0	0	0	1	0	0	0	0
56	k__Bacteria	p__Actinobacteria	c__Actinobacteria	o__Actinomycetales	f__Actinosynnemataceae	g__	s__	0	0	0	0	0	0	0	0	0	0	0	0	0	0	0	0	0	0	1	0
57	k__Bacteria	p__Actinobacteria	c__Actinobacteria	o__Actinomycetales	f__Brevibacteriaceae	g__Brevibacterium	s__	0	0	0	0	0	0	0	0	0	0	0	0	0	0	0	0	0	0	1	0
58	k__Bacteria	p__Actinobacteria	c__Actinobacteria	o__Actinomycetales	f__Cellulomonadaceae	g__	s__	0	0	0	0	0	0	0	0	0	0	0	0	0	0	1	0	0	0	0	0
59	k__Bacteria	p__Actinobacteria	c__Actinobacteria	o__Actinomycetales	f__Corynebacteriaceae	g__Corynebacterium	s__	0	1	0	0	0	1	0	0	0	0	0	0	0	0	0	0	3	2	0	1
60	k__Bacteria	p__Actinobacteria	c__Actinobacteria	o__Actinomycetales	f__Dermabacteraceae	g__Brachybacterium	s__conglomeratum	0	1	0	0	0	0	0	0	0	0	0	0	0	0	0	0	0	0	0	0
61	k__Bacteria	p__Actinobacteria	c__Actinobacteria	o__Actinomycetales	f__Dermacoccaceae	g__Dermacoccus	s__	0	0	1	0	0	0	0	0	0	0	0	0	0	0	0	0	0	0	0	0
62	k__Bacteria	p__Actinobacteria	c__Actinobacteria	o__Actinomycetales	f__Geodermatophilaceae	g__	s__	0	0	0	0	0	0	0	0	0	0	0	0	0	1	0	0	0	0	0	0
63	k__Bacteria	p__Actinobacteria	c__Actinobacteria	o__Actinomycetales	f__Geodermatophilaceae	g__Geodermatophilus	s__	0	0	0	0	0	0	0	0	0	0	0	0	0	1	0	0	0	0	0	0
64	k__Bacteria	p__Actinobacteria	c__Actinobacteria	o__Actinomycetales	f__Gordoniaceae	g__Gordonia	s__	0	0	0	0	0	0	0	0	0	0	0	0	0	0	0	0	0	0	0	1
65	k__Bacteria	p__Actinobacteria	c__Actinobacteria	o__Actinomycetales	f__Microbacteriaceae	g__	s__	0	0	0	0	0	0	0	0	0	0	0	0	0	0	0	0	4	4	3	1
66	k__Bacteria	p__Actinobacteria	c__Actinobacteria	o__Actinomycetales	f__Microbacteriaceae	g__Agromyces	s__	0	0	0	0	0	0	0	0	0	0	0	0	0	0	0	0	0	1	0	0
67	k__Bacteria	p__Actinobacteria	c__Actinobacteria	o__Actinomycetales	f__Microbacteriaceae	g__CandidatusAquiluna	s__rubra	0	0	0	0	0	0	0	0	0	0	0	0	0	0	0	0	0	0	0	1
68	k__Bacteria	p__Actinobacteria	c__Actinobacteria	o__Actinomycetales	f__Microbacteriaceae	g__Mycetocola	s__	0	0	0	0	0	0	0	0	0	0	0	0	0	0	0	0	1	0	0	0
69	k__Bacteria	p__Actinobacteria	c__Actinobacteria	o__Actinomycetales	f__Microbacteriaceae	g__Pseudoclavibacter	s__bifida	0	0	0	0	0	0	0	0	0	0	0	0	0	0	1	0	0	0	0	0
70	k__Bacteria	p__Actinobacteria	c__Actinobacteria	o__Actinomycetales	f__Micrococcaceae	g__	s__	0	0	0	0	0	0	0	0	0	0	0	0	0	0	0	0	0	0	1	2
71	k__Bacteria	p__Actinobacteria	c__Actinobacteria	o__Actinomycetales	f__Micrococcaceae	g__Arthrobacter	s__	0	0	1	0	0	0	0	0	0	0	0	0	0	0	0	1	0	0	0	0
72	k__Bacteria	p__Actinobacteria	c__Actinobacteria	o__Actinomycetales	f__Micrococcaceae	g__Kocuria	s__rhizophila	0	0	0	0	0	1	0	0	0	0	0	0	0	0	0	0	0	0	0	0
73	k__Bacteria	p__Actinobacteria	c__Actinobacteria	o__Actinomycetales	f__Micrococcaceae	g__Micrococcus	s__	0	0	0	0	0	0	0	0	0	0	0	0	0	0	0	0	0	1	0	0
74	k__Bacteria	p__Actinobacteria	c__Actinobacteria	o__Actinomycetales	f__Micrococcaceae	g__Micrococcus	s__luteus	0	0	0	0	0	1	0	0	0	0	0	0	0	0	0	0	0	1	0	0
75	k__Bacteria	p__Actinobacteria	c__Actinobacteria	o__Actinomycetales	f__Micrococcaceae	g__Nesterenkonia	s__	0	0	0	0	0	0	0	0	0	0	0	0	0	0	0	0	0	0	1	0
76	k__Bacteria	p__Actinobacteria	c__Actinobacteria	o__Actinomycetales	f__Micrococcaceae	g__Rothia	s__dentocariosa	0	0	0	0	0	0	0	0	0	0	0	0	0	0	0	0	0	0	0	1
77	k__Bacteria	p__Actinobacteria	c__Actinobacteria	o__Actinomycetales	f__Micrococcaceae	g__Rothia	s__mucilaginosa	0	1	0	0	0	0	0	0	0	0	0	0	0	0	0	0	0	0	0	0
78	k__Bacteria	p__Actinobacteria	c__Actinobacteria	o__Actinomycetales	f__Micromonosporaceae	g__Actinoplanes	s__	0	0	0	0	0	1	0	0	0	0	0	0	0	0	0	0	0	0	1	1
79	k__Bacteria	p__Actinobacteria	c__Actinobacteria	o__Actinomycetales	f__Mycobacteriaceae	g__Mycobacterium	s__	0	0	0	0	0	0	1	0	0	1	0	0	0	0	0	0	0	0	0	1
80	k__Bacteria	p__Actinobacteria	c__Actinobacteria	o__Actinomycetales	f__Mycobacteriaceae	g__Mycobacterium	s__celatum	0	1	0	0	0	0	0	0	0	0	0	0	0	0	0	0	0	0	0	0
81	k__Bacteria	p__Actinobacteria	c__Actinobacteria	o__Actinomycetales	f__Nocardiaceae	g__Nocardia	s__	0	0	0	0	0	0	0	0	0	1	0	0	0	0	0	0	0	0	0	0
82	k__Bacteria	p__Actinobacteria	c__Actinobacteria	o__Actinomycetales	f__Nocardiaceae	g__Rhodococcus	s__	0	1	0	0	0	0	0	0	0	0	0	0	0	0	0	0	0	0	0	0
83	k__Bacteria	p__Actinobacteria	c__Actinobacteria	o__Actinomycetales	f__Nocardiaceae	g__Rhodococcus	s__equi	0	0	0	0	0	0	0	0	0	0	0	0	0	0	0	0	0	0	0	1
84	k__Bacteria	p__Actinobacteria	c__Actinobacteria	o__Actinomycetales	f__Nocardioidaceae	g__	s__	0	0	0	0	0	0	0	0	0	0	0	1	0	0	0	0	0	0	1	0
85	k__Bacteria	p__Actinobacteria	c__Actinobacteria	o__Actinomycetales	f__Nocardioidaceae	g__Aeromicrobium	s__	0	0	0	0	0	0	0	0	0	0	0	0	0	0	0	1	0	0	0	0
86	k__Bacteria	p__Actinobacteria	c__Actinobacteria	o__Actinomycetales	f__Nocardioidaceae	g__Propionicimonas	s__	0	0	0	0	0	0	0	0	0	0	0	0	0	0	0	0	0	0	0	1
87	k__Bacteria	p__Actinobacteria	c__Actinobacteria	o__Actinomycetales	f__Nocardiopsaceae	g__	s__	0	0	0	0	0	0	0	0	0	1	0	0	0	0	0	0	0	0	0	0
88	k__Bacteria	p__Actinobacteria	c__Actinobacteria	o__Actinomycetales	f__Propionibacteriaceae	g__	s__	1	0	0	0	0	0	0	0	0	0	0	0	0	0	0	0	0	0	0	0
89	k__Bacteria	p__Actinobacteria	c__Actinobacteria	o__Actinomycetales	f__Propionibacteriaceae	g__Propionibacterium	s__	0	0	0	0	0	0	0	0	0	0	0	0	0	1	0	0	0	0	0	0
90	k__Bacteria	p__Actinobacteria	c__Actinobacteria	o__Actinomycetales	f__Propionibacteriaceae	g__Propionibacterium	s__acnes	0	0	0	1	0	2	0	2	0	3	1	2	0	0	0	0	5	5	2	1
91	k__Bacteria	p__Actinobacteria	c__Actinobacteria	o__Actinomycetales	f__Propionibacteriaceae	g__Propionibacterium	s__granulosum	0	0	0	0	0	0	0	0	0	0	1	0	0	0	0	0	1	1	0	0
92	k__Bacteria	p__Actinobacteria	c__Actinobacteria	o__Actinomycetales	f__Pseudonocardiaceae	g__Amycolatopsis	s__	0	0	0	0	0	0	0	0	0	0	0	0	0	0	1	0	0	0	0	0
93	k__Bacteria	p__Actinobacteria	c__Actinobacteria	o__Actinomycetales	f__Pseudonocardiaceae	g__Prauserella	s__rugosa	0	0	0	1	0	0	0	0	0	0	0	0	0	1	0	0	0	0	0	0
94	k__Bacteria	p__Actinobacteria	c__Actinobacteria	o__Actinomycetales	f__Sanguibacteraceae	g__Sanguibacter	s__	0	0	0	0	0	0	0	0	0	0	0	0	0	0	0	0	0	0	1	0
95	k__Bacteria	p__Actinobacteria	c__MB-A2-108	o__0319-7L14	f__	g__	s__	0	1	0	0	0	0	0	0	0	0	0	0	0	0	0	0	0	0	0	0
96	k__Bacteria	p__Actinobacteria	c__Nitriliruptoria	o__Nitriliruptorales	f__Nitriliruptoraceae	g__	s__	0	1	1	0	0	0	0	0	0	1	0	0	0	0	0	0	0	0	0	0
97	k__Bacteria	p__Actinobacteria	c__OPB41	o__	f__	g__	s__	0	0	0	0	0	0	0	0	0	0	0	0	0	4	7	0	0	0	0	0
98	k__Bacteria	p__Actinobacteria	c__Thermoleophilia	o__	f__	g__	s__	0	0	1	0	0	0	0	0	0	0	0	0	0	0	0	0	0	0	0	0
99	k__Bacteria	p__Actinobacteria	c__Thermoleophilia	o__Gaiellales	f__	g__	s__	0	0	0	0	0	0	0	0	0	0	0	0	0	0	0	2	0	0	0	0
100	k__Bacteria	p__Actinobacteria	c__Thermoleophilia	o__Gaiellales	f__AK1AB1_02E	g__	s__	0	0	0	0	0	0	0	0	0	0	0	0	0	0	0	0	0	1	0	0
101	k__Bacteria	p__Actinobacteria	c__Thermoleophilia	o__Gaiellales	f__Gaiellaceae	g__	s__	0	0	0	0	0	0	0	0	0	0	0	0	0	1	1	4	0	2	0	0
102	k__Bacteria	p__Actinobacteria	c__Thermoleophilia	o__Solirubrobacterales	f__	g__	s__	0	0	0	0	0	0	0	0	0	2	0	0	0	3	1	2	2	1	2	2
103	k__Bacteria	p__Actinobacteria	c__Thermoleophilia	o__Solirubrobacterales	f__Solirubrobacteraceae	g__	s__	0	0	0	0	0	0	0	0	0	0	0	0	0	1	0	0	0	0	0	0
104	k__Bacteria	p__AncK6	c__	o__	f__	g__	s__	0	0	0	0	0	0	2	0	0	0	1	0	1	0	0	0	0	0	0	0
105	k__Bacteria	p__BRC1	c__	o__	f__	g__	s__	0	0	0	0	0	0	0	0	0	0	0	0	0	0	1	1	0	0	0	0
106	k__Bacteria	p__BRC1	c__PRR-11	o__	f__	g__	s__	0	1	0	0	0	0	0	0	0	0	0	0	0	2	2	0	0	0	0	0
107	k__Bacteria	p__Bacteroidetes	c__	o__	f__	g__	s__	0	0	0	0	0	1	0	0	0	0	0	0	0	1	0	0	0	0	0	0
108	k__Bacteria	p__Bacteroidetes	c__At12OctB3	o__	f__	g__	s__	0	0	0	0	0	0	0	0	0	0	0	0	0	0	1	0	0	0	0	0
109	k__Bacteria	p__Bacteroidetes	c__BME43	o__	f__	g__	s__	0	3	0	0	0	0	0	0	0	0	0	0	0	2	1	2	1	0	0	0
110	k__Bacteria	p__Bacteroidetes	c__Bacteroidia	o__Bacteroidales	f__	g__	s__	0	0	1	23	0	4	0	0	0	0	3	0	0	150	152	5	12	5	6	12
111	k__Bacteria	p__Bacteroidetes	c__Bacteroidia	o__Bacteroidales	f__Bacteroidaceae	g__Bacteroides	s__	0	0	0	0	0	0	0	0	0	0	0	0	0	1	0	0	0	0	0	0
112	k__Bacteria	p__Bacteroidetes	c__Bacteroidia	o__Bacteroidales	f__GZKB119	g__	s__	0	0	0	0	0	0	0	0	0	0	0	0	0	4	1	1	3	2	1	1
113	k__Bacteria	p__Bacteroidetes	c__Bacteroidia	o__Bacteroidales	f__Marinilabiaceae	g__	s__	0	0	0	1	0	1	0	0	0	0	1	0	0	16	22	0	0	0	0	0
114	k__Bacteria	p__Bacteroidetes	c__Bacteroidia	o__Bacteroidales	f__Porphyromonadaceae	g__Paludibacter	s__	0	0	0	0	0	0	0	0	0	0	0	0	0	0	1	1	0	2	0	0
115	k__Bacteria	p__Bacteroidetes	c__Bacteroidia	o__Bacteroidales	f__Porphyromonadaceae	g__Porphyromonas	s__	0	0	0	0	0	0	0	0	0	0	0	0	0	0	1	0	0	0	0	0
116	k__Bacteria	p__Bacteroidetes	c__Bacteroidia	o__Bacteroidales	f__Prevotellaceae	g__Prevotella	s__	0	0	0	0	0	0	0	0	0	0	0	0	0	0	0	0	0	2	0	0
117	k__Bacteria	p__Bacteroidetes	c__Bacteroidia	o__Bacteroidales	f__RF16	g__	s__	0	0	0	0	0	0	0	0	0	0	0	0	0	1	0	0	0	0	0	0
118	k__Bacteria	p__Bacteroidetes	c__Bacteroidia	o__Bacteroidales	f__Rikenellaceae	g__AF12	s__	0	0	0	0	0	0	0	0	0	0	0	0	0	0	0	0	0	0	0	1
119	k__Bacteria	p__Bacteroidetes	c__Bacteroidia	o__Bacteroidales	f__Rikenellaceae	g__Blvii28	s__	0	0	0	0	0	0	0	0	0	0	0	0	0	1	1	1	0	0	0	1
120	k__Bacteria	p__Bacteroidetes	c__Bacteroidia	o__Bacteroidales	f__S24-7	g__	s__	0	0	0	0	0	0	0	0	0	0	0	0	0	1	1	0	0	0	0	0
121	k__Bacteria	p__Bacteroidetes	c__Bacteroidia	o__Bacteroidales	f__SB-1	g__	s__	0	0	1	0	0	1	0	0	0	0	0	0	0	69	83	4	5	11	3	8
122	k__Bacteria	p__Bacteroidetes	c__Bacteroidia	o__Bacteroidales	f__VC21_Bac22	g__	s__	0	0	0	0	0	0	0	0	0	0	0	0	0	3	4	0	1	4	0	3
123	k__Bacteria	p__Bacteroidetes	c__Bacteroidia	o__Bacteroidales	f__[Paraprevotellaceae]	g__Paraprevotella	s__	0	0	0	0	0	0	0	0	0	0	0	0	0	0	0	0	2	0	0	0
124	k__Bacteria	p__Bacteroidetes	c__Cytophagia	o__Cytophagales	f__	g__	s__	0	0	0	0	0	1	0	0	0	0	0	0	0	2	0	0	0	0	0	0
125	k__Bacteria	p__Bacteroidetes	c__Cytophagia	o__Cytophagales	f__Cytophagaceae	g__	s__	0	1	0	0	0	2	1	0	0	0	0	0	0	1	0	1	1	0	0	0
126	k__Bacteria	p__Bacteroidetes	c__Cytophagia	o__Cytophagales	f__Cytophagaceae	g__Adhaeribacter	s__	0	0	0	0	0	1	0	0	0	0	0	0	0	1	1	0	0	2	0	0
127	k__Bacteria	p__Bacteroidetes	c__Cytophagia	o__Cytophagales	f__Cytophagaceae	g__Cytophaga	s__	0	0	0	0	0	0	0	0	0	0	0	0	0	1	0	1	0	0	0	0
128	k__Bacteria	p__Bacteroidetes	c__Cytophagia	o__Cytophagales	f__Cytophagaceae	g__Flectobacillus	s__	0	0	0	0	0	0	0	0	0	0	0	0	0	0	1	0	0	0	0	0
129	k__Bacteria	p__Bacteroidetes	c__Cytophagia	o__Cytophagales	f__Cytophagaceae	g__Hymenobacter	s__	0	0	0	0	0	0	0	0	0	0	0	0	2	0	0	1	0	1	2	0
130	k__Bacteria	p__Bacteroidetes	c__Cytophagia	o__Cytophagales	f__Cytophagaceae	g__Rhodocytophaga	s__	0	0	0	0	0	0	0	0	0	0	0	0	0	0	1	1	0	0	0	0
131	k__Bacteria	p__Bacteroidetes	c__Cytophagia	o__Cytophagales	f__Cytophagaceae	g__Sporocytophaga	s__	0	0	0	0	0	0	0	0	0	0	0	0	0	0	1	0	0	0	0	0
132	k__Bacteria	p__Bacteroidetes	c__Cytophagia	o__Cytophagales	f__Flammeovirgaceae	g__	s__	0	9	0	10	0	14	2	0	0	0	0	1	4	46	43	30	0	3	1	3
133	k__Bacteria	p__Bacteroidetes	c__Cytophagia	o__Cytophagales	f__Flammeovirgaceae	g__Flexibacter	s__	0	0	0	0	0	0	0	0	0	0	0	0	0	0	1	0	0	0	0	0
134	k__Bacteria	p__Bacteroidetes	c__Cytophagia	o__Cytophagales	f__Flammeovirgaceae	g__Fulvivirga	s__	0	0	0	1	0	0	0	0	0	0	1	0	1	0	0	2	0	0	0	0
135	k__Bacteria	p__Bacteroidetes	c__Cytophagia	o__Cytophagales	f__Flammeovirgaceae	g__JTB248	s__	0	0	0	1	0	1	0	0	0	0	0	0	0	0	3	1	8	6	0	1
136	k__Bacteria	p__Bacteroidetes	c__Cytophagia	o__Cytophagales	f__Flammeovirgaceae	g__Reichenbachiella	s__	0	3	0	3	0	7	0	0	0	0	0	0	1	3	3	1	1	0	0	0
137	k__Bacteria	p__Bacteroidetes	c__Cytophagia	o__Cytophagales	f__Flammeovirgaceae	g__Roseivirga	s__	0	1	0	1	0	3	0	0	0	0	2	0	0	1	0	1	1	0	0	0
138	k__Bacteria	p__Bacteroidetes	c__Cytophagia	o__Cytophagales	f__[Amoebophilaceae]	g__	s__	0	1	0	0	0	0	1	0	0	0	0	2	0	0	0	1	0	0	0	0
139	k__Bacteria	p__Bacteroidetes	c__Cytophagia	o__Cytophagales	f__[Amoebophilaceae]	g__SC3-56	s__	0	0	0	0	0	3	0	0	0	0	0	0	0	0	0	0	1	0	0	0
140	k__Bacteria	p__Bacteroidetes	c__Cytophagia	o__Cytophagales	f__[Amoebophilaceae]	g__Ucs1325	s__	0	3	0	0	0	0	0	0	0	0	0	0	0	0	0	1	0	0	0	0
141	k__Bacteria	p__Bacteroidetes	c__Flavobacteriia	o__	f__	g__	s__	0	0	0	0	0	0	0	0	0	0	0	0	0	0	0	0	0	0	2	0
142	k__Bacteria	p__Bacteroidetes	c__Flavobacteriia	o__Flavobacteriales	f__	g__	s__	0	0	5	2	0	9	5	1	0	3	1	0	3	10	10	3	43	33	10	56
143	k__Bacteria	p__Bacteroidetes	c__Flavobacteriia	o__Flavobacteriales	f__Blattabacteriaceae	g__	s__	0	0	0	0	0	0	1	0	0	0	0	0	0	0	0	0	1	2	1	2
144	k__Bacteria	p__Bacteroidetes	c__Flavobacteriia	o__Flavobacteriales	f__Cryomorphaceae	g__	s__	0	7	3	8	1	5	7	0	0	2	1	0	1	14	10	6	256	240	76	317
145	k__Bacteria	p__Bacteroidetes	c__Flavobacteriia	o__Flavobacteriales	f__Cryomorphaceae	g__Brumimicrobium	s__	0	0	0	0	0	0	0	0	0	0	0	0	0	0	0	0	0	0	0	2
146	k__Bacteria	p__Bacteroidetes	c__Flavobacteriia	o__Flavobacteriales	f__Cryomorphaceae	g__Crocinitomix	s__	0	1	0	8	0	8	1	0	0	0	0	0	0	2	0	1	0	2	1	1
147	k__Bacteria	p__Bacteroidetes	c__Flavobacteriia	o__Flavobacteriales	f__Cryomorphaceae	g__Cryomorpha	s__	0	0	0	1	0	1	0	0	0	0	0	0	0	3	0	0	0	0	2	2
148	k__Bacteria	p__Bacteroidetes	c__Flavobacteriia	o__Flavobacteriales	f__Cryomorphaceae	g__Fluviicola	s__	0	2	0	18	0	0	0	0	0	0	0	0	2	5	5	5	81	81	53	83
149	k__Bacteria	p__Bacteroidetes	c__Flavobacteriia	o__Flavobacteriales	f__Cryomorphaceae	g__Lishizhenia	s__caseinilytica	0	0	0	0	0	0	0	0	0	0	0	0	0	0	0	0	2	0	1	0
150	k__Bacteria	p__Bacteroidetes	c__Flavobacteriia	o__Flavobacteriales	f__Cryomorphaceae	g__Owenweeksia	s__	0	0	0	0	0	0	0	0	0	0	0	0	0	0	0	2	0	0	0	0
151	k__Bacteria	p__Bacteroidetes	c__Flavobacteriia	o__Flavobacteriales	f__Cryomorphaceae	g__Wandonia	s__	0	0	0	1	0	0	0	0	0	0	0	0	0	0	0	0	1	0	0	0
152	k__Bacteria	p__Bacteroidetes	c__Flavobacteriia	o__Flavobacteriales	f__Flavobacteriaceae	g__	s__	7	126	23	1194	4	414	85	3	8	41	22	8	26	277	168	83	548	625	242	803
153	k__Bacteria	p__Bacteroidetes	c__Flavobacteriia	o__Flavobacteriales	f__Flavobacteriaceae	g__Aequorivita	s__	0	1	0	4	0	1	0	0	0	0	0	0	0	4	0	0	0	0	0	0
154	k__Bacteria	p__Bacteroidetes	c__Flavobacteriia	o__Flavobacteriales	f__Flavobacteriaceae	g__Algibacter	s__	0	0	0	0	0	0	0	0	0	0	0	0	0	0	0	0	0	1	0	0
155	k__Bacteria	p__Bacteroidetes	c__Flavobacteriia	o__Flavobacteriales	f__Flavobacteriaceae	g__Algibacter	s__lectus	0	0	0	2	0	0	1	0	0	0	0	0	0	1	0	1	0	1	0	0
156	k__Bacteria	p__Bacteroidetes	c__Flavobacteriia	o__Flavobacteriales	f__Flavobacteriaceae	g__Antarcticimonas	s__flava	0	0	0	0	0	0	0	0	0	0	0	0	0	1	1	0	0	0	0	0
157	k__Bacteria	p__Bacteroidetes	c__Flavobacteriia	o__Flavobacteriales	f__Flavobacteriaceae	g__Aquimarina	s__	0	19	16	1149	5	54	13	0	0	18	5	0	0	0	0	0	0	0	0	0
158	k__Bacteria	p__Bacteroidetes	c__Flavobacteriia	o__Flavobacteriales	f__Flavobacteriaceae	g__Aquimarina	s__brevivitae	0	2	0	0	1	0	2	0	0	0	0	0	0	0	0	0	0	0	0	0
159	k__Bacteria	p__Bacteroidetes	c__Flavobacteriia	o__Flavobacteriales	f__Flavobacteriaceae	g__Aquimarina	s__intermedia	0	0	1	103	0	0	0	0	0	0	0	0	0	0	0	0	0	0	0	0
160	k__Bacteria	p__Bacteroidetes	c__Flavobacteriia	o__Flavobacteriales	f__Flavobacteriaceae	g__Arenibacter	s__	0	0	0	0	0	1	0	0	0	0	0	0	0	4	1	1	0	0	0	0
161	k__Bacteria	p__Bacteroidetes	c__Flavobacteriia	o__Flavobacteriales	f__Flavobacteriaceae	g__Aureitalea	s__marina	0	1	0	0	0	0	0	0	0	0	0	0	0	0	0	0	0	0	0	0
162	k__Bacteria	p__Bacteroidetes	c__Flavobacteriia	o__Flavobacteriales	f__Flavobacteriaceae	g__Bizionia	s__	0	1	0	2	0	3	0	0	0	0	1	0	0	0	0	0	0	0	0	0
163	k__Bacteria	p__Bacteroidetes	c__Flavobacteriia	o__Flavobacteriales	f__Flavobacteriaceae	g__Capnocytophaga	s__	0	1	1	18	0	0	0	0	0	0	0	0	0	1	0	0	0	0	0	0
164	k__Bacteria	p__Bacteroidetes	c__Flavobacteriia	o__Flavobacteriales	f__Flavobacteriaceae	g__Capnocytophaga	s__canimorsus	0	0	0	0	0	1	0	0	0	0	0	0	0	0	0	0	0	0	0	0
165	k__Bacteria	p__Bacteroidetes	c__Flavobacteriia	o__Flavobacteriales	f__Flavobacteriaceae	g__Cellulophaga	s__	0	0	0	0	0	0	0	0	0	0	0	0	0	1	0	0	0	0	0	0
166	k__Bacteria	p__Bacteroidetes	c__Flavobacteriia	o__Flavobacteriales	f__Flavobacteriaceae	g__Cellulophaga	s__algicola	0	0	0	2	0	1	0	0	0	0	0	0	0	0	0	0	0	0	0	0
167	k__Bacteria	p__Bacteroidetes	c__Flavobacteriia	o__Flavobacteriales	f__Flavobacteriaceae	g__Cellulophaga	s__lytica	0	0	0	0	0	0	0	0	0	0	0	0	0	0	0	1	0	0	0	0
168	k__Bacteria	p__Bacteroidetes	c__Flavobacteriia	o__Flavobacteriales	f__Flavobacteriaceae	g__Coccinimonas	s__marina	0	4	0	8	0	3	1	0	1	2	0	0	0	5	1	0	2	5	1	8
169	k__Bacteria	p__Bacteroidetes	c__Flavobacteriia	o__Flavobacteriales	f__Flavobacteriaceae	g__Coralibacter	s__albidoflavus	0	0	0	0	0	0	1	0	0	0	0	0	0	0	0	0	0	0	0	0
170	k__Bacteria	p__Bacteroidetes	c__Flavobacteriia	o__Flavobacteriales	f__Flavobacteriaceae	g__Croceimarina	s__litoralis	0	0	0	0	0	0	0	0	0	0	0	0	0	0	0	0	0	1	0	0
171	k__Bacteria	p__Bacteroidetes	c__Flavobacteriia	o__Flavobacteriales	f__Flavobacteriaceae	g__Flaviramulus	s__basaltis	0	0	0	0	0	0	0	0	0	1	0	0	0	0	0	0	0	0	0	0
172	k__Bacteria	p__Bacteroidetes	c__Flavobacteriia	o__Flavobacteriales	f__Flavobacteriaceae	g__Flavivirga	s__amylovorans	0	0	0	0	0	0	1	0	0	0	0	0	0	0	0	0	0	0	0	0
173	k__Bacteria	p__Bacteroidetes	c__Flavobacteriia	o__Flavobacteriales	f__Flavobacteriaceae	g__Flavobacterium	s__	0	24	4	241	5	123	7	0	0	5	2	0	1	26	17	15	603	623	236	730
174	k__Bacteria	p__Bacteroidetes	c__Flavobacteriia	o__Flavobacteriales	f__Flavobacteriaceae	g__Flavobacterium	s__columnare	0	0	0	0	0	1	0	0	0	0	0	0	0	0	0	0	0	3	1	1
175	k__Bacteria	p__Bacteroidetes	c__Flavobacteriia	o__Flavobacteriales	f__Flavobacteriaceae	g__Flavobacterium	s__gelidilacus	0	1	0	7	0	4	3	0	0	1	0	0	1	3	1	1	12	6	1	7
176	k__Bacteria	p__Bacteroidetes	c__Flavobacteriia	o__Flavobacteriales	f__Flavobacteriaceae	g__Flavobacterium	s__succinicans	0	12	4	212	0	35	11	0	0	2	1	2	2	13	10	8	33	34	11	48
177	k__Bacteria	p__Bacteroidetes	c__Flavobacteriia	o__Flavobacteriales	f__Flavobacteriaceae	g__Flexibacter	s__echinicida	0	0	0	0	0	7	0	0	0	0	0	0	0	0	0	0	0	0	0	0
178	k__Bacteria	p__Bacteroidetes	c__Flavobacteriia	o__Flavobacteriales	f__Flavobacteriaceae	g__Formosa	s__	0	0	0	2	0	0	0	0	0	0	0	0	0	0	1	0	0	0	0	0
179	k__Bacteria	p__Bacteroidetes	c__Flavobacteriia	o__Flavobacteriales	f__Flavobacteriaceae	g__Formosa	s__crassostrea	0	0	0	1	0	0	0	0	0	0	0	0	0	0	0	0	0	0	0	0
180	k__Bacteria	p__Bacteroidetes	c__Flavobacteriia	o__Flavobacteriales	f__Flavobacteriaceae	g__Gaetbulibacter	s__saemankumensis	0	0	0	1	0	0	0	0	0	0	0	0	0	0	0	0	0	0	0	0
181	k__Bacteria	p__Bacteroidetes	c__Flavobacteriia	o__Flavobacteriales	f__Flavobacteriaceae	g__Gelidibacter	s__	0	3	0	43	0	1	3	0	0	0	0	0	0	2	0	1	3	1	0	0
182	k__Bacteria	p__Bacteroidetes	c__Flavobacteriia	o__Flavobacteriales	f__Flavobacteriaceae	g__Gillisia	s__	0	0	0	3	0	3	0	0	0	0	0	0	0	1	1	0	0	0	1	0
183	k__Bacteria	p__Bacteroidetes	c__Flavobacteriia	o__Flavobacteriales	f__Flavobacteriaceae	g__Gilvibacter	s__sediminis	0	0	0	1	0	0	0	0	0	0	0	0	0	0	0	0	0	1	0	0
184	k__Bacteria	p__Bacteroidetes	c__Flavobacteriia	o__Flavobacteriales	f__Flavobacteriaceae	g__Gramella	s__	0	2	1	63	0	2	0	0	0	1	0	0	1	0	0	1	18	22	8	21
185	k__Bacteria	p__Bacteroidetes	c__Flavobacteriia	o__Flavobacteriales	f__Flavobacteriaceae	g__Hyunsoonleella	s__jejuensis	0	0	0	1	0	0	0	0	0	0	0	0	0	0	0	0	0	1	0	0
186	k__Bacteria	p__Bacteroidetes	c__Flavobacteriia	o__Flavobacteriales	f__Flavobacteriaceae	g__Imtechella	s__halotolerans	0	0	0	0	0	0	1	0	0	0	0	0	0	0	1	0	0	0	0	0
187	k__Bacteria	p__Bacteroidetes	c__Flavobacteriia	o__Flavobacteriales	f__Flavobacteriaceae	g__Jejuia	s__pallidilutea	0	0	0	0	0	1	0	0	0	0	0	0	0	0	0	0	0	0	0	0
188	k__Bacteria	p__Bacteroidetes	c__Flavobacteriia	o__Flavobacteriales	f__Flavobacteriaceae	g__Kordia	s__	0	11	4	44	2	19	11	0	0	5	2	0	1	1	3	0	35	39	12	62
189	k__Bacteria	p__Bacteroidetes	c__Flavobacteriia	o__Flavobacteriales	f__Flavobacteriaceae	g__Krokinobacter	s__genikus	0	2	1	49	0	0	2	0	0	0	0	0	0	0	1	0	0	2	0	0
190	k__Bacteria	p__Bacteroidetes	c__Flavobacteriia	o__Flavobacteriales	f__Flavobacteriaceae	g__Leeuwenhoekiella	s__	0	0	0	0	0	0	0	0	0	0	0	0	0	0	0	0	0	0	0	1
191	k__Bacteria	p__Bacteroidetes	c__Flavobacteriia	o__Flavobacteriales	f__Flavobacteriaceae	g__Lutibacter	s__maritimus	0	0	0	0	0	0	0	0	0	0	0	0	0	2	1	0	0	0	0	0
192	k__Bacteria	p__Bacteroidetes	c__Flavobacteriia	o__Flavobacteriales	f__Flavobacteriaceae	g__Lutimonas	s__	0	0	0	1	0	1	0	0	0	1	0	0	0	5	5	5	0	1	0	1
193	k__Bacteria	p__Bacteroidetes	c__Flavobacteriia	o__Flavobacteriales	f__Flavobacteriaceae	g__Mangrovimonas	s__yunxiaonensis	0	0	0	0	0	2	0	0	0	0	0	0	0	0	0	0	0	0	0	0
194	k__Bacteria	p__Bacteroidetes	c__Flavobacteriia	o__Flavobacteriales	f__Flavobacteriaceae	g__Maribacter	s__	0	1	0	3	0	8	0	0	0	0	0	0	0	3	0	0	1	0	0	0
195	k__Bacteria	p__Bacteroidetes	c__Flavobacteriia	o__Flavobacteriales	f__Flavobacteriaceae	g__Maribacter	s__polysiphoniae	0	0	0	0	0	0	0	0	0	0	0	0	0	1	0	1	0	0	0	0
196	k__Bacteria	p__Bacteroidetes	c__Flavobacteriia	o__Flavobacteriales	f__Flavobacteriaceae	g__Mesonia	s__	0	0	0	16	0	2	0	0	1	0	0	0	1	0	0	0	2	0	0	2
197	k__Bacteria	p__Bacteroidetes	c__Flavobacteriia	o__Flavobacteriales	f__Flavobacteriaceae	g__Muricauda	s__	0	1	0	0	0	0	0	0	0	0	0	0	0	0	0	0	0	0	0	0
198	k__Bacteria	p__Bacteroidetes	c__Flavobacteriia	o__Flavobacteriales	f__Flavobacteriaceae	g__Muricola	s__jejuensis	0	0	0	0	0	1	0	0	0	0	0	0	0	1	0	3	0	0	0	0
199	k__Bacteria	p__Bacteroidetes	c__Flavobacteriia	o__Flavobacteriales	f__Flavobacteriaceae	g__Myroides	s__	0	2	0	4	0	2	1	0	0	1	0	0	0	0	0	0	0	1	0	0
200	k__Bacteria	p__Bacteroidetes	c__Flavobacteriia	o__Flavobacteriales	f__Flavobacteriaceae	g__Myroides	s__odoratimimus	0	0	2	2	0	8	1	0	0	1	0	1	0	0	0	0	1	1	0	1
201	k__Bacteria	p__Bacteroidetes	c__Flavobacteriia	o__Flavobacteriales	f__Flavobacteriaceae	g__Nonlabens	s__agnitus	0	0	0	0	0	1	0	0	0	0	0	0	0	0	0	0	0	0	0	0
202	k__Bacteria	p__Bacteroidetes	c__Flavobacteriia	o__Flavobacteriales	f__Flavobacteriaceae	g__Nonlabens	s__tegetincola	0	0	0	0	0	0	0	0	0	0	0	0	0	0	1	0	0	4	0	0
203	k__Bacteria	p__Bacteroidetes	c__Flavobacteriia	o__Flavobacteriales	f__Flavobacteriaceae	g__Oceanistipes	s__pacificus	0	0	0	0	0	0	0	0	0	0	0	0	0	5	2	0	0	0	0	0
204	k__Bacteria	p__Bacteroidetes	c__Flavobacteriia	o__Flavobacteriales	f__Flavobacteriaceae	g__Olleya	s__	0	7	1	48	1	29	4	0	0	1	0	1	0	5	2	2	13	16	5	23
205	k__Bacteria	p__Bacteroidetes	c__Flavobacteriia	o__Flavobacteriales	f__Flavobacteriaceae	g__Polaribacter	s__	1	21	1	102	2	64	34	0	2	8	3	0	3	1	3	0	57	55	31	87
206	k__Bacteria	p__Bacteroidetes	c__Flavobacteriia	o__Flavobacteriales	f__Flavobacteriaceae	g__Polaribacter	s__irgensii	0	4	0	66	0	9	0	0	0	2	0	0	0	1	1	1	65	47	16	98
207	k__Bacteria	p__Bacteroidetes	c__Flavobacteriia	o__Flavobacteriales	f__Flavobacteriaceae	g__Pseudozobellia	s__thermophila	0	0	0	0	0	0	0	0	0	0	0	0	0	3	0	1	0	0	0	0
208	k__Bacteria	p__Bacteroidetes	c__Flavobacteriia	o__Flavobacteriales	f__Flavobacteriaceae	g__Psychroflexus	s__	0	4	3	128	0	23	5	0	0	2	0	0	0	10	3	2	12	15	3	19
209	k__Bacteria	p__Bacteroidetes	c__Flavobacteriia	o__Flavobacteriales	f__Flavobacteriaceae	g__Psychroserpens	s__	0	2	1	3	0	5	2	0	0	1	1	0	0	2	0	0	2	2	0	0
210	k__Bacteria	p__Bacteroidetes	c__Flavobacteriia	o__Flavobacteriales	f__Flavobacteriaceae	g__Robiginitalea	s__	0	2	0	2	0	1	0	0	0	0	0	0	0	0	1	1	1	0	0	0
211	k__Bacteria	p__Bacteroidetes	c__Flavobacteriia	o__Flavobacteriales	f__Flavobacteriaceae	g__Salegentibacter	s__	0	0	0	0	0	1	0	0	0	0	0	0	0	0	0	0	0	0	0	0
212	k__Bacteria	p__Bacteroidetes	c__Flavobacteriia	o__Flavobacteriales	f__Flavobacteriaceae	g__Salinimicrobium	s__	0	0	0	7	0	2	0	0	0	0	0	1	0	0	1	2	1	0	0	1
213	k__Bacteria	p__Bacteroidetes	c__Flavobacteriia	o__Flavobacteriales	f__Flavobacteriaceae	g__Sediminicola	s__	0	0	0	1	0	0	0	0	0	0	0	0	0	0	0	0	4	3	0	7
214	k__Bacteria	p__Bacteroidetes	c__Flavobacteriia	o__Flavobacteriales	f__Flavobacteriaceae	g__Sufflavibacter	s__maritimus	0	0	0	3	0	0	0	0	0	0	0	0	0	0	0	0	1	1	1	1
215	k__Bacteria	p__Bacteroidetes	c__Flavobacteriia	o__Flavobacteriales	f__Flavobacteriaceae	g__Tamlana	s__crocina	0	0	0	0	0	0	0	0	0	0	0	0	0	1	0	0	0	0	0	0
216	k__Bacteria	p__Bacteroidetes	c__Flavobacteriia	o__Flavobacteriales	f__Flavobacteriaceae	g__Tenacibaculum	s__	4	35	2	349	4	138	42	1	0	10	4	0	1	5	0	2	33	22	9	58
217	k__Bacteria	p__Bacteroidetes	c__Flavobacteriia	o__Flavobacteriales	f__Flavobacteriaceae	g__Tenacibaculum	s__maritimum	0	1	0	11	0	15	1	0	0	0	0	0	0	0	0	0	0	0	0	0
218	k__Bacteria	p__Bacteroidetes	c__Flavobacteriia	o__Flavobacteriales	f__Flavobacteriaceae	g__Ulvibacter	s__	0	2	2	55	0	6	1	0	0	1	3	0	0	2	0	0	0	3	2	6
219	k__Bacteria	p__Bacteroidetes	c__Flavobacteriia	o__Flavobacteriales	f__Flavobacteriaceae	g__Ulvibacter	s__litoralis	0	0	0	0	0	0	0	0	0	0	0	0	0	0	0	0	0	1	1	0
220	k__Bacteria	p__Bacteroidetes	c__Flavobacteriia	o__Flavobacteriales	f__Flavobacteriaceae	g__Winogradskyella	s__	5	3	2	255	0	24	1	0	2	0	0	2	4	5	4	2	4	6	1	7
221	k__Bacteria	p__Bacteroidetes	c__Flavobacteriia	o__Flavobacteriales	f__Flavobacteriaceae	g__Winogradskyella	s__thalassocola	0	1	0	2	0	2	0	0	0	0	0	0	0	0	0	0	0	0	0	1
222	k__Bacteria	p__Bacteroidetes	c__Flavobacteriia	o__Flavobacteriales	f__Flavobacteriaceae	g__Xanthobacillum	s__maris	0	0	0	1	0	1	1	0	0	0	0	0	0	1	0	1	1	1	0	0
223	k__Bacteria	p__Bacteroidetes	c__Flavobacteriia	o__Flavobacteriales	f__Flavobacteriaceae	g__Yeosuana	s__aromativorans	0	0	0	1	0	0	0	0	0	0	0	0	0	1	0	0	0	0	0	0
224	k__Bacteria	p__Bacteroidetes	c__Flavobacteriia	o__Flavobacteriales	f__Flavobacteriaceae	g__Zhouia	s__	0	0	0	23	1	5	0	0	0	0	0	0	0	0	0	0	2	2	0	0
225	k__Bacteria	p__Bacteroidetes	c__Flavobacteriia	o__Flavobacteriales	f__Flavobacteriaceae	g__Zhouia	s__amylolytica	0	0	0	0	0	2	0	0	0	0	0	0	0	1	0	0	0	0	0	0
226	k__Bacteria	p__Bacteroidetes	c__Flavobacteriia	o__Flavobacteriales	f__Flavobacteriaceae	g__Zobellia	s__	0	1	0	0	0	0	1	0	0	1	0	0	0	0	1	0	0	0	0	0
227	k__Bacteria	p__Bacteroidetes	c__Flavobacteriia	o__Flavobacteriales	f__NS9	g__	s__	0	0	0	2	0	5	0	0	0	0	0	0	0	1	0	0	25	22	9	29
228	k__Bacteria	p__Bacteroidetes	c__Flavobacteriia	o__Flavobacteriales	f__[Weeksellaceae]	g__	s__	0	0	0	0	0	1	0	0	0	0	0	0	0	0	0	0	1	0	0	0
229	k__Bacteria	p__Bacteroidetes	c__Flavobacteriia	o__Flavobacteriales	f__[Weeksellaceae]	g__Chryseobacterium	s__	0	1	0	0	0	0	0	0	0	0	0	0	0	1	0	0	0	0	0	0
230	k__Bacteria	p__Bacteroidetes	c__Flavobacteriia	o__Flavobacteriales	f__[Weeksellaceae]	g__Ornithobacterium	s__	0	1	0	0	0	0	0	0	0	0	0	0	0	0	0	0	1	2	0	0
231	k__Bacteria	p__Bacteroidetes	c__Flavobacteriia	o__Flavobacteriales	f__[Weeksellaceae]	g__Riemerella	s__	0	0	0	0	0	0	0	0	0	0	0	0	0	0	0	0	0	1	0	1
232	k__Bacteria	p__Bacteroidetes	c__Flavobacteriia	o__Flavobacteriales	f__[Weeksellaceae]	g__Wautersiella	s__	0	0	0	0	0	1	0	0	0	0	0	0	0	0	0	0	1	1	0	1
233	k__Bacteria	p__Bacteroidetes	c__Flavobacteriia	o__Flavobacteriales	f__[Weeksellaceae]	g__Weeksella	s__	0	1	1	0	0	1	1	0	0	0	0	0	0	0	0	0	1	1	0	1
234	k__Bacteria	p__Bacteroidetes	c__SB-5	o__	f__	g__	s__	0	0	0	0	0	0	0	0	0	0	0	0	0	0	0	1	0	0	0	0
235	k__Bacteria	p__Bacteroidetes	c__Sphingobacteriia	o__Sphingobacteriales	f__	g__	s__	0	3	0	0	0	0	0	0	0	0	0	0	1	2	1	4	5	2	1	3
236	k__Bacteria	p__Bacteroidetes	c__Sphingobacteriia	o__Sphingobacteriales	f__NS11-12	g__	s__	0	0	0	0	0	0	0	0	0	0	0	0	0	0	0	1	10	7	5	22
237	k__Bacteria	p__Bacteroidetes	c__Sphingobacteriia	o__Sphingobacteriales	f__Sphingobacteriaceae	g__	s__	0	0	0	0	0	0	0	0	0	0	0	0	0	1	2	0	0	0	0	0
238	k__Bacteria	p__Bacteroidetes	c__Sphingobacteriia	o__Sphingobacteriales	f__Sphingobacteriaceae	g__Sphingobacterium	s__	0	0	0	0	0	0	0	0	0	0	0	0	0	0	0	0	1	0	0	2
239	k__Bacteria	p__Bacteroidetes	c__Sphingobacteriia	o__Sphingobacteriales	f__Sphingobacteriaceae	g__Sphingobacterium	s__faecium	0	0	0	0	0	1	0	0	0	0	0	0	0	0	0	0	0	0	0	0
240	k__Bacteria	p__Bacteroidetes	c__[Rhodothermi]	o__[Rhodothermales]	f__Rhodothermaceae	g__	s__	0	0	0	1	0	0	2	0	1	5	1	0	0	4	2	5	0	0	0	0
241	k__Bacteria	p__Bacteroidetes	c__[Rhodothermi]	o__[Rhodothermales]	f__Rhodothermaceae	g__Rubricoccus	s__	0	0	0	0	0	0	0	0	0	0	0	0	0	3	0	1	0	3	0	0
242	k__Bacteria	p__Bacteroidetes	c__[Rhodothermi]	o__[Rhodothermales]	f__Rhodothermaceae	g__Salinibacter	s__	0	0	0	0	0	0	0	0	0	0	0	0	0	0	1	0	0	0	0	0
243	k__Bacteria	p__Bacteroidetes	c__[Rhodothermi]	o__[Rhodothermales]	f__[Balneolaceae]	g__	s__	0	0	0	0	0	0	0	0	0	0	0	0	0	1	0	0	0	0	0	0
244	k__Bacteria	p__Bacteroidetes	c__[Rhodothermi]	o__[Rhodothermales]	f__[Balneolaceae]	g__Balneola	s__	0	0	0	0	0	0	0	0	0	0	0	0	0	0	0	0	16	5	3	7
245	k__Bacteria	p__Bacteroidetes	c__[Rhodothermi]	o__[Rhodothermales]	f__[Balneolaceae]	g__KSA1	s__	0	0	0	0	0	0	0	0	0	0	0	0	0	0	0	0	4	1	0	1
246	k__Bacteria	p__Bacteroidetes	c__[Saprospirae]	o__[Saprospirales]	f__	g__	s__	0	0	0	1	0	0	0	0	0	0	2	0	0	5	4	4	1	4	4	6
247	k__Bacteria	p__Bacteroidetes	c__[Saprospirae]	o__[Saprospirales]	f__Chitinophagaceae	g__	s__	0	0	0	1	0	0	0	0	1	0	0	0	0	3	1	1	2	6	0	4
248	k__Bacteria	p__Bacteroidetes	c__[Saprospirae]	o__[Saprospirales]	f__Saprospiraceae	g__	s__	0	0	0	30	0	10	0	0	0	1	1	0	4	105	56	42	7	15	4	7
249	k__Bacteria	p__Bacteroidetes	c__[Saprospirae]	o__[Saprospirales]	f__Saprospiraceae	g__Lewinella	s__	0	0	0	5	0	0	0	0	0	1	0	0	0	0	0	0	1	5	0	0
250	k__Bacteria	p__Bacteroidetes	c__[Saprospirae]	o__[Saprospirales]	f__Saprospiraceae	g__Lewinella	s__cohaerens	0	0	0	0	0	1	0	0	0	0	0	0	0	1	0	1	0	0	0	0
251	k__Bacteria	p__Bacteroidetes	c__[Saprospirae]	o__[Saprospirales]	f__Saprospiraceae	g__Lewinella	s__persicus	0	0	0	1	0	0	0	0	0	0	0	0	0	0	0	0	0	0	0	0
252	k__Bacteria	p__Bacteroidetes	c__[Saprospirae]	o__[Saprospirales]	f__Saprospiraceae	g__Portibacter	s__lacus	0	0	0	0	0	0	0	0	0	0	1	0	0	1	1	0	0	2	0	0
253	k__Bacteria	p__Bacteroidetes	c__[Saprospirae]	o__[Saprospirales]	f__Saprospiraceae	g__Saprospira	s__	0	0	0	0	0	0	1	0	0	0	0	0	0	0	0	2	2	1	0	1
254	k__Bacteria	p__Caldithrix	c__Caldithrixae	o__Caldithrixales	f__BA059	g__	s__	0	0	0	0	0	0	0	0	0	0	0	0	0	0	0	1	0	0	0	0
255	k__Bacteria	p__Caldithrix	c__Caldithrixae	o__Caldithrixales	f__Caldithrixaceae	g__	s__	0	0	0	0	0	0	0	0	0	0	0	0	0	0	2	1	0	0	0	0
256	k__Bacteria	p__Caldithrix	c__Caldithrixae	o__Caldithrixales	f__Caldithrixaceae	g__LCP-26	s__	0	0	0	0	0	0	0	0	0	0	0	0	0	0	3	0	0	0	0	0
257	k__Bacteria	p__Chlamydiae	c__Chlamydiia	o__Chlamydiales	f__	g__	s__	8	0	0	0	0	0	0	0	0	0	1	0	0	0	0	0	0	1	0	0
258	k__Bacteria	p__Chlamydiae	c__Chlamydiia	o__Chlamydiales	f__Chlamydiaceae	g__	s__	0	0	0	0	0	0	1	0	0	0	0	0	0	0	0	0	0	0	0	0
259	k__Bacteria	p__Chlamydiae	c__Chlamydiia	o__Chlamydiales	f__Criblamydiaceae	g__	s__	0	0	0	0	0	1	0	0	0	0	0	0	0	0	0	0	0	0	0	0
260	k__Bacteria	p__Chlamydiae	c__Chlamydiia	o__Chlamydiales	f__Criblamydiaceae	g__Estrella	s__lausannensis	0	0	0	0	0	0	1	0	0	0	0	0	0	0	0	0	0	0	0	0
261	k__Bacteria	p__Chlamydiae	c__Chlamydiia	o__Chlamydiales	f__Parachlamydiaceae	g__CandidatusProtochlamydia	s__	0	0	0	0	0	0	0	0	0	0	0	0	0	0	0	0	0	1	0	0
262	k__Bacteria	p__Chlamydiae	c__Chlamydiia	o__Chlamydiales	f__Parachlamydiaceae	g__Parachlamydia	s__acanthamoebae	0	0	0	1	0	0	0	0	0	0	0	0	0	0	0	0	0	0	0	0
263	k__Bacteria	p__Chlamydiae	c__Chlamydiia	o__Chlamydiales	f__Rhabdochlamydiaceae	g__CandidatusRhabdochlamydia	s__	0	0	0	0	0	0	1	0	0	4	0	0	0	0	0	0	0	0	0	0
264	k__Bacteria	p__Chlamydiae	c__Chlamydiia	o__Chlamydiales	f__Simkaniaceae	g__	s__	0	1	0	0	1	0	0	1	0	3	16	0	0	0	0	0	0	0	0	2
265	k__Bacteria	p__Chlamydiae	c__Chlamydiia	o__Chlamydiales	f__Simkaniaceae	g__Fritschea	s__eriococci	0	0	0	0	0	1	0	0	0	0	0	0	0	0	0	0	0	0	0	0
266	k__Bacteria	p__Chlamydiae	c__Chlamydiia	o__Chlamydiales	f__Waddliaceae	g__	s__	1	0	0	0	0	0	0	0	0	0	0	0	0	0	0	0	0	0	0	0
267	k__Bacteria	p__Chlamydiae	c__Chlamydiia	o__Chlamydiales	f__Waddliaceae	g__Waddlia	s__	0	0	0	0	0	0	0	0	0	0	0	0	0	0	1	0	0	0	0	0
268	k__Bacteria	p__Chlorobi	c__Chlorobia	o__[Chloroherpetales]	f__	g__	s__	0	0	0	0	0	1	0	0	0	0	0	0	0	0	0	0	0	0	0	0
269	k__Bacteria	p__Chlorobi	c__Ignavibacteria	o__Ignavibacteriales	f__lheB3-7	g__	s__	0	0	0	0	0	0	0	0	0	0	0	0	0	7	10	0	0	0	0	0
270	k__Bacteria	p__Chlorobi	c__OPB56	o__	f__	g__	s__	0	0	0	1	0	4	1	0	0	1	0	0	0	1	0	1	0	0	0	0
271	k__Bacteria	p__Chloroflexi	c__Anaerolineae	o__	f__	g__	s__	0	1	0	0	0	0	0	0	0	0	0	0	1	2	1	1	0	0	0	0
272	k__Bacteria	p__Chloroflexi	c__Anaerolineae	o__Anaerolineales	f__Anaerolinaceae	g__	s__	0	0	0	0	0	0	0	0	0	0	0	0	0	2	2	0	0	0	0	0
273	k__Bacteria	p__Chloroflexi	c__Anaerolineae	o__Anaerolineales	f__Anaerolinaceae	g__T78	s__	0	0	0	0	0	0	0	0	0	0	0	0	0	0	1	0	0	0	0	0
274	k__Bacteria	p__Chloroflexi	c__Anaerolineae	o__Ardenscatenales	f__Ardenscatenaceae	g__Ardenscatena	s__	0	0	0	0	0	3	0	0	0	0	0	0	0	0	0	0	0	0	0	0
275	k__Bacteria	p__Chloroflexi	c__Anaerolineae	o__CFB-26	f__	g__	s__	0	0	0	0	0	0	0	0	0	0	0	0	1	0	0	0	0	0	0	0
276	k__Bacteria	p__Chloroflexi	c__Anaerolineae	o__Caldilineales	f__Caldilineaceae	g__	s__	0	2	0	0	0	0	1	0	1	4	3	0	1	7	5	0	0	0	1	1
277	k__Bacteria	p__Chloroflexi	c__Anaerolineae	o__DRC31	f__	g__	s__	1	0	0	2	0	2	0	0	0	0	0	0	0	4	3	2	0	3	1	0
278	k__Bacteria	p__Chloroflexi	c__Anaerolineae	o__GCA004	f__	g__	s__	0	0	0	0	0	0	0	0	0	0	0	0	0	6	8	0	0	0	0	0
279	k__Bacteria	p__Chloroflexi	c__Anaerolineae	o__MSB-1E9	f__	g__	s__	0	0	0	0	0	0	0	0	0	0	0	0	0	1	0	0	0	0	0	0
280	k__Bacteria	p__Chloroflexi	c__Anaerolineae	o__O4D2Z37	f__	g__	s__	0	0	0	0	0	0	0	0	0	0	0	0	0	2	3	0	0	0	0	0
281	k__Bacteria	p__Chloroflexi	c__Anaerolineae	o__OPB11	f__	g__	s__	0	0	0	0	0	0	0	0	0	0	0	0	0	5	3	0	0	0	0	0
282	k__Bacteria	p__Chloroflexi	c__Anaerolineae	o__S0208	f__	g__	s__	0	0	0	0	0	0	0	0	0	0	0	0	0	1	0	1	0	0	1	0
283	k__Bacteria	p__Chloroflexi	c__Anaerolineae	o__SB-34	f__	g__	s__	0	0	0	0	0	0	0	0	0	0	0	0	0	1	0	0	0	0	0	0
284	k__Bacteria	p__Chloroflexi	c__Anaerolineae	o__SBR1031	f__A4b	g__	s__	0	3	0	0	0	3	3	0	0	4	1	0	0	0	1	1	0	0	0	0
285	k__Bacteria	p__Chloroflexi	c__Anaerolineae	o__SHA-20	f__	g__	s__	0	0	0	0	0	0	0	0	0	0	0	0	0	2	0	0	0	0	0	0
286	k__Bacteria	p__Chloroflexi	c__Anaerolineae	o__envOPS12	f__	g__	s__	0	0	0	0	0	0	0	0	0	0	0	0	0	0	1	0	0	0	0	0
287	k__Bacteria	p__Chloroflexi	c__Dehalococcoidetes	o__Dehalococcoidales	f__Dehalococcoidaceae	g__Dehalococcoides	s__	0	0	0	0	0	0	0	0	0	1	0	0	0	0	0	0	0	0	0	0
288	k__Bacteria	p__Chloroflexi	c__Ellin6529	o__	f__	g__	s__	0	0	0	0	0	0	0	0	0	0	0	0	1	10	6	4	2	0	0	1
289	k__Bacteria	p__Chloroflexi	c__S085	o__	f__	g__	s__	0	0	0	0	0	0	0	0	0	0	0	0	0	0	0	0	0	0	0	2
290	k__Bacteria	p__Chloroflexi	c__SAR202	o__	f__	g__	s__	0	0	0	0	0	0	1	0	0	0	0	0	0	0	0	0	6	1	1	2
291	k__Bacteria	p__Chloroflexi	c__TK17	o__	f__	g__	s__	0	0	0	0	0	0	0	0	0	0	0	0	0	0	1	0	0	0	0	0
292	k__Bacteria	p__Chloroflexi	c__TK17	o__mle1-48	f__	g__	s__	0	0	0	0	0	0	0	0	0	1	0	3	0	0	0	0	0	0	0	0
293	k__Bacteria	p__Cyanobacteria	c__4C0d-2	o__MLE1-12	f__	g__	s__	0	0	0	0	0	0	0	0	0	4	0	0	0	0	0	0	0	0	0	0
294	k__Bacteria	p__Cyanobacteria	c__4C0d-2	o__SM2F09	f__	g__	s__	0	0	0	0	0	3	0	0	0	0	0	0	0	0	0	0	0	0	0	0
295	k__Bacteria	p__Cyanobacteria	c__	o__	f__	g__	s__	0	3	0	0	0	4	1	0	0	0	0	0	0	0	0	2	15	25	14	28
310	k__Bacteria	p__Cyanobacteria	c__Gloeobacterophycideae	o__Gloeobacterales	f__Gloeobacteraceae	g__Gloeobacter	s__	0	0	0	0	0	0	0	0	0	0	0	0	0	1	1	0	0	0	0	0
311	k__Bacteria	p__Cyanobacteria	c__ML635J-21	o__	f__	g__	s__	0	1	0	4	0	3	0	0	0	0	0	0	0	1	1	0	1	0	0	0
312	k__Bacteria	p__Cyanobacteria	c__Nostocophycideae	o__	f__	g__	s__	0	2	0	0	0	0	0	0	0	0	0	0	1	1	0	1	5	10	2	4
313	k__Bacteria	p__Cyanobacteria	c__Nostocophycideae	o__Nostocales	f__	g__	s__	0	0	0	0	0	1	0	0	0	0	0	0	0	0	0	0	0	0	0	0
314	k__Bacteria	p__Cyanobacteria	c__Nostocophycideae	o__Nostocales	f__Nostocaceae	g__Cylindrospermopsis	s__raciborskii	0	0	0	0	0	0	0	0	0	0	0	0	0	0	0	1	4	5	0	2
315	k__Bacteria	p__Cyanobacteria	c__Nostocophycideae	o__Nostocales	f__Nostocaceae	g__Scytonema	s__chiastum	0	0	0	0	0	0	0	0	0	0	0	0	0	0	0	1	0	0	0	0
316	k__Bacteria	p__Cyanobacteria	c__Nostocophycideae	o__Stigonematales	f__Rivulariaceae	g__Rivularia	s__	0	0	0	0	0	0	0	0	0	0	0	0	0	0	0	1	0	3	0	0
317	k__Bacteria	p__Cyanobacteria	c__Oscillatoriophycideae	o__Chroococcales	f__	g__	s__	0	0	0	0	0	0	0	0	0	0	0	0	0	0	0	1	3	9	3	6
318	k__Bacteria	p__Cyanobacteria	c__Oscillatoriophycideae	o__Chroococcales	f__Cyanobacteriaceae	g__	s__	0	0	0	0	0	0	0	0	0	0	0	0	0	0	1	0	0	3	1	3
319	k__Bacteria	p__Cyanobacteria	c__Oscillatoriophycideae	o__Chroococcales	f__Cyanobacteriaceae	g__Crocosphaera	s__	0	0	0	0	0	0	0	0	0	0	0	0	0	0	0	0	0	0	2	0
320	k__Bacteria	p__Cyanobacteria	c__Oscillatoriophycideae	o__Chroococcales	f__Cyanobacteriaceae	g__Cyanobacterium	s__	0	0	0	0	0	0	0	0	0	0	0	0	0	0	0	2	0	0	0	0
321	k__Bacteria	p__Cyanobacteria	c__Oscillatoriophycideae	o__Chroococcales	f__Cyanobacteriaceae	g__Cyanothece	s__	0	0	0	1	0	1	0	0	0	0	0	0	0	0	0	0	0	0	0	0
322	k__Bacteria	p__Cyanobacteria	c__Oscillatoriophycideae	o__Chroococcales	f__Gomphosphaeriaceae	g__Snowella	s__	0	0	0	0	0	0	0	0	0	0	0	0	0	0	0	0	0	1	0	0
323	k__Bacteria	p__Cyanobacteria	c__Oscillatoriophycideae	o__Chroococcales	f__Xenococcaceae	g__	s__	0	1	0	0	0	1	0	0	0	0	0	0	0	1	1	1	0	2	1	0
324	k__Bacteria	p__Cyanobacteria	c__Oscillatoriophycideae	o__Chroococcales	f__Xenococcaceae	g__Xenococcus	s__	0	0	0	0	0	0	0	0	0	0	0	0	0	0	0	1	0	0	0	0
325	k__Bacteria	p__Cyanobacteria	c__Oscillatoriophycideae	o__Oscillatoriales	f__Phormidiaceae	g__Planktothrix	s__	0	0	0	0	0	0	0	0	0	0	0	0	0	0	0	0	0	0	0	1
326	k__Bacteria	p__Cyanobacteria	c__Synechococcophycideae	o__Pseudanabaenales	f__	g__	s__	0	1	1	2	0	0	0	0	0	0	0	0	0	0	0	1	6	18	4	16
327	k__Bacteria	p__Cyanobacteria	c__Synechococcophycideae	o__Pseudanabaenales	f__Pseudanabaenaceae	g__	s__	0	0	0	0	0	0	0	0	0	0	0	0	0	0	0	1	0	2	0	1
328	k__Bacteria	p__Cyanobacteria	c__Synechococcophycideae	o__Pseudanabaenales	f__Pseudanabaenaceae	g__Halomicronema	s__	0	0	0	0	0	1	0	0	0	0	0	0	0	0	0	0	0	0	0	0
329	k__Bacteria	p__Cyanobacteria	c__Synechococcophycideae	o__Pseudanabaenales	f__Pseudanabaenaceae	g__Leptolyngbya	s__	0	3	0	1	0	1	0	0	0	0	0	0	0	0	0	0	1	2	0	2
330	k__Bacteria	p__Cyanobacteria	c__Synechococcophycideae	o__Pseudanabaenales	f__Pseudanabaenaceae	g__Prochlorothrix	s__hollandica	0	0	0	1	0	0	0	0	0	0	0	0	0	0	0	0	0	0	0	0
331	k__Bacteria	p__Cyanobacteria	c__Synechococcophycideae	o__Pseudanabaenales	f__Pseudanabaenaceae	g__Pseudanabaena	s__	0	0	0	0	0	0	0	0	0	0	0	0	0	0	0	1	0	0	1	0
332	k__Bacteria	p__Cyanobacteria	c__Synechococcophycideae	o__Synechococcales	f__Acaryochloridaceae	g__Acaryochloris	s__	0	3	0	0	0	2	0	0	0	0	0	0	0	0	0	0	2	6	0	2
333	k__Bacteria	p__Cyanobacteria	c__Synechococcophycideae	o__Synechococcales	f__Synechococcaceae	g__	s__	0	0	0	0	0	0	0	0	0	0	0	0	0	0	0	0	0	1	0	1
334	k__Bacteria	p__Cyanobacteria	c__Synechococcophycideae	o__Synechococcales	f__Synechococcaceae	g__Paulinella	s__	0	0	0	0	0	0	0	0	0	0	0	0	0	0	0	0	0	3	1	2
335	k__Bacteria	p__Cyanobacteria	c__Synechococcophycideae	o__Synechococcales	f__Synechococcaceae	g__Prochlorococcus	s__	0	0	0	0	0	0	0	0	0	0	0	0	0	0	0	0	5	6	2	6
336	k__Bacteria	p__Cyanobacteria	c__Synechococcophycideae	o__Synechococcales	f__Synechococcaceae	g__Synechococcus	s__	2	32	7	48	1	37	2	3	0	1	3	1	1	2	0	0	290	538	233	554
337	k__Bacteria	p__Elusimicrobia	c__	o__	f__	g__	s__	0	0	0	0	0	0	0	0	0	0	0	0	0	1	0	0	0	0	0	0
338	k__Bacteria	p__Elusimicrobia	c__Elusimicrobia	o__IIb	f__	g__	s__	0	0	0	0	0	0	0	0	0	0	0	0	0	1	1	0	0	0	0	0
339	k__Bacteria	p__Fibrobacteres	c__	o__	f__	g__	s__	0	0	0	0	0	0	0	0	0	0	0	0	0	0	1	0	0	0	0	0
340	k__Bacteria	p__Fibrobacteres	c__Fibrobacteria	o__258ds10	f__	g__	s__	0	0	0	0	0	0	0	0	0	0	0	0	0	0	2	0	0	0	0	0
341	k__Bacteria	p__Fibrobacteres	c__TG3	o__	f__	g__	s__	0	0	0	0	0	0	0	0	0	0	0	0	0	1	0	0	0	0	0	0
342	k__Bacteria	p__Fibrobacteres	c__TG3	o__TG3-1	f__	g__	s__	0	0	0	0	0	0	0	0	0	0	0	0	0	1	0	0	0	0	0	0
343	k__Bacteria	p__Fibrobacteres	c__TG3	o__TG3-1	f__B122	g__	s__	0	0	0	0	0	0	0	0	0	0	0	0	0	0	1	0	0	0	0	0
344	k__Bacteria	p__Fibrobacteres	c__TG3	o__TG3-2	f__	g__	s__	0	0	0	0	0	0	0	0	0	0	0	0	0	8	7	0	0	0	0	0
345	k__Bacteria	p__Firmicutes	c__Bacilli	o__Bacillales	f__	g__	s__	0	0	0	1	0	0	0	0	0	0	0	0	0	0	0	0	0	0	0	0
346	k__Bacteria	p__Firmicutes	c__Bacilli	o__Bacillales	f__Bacillaceae	g__	s__	0	0	0	0	0	0	0	0	0	0	0	0	0	1	0	0	0	0	1	0
347	k__Bacteria	p__Firmicutes	c__Bacilli	o__Bacillales	f__Bacillaceae	g__Bacillus	s__	0	0	0	0	0	0	0	0	0	0	0	0	0	0	1	0	0	1	1	0
348	k__Bacteria	p__Firmicutes	c__Bacilli	o__Bacillales	f__Listeriaceae	g__	s__	0	0	0	0	0	0	0	0	0	0	0	0	0	0	0	0	0	0	1	0
349	k__Bacteria	p__Firmicutes	c__Bacilli	o__Bacillales	f__Paenibacillaceae	g__Paenibacillus	s__	0	0	0	0	0	0	0	0	0	0	0	0	0	1	1	0	0	0	0	0
350	k__Bacteria	p__Firmicutes	c__Bacilli	o__Bacillales	f__Planococcaceae	g__Lysinibacillus	s__	0	0	0	0	0	0	0	0	0	1	0	0	0	0	0	0	0	0	0	0
351	k__Bacteria	p__Firmicutes	c__Bacilli	o__Bacillales	f__Staphylococcaceae	g__Staphylococcus	s__	0	0	0	0	0	0	0	0	0	0	1	0	1	0	0	0	2	4	3	7
352	k__Bacteria	p__Firmicutes	c__Bacilli	o__Bacillales	f__Staphylococcaceae	g__Staphylococcus	s__aureus	0	0	0	0	0	0	0	0	0	0	0	0	0	0	0	0	0	2	2	5
353	k__Bacteria	p__Firmicutes	c__Bacilli	o__Bacillales	f__Staphylococcaceae	g__Staphylococcus	s__epidermidis	0	0	0	1	0	0	0	0	0	0	0	0	0	0	0	0	0	0	1	3
354	k__Bacteria	p__Firmicutes	c__Bacilli	o__Bacillales	f__Staphylococcaceae	g__Staphylococcus	s__pettenkoferi	0	0	0	1	0	0	0	0	0	0	0	0	0	0	0	0	0	0	0	0
355	k__Bacteria	p__Firmicutes	c__Bacilli	o__Bacillales	f__Staphylococcaceae	g__Staphylococcus	s__succinus	0	0	0	0	0	0	1	0	0	0	0	0	1	0	0	0	0	1	2	5
356	k__Bacteria	p__Firmicutes	c__Bacilli	o__Bacillales	f__[Thermicanaceae]	g__Thermicanus	s__	0	0	0	0	0	0	0	0	0	0	0	0	0	1	0	0	0	0	0	0
357	k__Bacteria	p__Firmicutes	c__Bacilli	o__Haloplasmatales	f__Haloplasmataceae	g__	s__	0	0	0	0	0	0	0	0	0	0	0	0	0	1	0	0	0	0	0	0
358	k__Bacteria	p__Firmicutes	c__Bacilli	o__Lactobacillales	f__Aerococcaceae	g__Facklamia	s__	0	0	0	0	0	0	0	0	0	0	0	0	0	0	0	0	1	0	0	0
359	k__Bacteria	p__Firmicutes	c__Bacilli	o__Lactobacillales	f__Carnobacteriaceae	g__Carnobacterium	s__	0	0	0	0	0	0	0	0	0	0	0	0	0	0	0	0	0	1	0	0
360	k__Bacteria	p__Firmicutes	c__Bacilli	o__Lactobacillales	f__Carnobacteriaceae	g__Granulicatella	s__	0	0	0	0	0	0	0	0	0	0	0	0	0	0	0	0	0	0	0	1
361	k__Bacteria	p__Firmicutes	c__Bacilli	o__Lactobacillales	f__Enterococcaceae	g__Enterococcus	s__	0	0	0	0	0	0	0	0	0	0	0	0	0	0	1	0	0	0	0	0
362	k__Bacteria	p__Firmicutes	c__Bacilli	o__Lactobacillales	f__Enterococcaceae	g__Vagococcus	s__	0	0	0	0	0	0	0	0	0	1	0	0	0	0	0	0	0	0	0	0
363	k__Bacteria	p__Firmicutes	c__Bacilli	o__Lactobacillales	f__Lactobacillaceae	g__Lactobacillus	s__	0	0	0	0	0	1	0	0	0	0	0	0	0	0	0	0	0	0	0	0
364	k__Bacteria	p__Firmicutes	c__Bacilli	o__Lactobacillales	f__Streptococcaceae	g__Lactococcus	s__	0	0	0	0	0	0	0	0	0	0	0	0	0	0	1	0	0	0	0	0
365	k__Bacteria	p__Firmicutes	c__Bacilli	o__Lactobacillales	f__Streptococcaceae	g__Streptococcus	s__	0	0	0	0	0	0	0	0	0	0	1	0	1	0	0	0	0	7	0	1
366	k__Bacteria	p__Firmicutes	c__Bacilli	o__Lactobacillales	f__Streptococcaceae	g__Streptococcus	s__anginosus	0	0	0	0	0	0	2	0	0	0	0	0	0	0	0	0	0	0	0	0
367	k__Bacteria	p__Firmicutes	c__Clostridia	o__	f__	g__	s__	1	0	0	0	0	0	0	0	0	0	0	0	0	2	0	0	0	0	0	0
368	k__Bacteria	p__Firmicutes	c__Clostridia	o__BSA2B-08	f__	g__	s__	0	0	0	0	0	0	0	0	0	0	0	0	0	1	0	0	0	0	0	0
369	k__Bacteria	p__Firmicutes	c__Clostridia	o__Clostridiales	f__	g__	s__	0	0	0	0	0	0	0	0	0	0	0	0	0	3	2	1	1	0	0	0
370	k__Bacteria	p__Firmicutes	c__Clostridia	o__Clostridiales	f__Caldicoprobacteraceae	g__Caldicoprobacter	s__	0	0	0	0	0	0	0	0	0	1	0	0	0	3	1	0	0	0	0	0
371	k__Bacteria	p__Firmicutes	c__Clostridia	o__Clostridiales	f__Christensenellaceae	g__	s__	0	0	0	0	0	0	0	0	0	0	2	2	1	24	36	0	0	0	0	0
372	k__Bacteria	p__Firmicutes	c__Clostridia	o__Clostridiales	f__Christensenellaceae	g__Christensenella	s__	0	0	0	0	0	0	0	0	0	0	0	0	0	1	1	0	0	0	0	0
373	k__Bacteria	p__Firmicutes	c__Clostridia	o__Clostridiales	f__Clostridiaceae	g__	s__	0	0	0	0	0	0	0	0	0	0	0	0	0	0	1	0	0	0	0	2
374	k__Bacteria	p__Firmicutes	c__Clostridia	o__Clostridiales	f__Clostridiaceae	g__Clostridium	s__	0	0	0	1	0	0	0	0	0	0	0	0	0	0	1	0	0	0	0	0
375	k__Bacteria	p__Firmicutes	c__Clostridia	o__Clostridiales	f__Clostridiaceae	g__Clostridium	s__butyricum	0	0	0	0	0	0	0	0	0	1	0	0	0	0	0	0	0	0	0	0
376	k__Bacteria	p__Firmicutes	c__Clostridia	o__Clostridiales	f__Clostridiaceae	g__Clostridium	s__perfringens	0	0	0	0	0	0	0	0	0	0	0	0	0	0	2	0	0	0	0	0
377	k__Bacteria	p__Firmicutes	c__Clostridia	o__Clostridiales	f__Clostridiaceae	g__Clostridium	s__purinilyticum	0	0	0	0	0	0	0	0	0	0	0	0	0	0	1	0	0	0	0	0
378	k__Bacteria	p__Firmicutes	c__Clostridia	o__Clostridiales	f__Clostridiaceae	g__SMB53	s__	0	0	0	0	0	0	0	0	0	0	0	0	0	0	1	0	0	0	0	0
379	k__Bacteria	p__Firmicutes	c__Clostridia	o__Clostridiales	f__Eubacteriaceae	g__	s__	0	0	0	0	0	0	0	0	0	0	0	0	0	1	0	0	0	0	0	0
380	k__Bacteria	p__Firmicutes	c__Clostridia	o__Clostridiales	f__Lachnospiraceae	g__	s__	0	0	0	0	0	0	0	0	0	0	0	0	0	11	7	0	0	0	0	0
381	k__Bacteria	p__Firmicutes	c__Clostridia	o__Clostridiales	f__Lachnospiraceae	g__Coprococcus	s__	0	0	0	0	0	0	0	0	0	0	0	0	0	1	1	0	0	0	0	0
382	k__Bacteria	p__Firmicutes	c__Clostridia	o__Clostridiales	f__Peptococcaceae	g__	s__	0	0	0	1	0	0	0	0	0	0	0	0	0	0	0	0	1	2	1	1
383	k__Bacteria	p__Firmicutes	c__Clostridia	o__Clostridiales	f__Peptococcaceae	g__Desulfotomaculum	s__	0	0	0	0	0	1	0	0	0	0	0	0	0	0	0	0	0	0	0	0
384	k__Bacteria	p__Firmicutes	c__Clostridia	o__Clostridiales	f__Peptococcaceae	g__Peptococcus	s__	0	0	0	0	0	0	0	0	0	0	0	0	0	0	1	0	0	0	0	0
385	k__Bacteria	p__Firmicutes	c__Clostridia	o__Clostridiales	f__Peptostreptococcaceae	g__	s__	0	0	0	0	0	0	0	0	0	0	0	0	0	1	0	0	0	0	0	0
386	k__Bacteria	p__Firmicutes	c__Clostridia	o__Clostridiales	f__Peptostreptococcaceae	g__Tepidibacter	s__	0	0	0	0	0	0	0	0	0	0	0	0	0	3	0	0	0	0	0	0
387	k__Bacteria	p__Firmicutes	c__Clostridia	o__Clostridiales	f__Peptostreptococcaceae	g__[Clostridium]	s__difficile	0	0	0	0	0	0	0	0	0	0	0	0	0	1	3	0	1	0	0	0
388	k__Bacteria	p__Firmicutes	c__Clostridia	o__Clostridiales	f__Ruminococcaceae	g__	s__	0	0	0	1	0	0	0	0	0	0	0	0	0	12	15	0	0	0	0	0
389	k__Bacteria	p__Firmicutes	c__Clostridia	o__Clostridiales	f__Ruminococcaceae	g__Ruminococcus	s__flavefaciens	0	0	0	0	0	0	0	0	0	0	0	0	0	0	0	0	1	0	0	0
390	k__Bacteria	p__Firmicutes	c__Clostridia	o__Clostridiales	f__Syntrophomonadaceae	g__Syntrophomonas	s__	0	0	0	1	0	0	0	0	0	0	0	0	0	2	0	0	0	0	0	0
391	k__Bacteria	p__Firmicutes	c__Clostridia	o__Clostridiales	f__Veillonellaceae	g__Pelosinus	s__	0	0	0	0	0	0	0	0	0	0	0	0	0	0	0	1	0	1	0	0
392	k__Bacteria	p__Firmicutes	c__Clostridia	o__Clostridiales	f__[Acidaminobacteraceae]	g__Fusibacter	s__	0	0	0	0	0	1	0	0	0	0	0	0	0	2	1	0	1	2	0	1
393	k__Bacteria	p__Firmicutes	c__Clostridia	o__Clostridiales	f__[Acidaminobacteraceae]	g__WH1-8	s__	0	0	0	0	0	0	0	0	0	0	0	0	0	0	4	0	0	0	0	0
394	k__Bacteria	p__Firmicutes	c__Clostridia	o__Clostridiales	f__[Mogibacteriaceae]	g__	s__	0	0	0	0	0	0	0	0	0	0	0	0	0	0	0	0	0	0	0	1
395	k__Bacteria	p__Firmicutes	c__Clostridia	o__Clostridiales	f__[Tissierellaceae]	g__Anaerococcus	s__	0	0	0	0	0	0	0	0	0	0	0	0	0	0	0	0	0	0	2	1
396	k__Bacteria	p__Firmicutes	c__Clostridia	o__Clostridiales	f__[Tissierellaceae]	g__Finegoldia	s__	0	0	0	0	0	0	0	0	0	0	0	0	0	0	0	0	0	0	0	1
397	k__Bacteria	p__Firmicutes	c__Clostridia	o__Clostridiales	f__[Tissierellaceae]	g__Peptoniphilus	s__	0	0	0	0	0	0	0	0	0	0	0	0	0	0	0	0	0	0	0	2
398	k__Bacteria	p__Firmicutes	c__Clostridia	o__Natranaerobiales	f__Anaerobrancaceae	g__A55_D21	s__	0	0	0	0	0	0	0	1	0	0	0	0	0	0	0	0	0	0	0	0
399	k__Bacteria	p__Firmicutes	c__Clostridia	o__Natranaerobiales	f__YAB3B13	g__	s__	0	0	0	0	0	0	0	0	0	0	0	0	0	0	1	0	0	0	0	0
400	k__Bacteria	p__Firmicutes	c__Clostridia	o__OPB54	f__	g__	s__	0	0	1	0	0	0	0	0	0	0	0	0	0	0	0	0	0	0	0	0
401	k__Bacteria	p__Firmicutes	c__Clostridia	o__Thermoanaerobacterales	f__	g__	s__	0	0	0	0	0	0	0	0	0	0	0	0	0	0	1	0	0	0	0	0
402	k__Bacteria	p__Firmicutes	c__Clostridia	o__Thermoanaerobacterales	f__Caldicellulosiruptoraceae	g__Caldicellulosiruptor	s__saccharolyticus	0	0	0	0	0	0	0	0	0	0	0	0	0	0	0	0	0	1	0	0
403	k__Bacteria	p__Firmicutes	c__Erysipelotrichi	o__Erysipelotrichales	f__Erysipelotrichaceae	g__Erysipelothrix	s__	0	0	0	1	0	0	0	0	0	0	0	0	0	0	0	0	0	0	0	0
404	k__Bacteria	p__Firmicutes	c__Erysipelotrichi	o__Erysipelotrichales	f__Erysipelotrichaceae	g__cc_115	s__	0	0	0	1	0	0	0	0	0	0	0	0	0	0	0	0	0	0	0	0
405	k__Bacteria	p__Fusobacteria	c__Fusobacteriia	o__Fusobacteriales	f__Fusobacteriaceae	g__	s__	0	0	0	0	0	0	0	0	0	0	0	0	0	1	0	0	0	0	0	0
406	k__Bacteria	p__Fusobacteria	c__Fusobacteriia	o__Fusobacteriales	f__Fusobacteriaceae	g__Cetobacterium	s__somerae	0	0	0	0	0	1	0	0	0	0	0	0	0	0	0	0	0	0	0	0
407	k__Bacteria	p__Fusobacteria	c__Fusobacteriia	o__Fusobacteriales	f__Fusobacteriaceae	g__Fusobacterium	s__	0	0	0	0	0	0	0	0	0	0	0	0	0	0	1	0	0	0	0	0
408	k__Bacteria	p__Fusobacteria	c__Fusobacteriia	o__Fusobacteriales	f__Fusobacteriaceae	g__Propionigenium	s__	0	4	0	0	0	0	0	0	0	0	0	0	0	0	2	0	0	0	0	0
409	k__Bacteria	p__Fusobacteria	c__Fusobacteriia	o__Fusobacteriales	f__Fusobacteriaceae	g__Psychrilyobacter	s__	0	2	0	0	0	0	0	0	0	0	0	0	0	0	2	0	0	0	0	0
410	k__Bacteria	p__GAL15	c__	o__	f__	g__	s__	0	0	0	0	0	0	0	0	0	0	0	0	0	1	0	0	1	0	0	0
411	k__Bacteria	p__GN02	c__3BR-5F	o__	f__	g__	s__	0	0	0	3	0	2	0	0	0	0	0	0	0	1	3	2	1	0	0	0
412	k__Bacteria	p__GN02	c__	o__	f__	g__	s__	0	0	0	0	0	0	0	0	0	0	0	0	0	3	1	0	0	0	0	0
413	k__Bacteria	p__GN02	c__BD1-5	o__	f__	g__	s__	0	0	0	0	0	0	0	0	0	0	0	0	0	3	6	2	0	0	0	1
414	k__Bacteria	p__GN02	c__GKS2-174	o__	f__	g__	s__	0	0	0	0	0	0	0	0	0	0	0	0	0	0	1	0	1	1	0	0
415	k__Bacteria	p__GN02	c__GN07	o__	f__	g__	s__	0	0	0	0	0	2	0	0	0	0	0	0	0	0	0	0	0	0	0	0
416	k__Bacteria	p__GN02	c__IIB17	o__	f__	g__	s__	0	0	0	0	0	0	0	0	0	0	0	0	0	0	1	0	0	0	0	0
417	k__Bacteria	p__GN04	c__5bav_B12	o__	f__	g__	s__	0	0	0	0	0	0	0	0	0	0	0	0	0	0	0	1	0	0	0	0
418	k__Bacteria	p__GN04	c__	o__	f__	g__	s__	0	0	0	0	0	0	0	0	0	0	0	0	0	0	2	0	0	0	0	0
419	k__Bacteria	p__GN04	c__GN15	o__	f__	g__	s__	0	0	0	0	0	0	0	0	0	0	0	0	0	0	2	0	0	0	0	0
420	k__Bacteria	p__Gemmatimonadetes	c__	o__	f__	g__	s__	0	0	0	0	0	0	0	0	0	0	0	0	0	5	0	1	0	0	0	0
421	k__Bacteria	p__Gemmatimonadetes	c__Gemm-1	o__	f__	g__	s__	0	0	0	0	0	0	0	0	0	0	0	0	0	3	2	4	2	2	1	3
422	k__Bacteria	p__Gemmatimonadetes	c__Gemm-2	o__	f__	g__	s__	0	0	0	0	1	0	1	0	0	1	0	2	1	16	19	17	0	0	0	0
423	k__Bacteria	p__Gemmatimonadetes	c__Gemm-4	o__	f__	g__	s__	1	0	0	0	0	0	3	0	0	1	2	0	0	5	10	12	1	0	0	0
424	k__Bacteria	p__Gemmatimonadetes	c__Gemm-5	o__	f__	g__	s__	0	0	0	0	0	0	0	0	0	0	0	0	0	0	0	1	0	0	0	0
425	k__Bacteria	p__Gemmatimonadetes	c__Gemmatimonadetes	o__	f__	g__	s__	0	0	0	0	0	0	0	0	0	0	0	0	0	0	0	1	0	0	0	0
426	k__Bacteria	p__Gemmatimonadetes	c__JL-ETNP-Z39	o__	f__	g__	s__	0	0	0	0	0	0	0	0	0	0	0	0	0	1	4	0	0	0	0	0
427	k__Bacteria	p__H-178	c__	o__	f__	g__	s__	0	0	0	0	0	0	0	0	0	0	0	0	0	1	3	0	0	0	0	0
428	k__Bacteria	p__KSB3	c__	o__	f__	g__	s__	0	0	0	0	0	0	0	0	0	0	0	0	0	5	4	1	0	0	0	0
429	k__Bacteria	p__KSB3	c__GN06	o__	f__	g__	s__	0	0	0	0	0	0	0	0	0	0	0	0	0	0	1	0	0	0	0	0
430	k__Bacteria	p__LCP-89	c__SAW1_B44	o__	f__	g__	s__	0	0	0	0	0	0	0	0	0	0	0	0	0	0	2	0	0	0	0	0
431	k__Bacteria	p__LD1	c__	o__	f__	g__	s__	0	0	0	0	0	0	0	0	0	0	0	0	0	0	0	1	0	0	0	0
432	k__Bacteria	p__Lentisphaerae	c__[Lentisphaeria]	o__	f__	g__	s__	0	0	0	0	0	0	0	0	0	0	0	0	0	1	0	0	0	0	0	0
433	k__Bacteria	p__Lentisphaerae	c__[Lentisphaeria]	o__Lentisphaerales	f__	g__	s__	0	0	0	0	0	0	0	0	0	0	0	0	0	3	5	1	0	0	0	0
434	k__Bacteria	p__Lentisphaerae	c__[Lentisphaeria]	o__Lentisphaerales	f__Arctic95B-10	g__	s__	0	0	0	0	0	0	1	0	0	0	0	0	0	2	2	0	0	0	0	0
435	k__Bacteria	p__Lentisphaerae	c__[Lentisphaeria]	o__Lentisphaerales	f__Lentisphaeraceae	g__	s__	0	0	0	1	0	0	2	0	0	1	0	1	1	0	0	1	3	0	0	1
436	k__Bacteria	p__Lentisphaerae	c__[Lentisphaeria]	o__Lentisphaerales	f__Lentisphaeraceae	g__Lentisphaera	s__	1	8	0	7	3	8	7	0	0	3	6	1	3	0	1	1	12	8	1	9
437	k__Bacteria	p__Lentisphaerae	c__[Lentisphaeria]	o__Victivallales	f__Victivallaceae	g__	s__	0	0	0	1	0	0	0	0	0	0	0	0	0	8	9	2	0	0	0	0
438	k__Bacteria	p__Lentisphaerae	c__[Lentisphaeria]	o__Z20	f__	g__	s__	0	0	0	0	0	0	0	0	0	0	0	0	0	1	5	0	0	0	0	0
439	k__Bacteria	p__Lentisphaerae	c__[Lentisphaeria]	o__Z20	f__R4-45B	g__	s__	0	0	0	0	0	0	0	0	0	0	0	0	0	0	2	0	0	0	0	0
440	k__Bacteria	p__NC10	c__	o__	f__	g__	s__	0	0	0	0	0	0	0	0	0	0	0	0	0	1	0	0	0	0	0	0
441	k__Bacteria	p__NKB19	c__	o__	f__	g__	s__	0	0	0	1	0	0	0	0	0	0	0	0	0	1	4	0	0	0	0	0
442	k__Bacteria	p__NKB19	c__SHAB590	o__	f__	g__	s__	0	0	0	1	0	2	0	0	0	0	0	0	0	1	0	0	2	0	0	0
443	k__Bacteria	p__NKB19	c__TSBW08	o__	f__	g__	s__	0	0	0	0	0	0	0	0	0	0	0	0	0	5	0	0	0	0	1	0
444	k__Bacteria	p__Nitrospirae	c__Nitrospira	o__Nitrospirales	f__	g__	s__	1	0	0	0	0	0	0	0	0	0	0	0	0	0	0	1	0	0	0	0
445	k__Bacteria	p__Nitrospirae	c__Nitrospira	o__Nitrospirales	f__Nitrospiraceae	g__	s__	2	2	0	0	0	0	3	0	0	4	3	0	0	13	23	21	0	0	0	0
446	k__Bacteria	p__Nitrospirae	c__Nitrospira	o__Nitrospirales	f__[Thermodesulfovibrionaceae]	g__	s__	0	0	0	0	0	0	0	0	0	0	0	0	0	1	0	0	0	0	0	0
447	k__Bacteria	p__OD1	c__	o__	f__	g__	s__	0	0	0	0	0	4	0	0	0	0	0	0	0	3	4	0	0	0	0	0
448	k__Bacteria	p__OD1	c__ABY1	o__	f__	g__	s__	0	0	0	0	0	0	0	0	0	0	0	0	0	2	11	0	0	0	0	1
449	k__Bacteria	p__OD1	c__ZB2	o__	f__	g__	s__	0	0	0	0	0	0	0	0	0	0	0	0	0	9	5	5	2	1	0	1
450	k__Bacteria	p__OP11	c__WCHB1-64	o__	f__	g__	s__	0	0	0	0	0	0	0	0	0	0	0	0	0	1	2	0	0	0	0	0
451	k__Bacteria	p__OP3	c__BD4-9	o__	f__	g__	s__	0	0	0	0	0	0	0	0	0	0	0	0	0	0	3	0	0	0	0	0
452	k__Bacteria	p__OP3	c__PBS-25	o__	f__	g__	s__	0	0	0	0	0	0	0	0	0	0	0	0	0	2	2	0	0	0	0	0
453	k__Bacteria	p__OP3	c__koll11	o__	f__	g__	s__	0	0	0	0	0	0	0	0	0	0	0	0	0	0	0	1	0	0	0	0
454	k__Bacteria	p__OP3	c__koll11	o__GIF10	f__kpj58rc	g__	s__	0	1	0	0	0	0	0	0	0	0	0	0	0	0	6	1	1	0	0	0
455	k__Bacteria	p__OP8	c__OP8_1	o__HMMVPog-54	f__	g__	s__	0	0	0	0	0	0	0	0	0	0	0	0	0	2	2	0	0	0	1	0
456	k__Bacteria	p__OP8	c__OP8_2	o__	f__	g__	s__	0	1	0	0	0	0	0	0	0	0	0	0	0	6	0	0	0	0	0	0
457	k__Bacteria	p__PAUC34f	c__	o__	f__	g__	s__	0	0	0	0	0	0	1	0	0	1	1	0	0	0	0	3	0	0	0	0
458	k__Bacteria	p__Planctomycetes	c__028H05-P-BN-P5	o__	f__	g__	s__	0	0	0	0	0	0	0	0	0	0	0	0	0	3	0	1	0	0	0	0
459	k__Bacteria	p__Planctomycetes	c__	o__	f__	g__	s__	0	0	0	0	0	0	0	0	0	0	0	0	0	2	1	3	0	0	0	0
460	k__Bacteria	p__Planctomycetes	c__BD7-11	o__	f__	g__	s__	0	0	0	0	0	0	0	0	0	0	0	0	0	4	1	1	0	0	0	0
461	k__Bacteria	p__Planctomycetes	c__C6	o__MVS-107	f__	g__	s__	0	0	0	0	0	0	0	0	0	0	0	0	0	2	0	2	0	0	0	0
462	k__Bacteria	p__Planctomycetes	c__C6	o__d113	f__	g__	s__	0	3	0	8	0	11	0	0	0	0	0	0	0	7	6	4	0	0	2	0
463	k__Bacteria	p__Planctomycetes	c__ODP123	o__	f__	g__	s__	0	0	0	0	0	0	0	0	0	0	0	0	0	1	0	1	0	0	0	0
464	k__Bacteria	p__Planctomycetes	c__OM190	o__CL500-15	f__	g__	s__	0	0	0	0	0	0	0	0	0	0	0	0	0	7	7	7	0	0	1	0
465	k__Bacteria	p__Planctomycetes	c__OM190	o__agg27	f__	g__	s__	0	3	0	0	0	2	0	0	0	0	0	0	0	19	14	17	4	2	1	1
466	k__Bacteria	p__Planctomycetes	c__Phycisphaerae	o__	f__	g__	s__	0	0	0	0	0	0	0	0	0	0	0	0	0	0	0	1	0	0	0	0
467	k__Bacteria	p__Planctomycetes	c__Phycisphaerae	o__AKAU3564	f__	g__	s__	0	0	0	0	0	0	0	0	0	0	0	0	0	8	11	0	0	0	0	0
468	k__Bacteria	p__Planctomycetes	c__Phycisphaerae	o__C86	f__	g__	s__	0	0	0	0	0	0	0	0	0	0	0	0	0	0	1	1	0	0	0	0
469	k__Bacteria	p__Planctomycetes	c__Phycisphaerae	o__CCM11a	f__	g__	s__	0	0	0	0	0	0	0	0	0	0	0	0	0	0	1	0	0	0	0	0
470	k__Bacteria	p__Planctomycetes	c__Phycisphaerae	o__MBMPE71	f__	g__	s__	0	0	0	0	0	0	0	0	0	0	0	0	0	1	0	0	0	0	0	0
471	k__Bacteria	p__Planctomycetes	c__Phycisphaerae	o__MSBL9	f__	g__	s__	0	0	0	0	0	0	0	0	1	0	0	0	0	9	28	1	0	0	0	0
472	k__Bacteria	p__Planctomycetes	c__Phycisphaerae	o__Phycisphaerales	f__	g__	s__	0	2	0	0	0	2	3	1	0	0	0	0	0	21	11	35	4	2	0	1
473	k__Bacteria	p__Planctomycetes	c__Phycisphaerae	o__Phycisphaerales	f__Phycisphaeraceae	g__	s__	0	0	0	2	0	1	0	0	0	0	0	0	0	3	4	0	0	0	0	0
474	k__Bacteria	p__Planctomycetes	c__Phycisphaerae	o__SHA-43	f__	g__	s__	0	0	0	1	0	0	0	0	0	0	0	0	0	0	1	0	0	0	0	0
475	k__Bacteria	p__Planctomycetes	c__Pla3	o__	f__	g__	s__	0	0	0	0	0	0	0	0	0	0	0	0	0	0	2	1	2	0	0	0
476	k__Bacteria	p__Planctomycetes	c__Pla4	o__	f__	g__	s__	0	0	0	0	0	0	0	0	0	0	0	0	0	0	0	1	0	0	0	0
477	k__Bacteria	p__Planctomycetes	c__Planctomycetia	o__Gemmatales	f__Gemmataceae	g__	s__	0	0	0	0	0	0	1	0	0	0	0	0	0	0	1	0	0	0	0	0
478	k__Bacteria	p__Planctomycetes	c__Planctomycetia	o__Gemmatales	f__Isosphaeraceae	g__	s__	0	0	0	1	0	0	0	0	0	0	0	0	0	0	0	0	0	0	0	0
479	k__Bacteria	p__Planctomycetes	c__Planctomycetia	o__Pirellulales	f__Pirellulaceae	g__	s__	0	53	1	33	1	31	5	1	0	4	0	1	0	135	114	170	16	38	9	22
480	k__Bacteria	p__Planctomycetes	c__Planctomycetia	o__Pirellulales	f__Pirellulaceae	g__A17	s__	0	1	0	0	0	0	0	0	0	1	0	0	0	0	0	0	0	0	0	0
481	k__Bacteria	p__Planctomycetes	c__Planctomycetia	o__Pirellulales	f__Pirellulaceae	g__Pirellula	s__	0	0	0	0	0	0	0	0	0	0	0	0	0	2	1	0	0	0	0	0
482	k__Bacteria	p__Planctomycetes	c__Planctomycetia	o__Pirellulales	f__Pirellulaceae	g__Planctomycete	s__LF1	0	0	0	0	0	0	0	0	0	0	0	0	0	0	0	0	0	0	1	0
483	k__Bacteria	p__Planctomycetes	c__Planctomycetia	o__Pirellulales	f__Pirellulaceae	g__planctomycete	s__MS30D1	0	0	0	0	0	0	0	0	0	0	0	0	0	1	0	0	0	0	0	0
484	k__Bacteria	p__Planctomycetes	c__Planctomycetia	o__Planctomycetales	f__Planctomycetaceae	g__Planctomyces	s__	0	20	2	8	1	13	10	1	1	3	0	0	0	10	7	7	2	2	0	0
485	k__Bacteria	p__Planctomycetes	c__vadinHA49	o__	f__	g__	s__	0	0	0	0	0	0	0	0	0	0	0	0	0	0	0	1	0	0	0	0
486	k__Bacteria	p__Planctomycetes	c__vadinHA49	o__PeHg47	f__	g__	s__	0	0	0	0	0	0	0	0	0	0	0	0	0	0	1	0	0	0	0	0
487	k__Bacteria	p__Poribacteria	c__	o__	f__	g__	s__	2	0	0	0	1	0	7	0	4	6	24	2	0	0	0	0	0	0	0	0
488	k__Bacteria	p__Proteobacteria	c__	o__	f__	g__	s__	0	1	0	0	0	0	0	0	0	0	0	0	0	0	3	1	1	0	0	0
489	k__Bacteria	p__Proteobacteria	c__Alphaproteobacteria	o__	f__	g__	s__	13	131	21	64	28	133	33	17	6	44	1	2	1	53	35	35	305	256	96	326
490	k__Bacteria	p__Proteobacteria	c__Alphaproteobacteria	o__BD7-3	f__	g__	s__	0	22	4	39	2	34	1	0	0	2	2	2	2	7	1	0	7	11	3	9
491	k__Bacteria	p__Proteobacteria	c__Alphaproteobacteria	o__Caulobacterales	f__	g__	s__	0	2	3	0	0	2	0	0	0	3	0	0	0	0	0	0	0	0	0	0
492	k__Bacteria	p__Proteobacteria	c__Alphaproteobacteria	o__Caulobacterales	f__Caulobacteraceae	g__	s__	0	3	0	2	0	4	0	0	1	0	0	0	1	0	0	1	0	0	1	0
493	k__Bacteria	p__Proteobacteria	c__Alphaproteobacteria	o__Caulobacterales	f__Caulobacteraceae	g__Mycoplana	s__	0	0	0	1	0	1	0	0	0	0	0	0	0	0	0	1	1	0	1	0
494	k__Bacteria	p__Proteobacteria	c__Alphaproteobacteria	o__Caulobacterales	f__Caulobacteraceae	g__Phenylobacterium	s__	0	0	0	0	0	0	0	1	0	1	0	0	1	0	0	0	0	1	0	0
495	k__Bacteria	p__Proteobacteria	c__Alphaproteobacteria	o__Ellin329	f__	g__	s__	0	1	0	0	0	2	0	0	0	0	0	0	0	0	0	0	0	0	0	0
496	k__Bacteria	p__Proteobacteria	c__Alphaproteobacteria	o__Kiloniellales	f__	g__	s__	1	22	16	15	1	20	17	6	2	11	13	1	1	6	2	2	8	3	1	9
497	k__Bacteria	p__Proteobacteria	c__Alphaproteobacteria	o__Kiloniellales	f__Kiloniellaceae	g__	s__	0	4	0	4	0	0	2	0	0	2	0	0	0	1	1	0	4	0	0	2
498	k__Bacteria	p__Proteobacteria	c__Alphaproteobacteria	o__Kiloniellales	f__Kiloniellaceae	g__Thalassospira	s__	0	2	0	0	0	1	1	0	0	2	0	0	0	1	0	0	0	0	0	1
499	k__Bacteria	p__Proteobacteria	c__Alphaproteobacteria	o__Kordiimonadales	f__	g__	s__	0	0	0	2	0	4	0	0	0	0	0	0	0	0	1	0	2	2	0	4
500	k__Bacteria	p__Proteobacteria	c__Alphaproteobacteria	o__Kordiimonadales	f__Kordiimonadaceae	g__	s__	0	8	0	5	0	24	3	0	1	1	2	0	0	0	0	0	0	0	0	2
501	k__Bacteria	p__Proteobacteria	c__Alphaproteobacteria	o__Rhizobiales	f__	g__	s__	4	37	6	25	22	71	10	6	3	6	1	0	3	13	10	5	18	15	13	17
502	k__Bacteria	p__Proteobacteria	c__Alphaproteobacteria	o__Rhizobiales	f__Aurantimonadaceae	g__	s__	0	5	1	0	0	6	1	0	0	0	0	0	0	1	0	0	0	0	0	1
503	k__Bacteria	p__Proteobacteria	c__Alphaproteobacteria	o__Rhizobiales	f__Aurantimonadaceae	g__Aurantimonas	s__	0	0	0	0	0	4	0	0	0	0	0	0	0	0	0	0	1	0	0	0
504	k__Bacteria	p__Proteobacteria	c__Alphaproteobacteria	o__Rhizobiales	f__Aurantimonadaceae	g__Fulvimarina	s__	0	1	0	0	0	0	0	0	0	0	0	0	0	0	0	0	0	0	0	0
505	k__Bacteria	p__Proteobacteria	c__Alphaproteobacteria	o__Rhizobiales	f__Aurantimonadaceae	g__Martelella	s__	0	0	0	0	0	1	0	0	0	0	0	0	0	0	0	0	0	0	0	0
506	k__Bacteria	p__Proteobacteria	c__Alphaproteobacteria	o__Rhizobiales	f__Bartonellaceae	g__	s__	0	6	0	7	1	17	1	0	0	0	0	0	0	2	0	0	0	0	0	0
507	k__Bacteria	p__Proteobacteria	c__Alphaproteobacteria	o__Rhizobiales	f__Beijerinckiaceae	g__	s__	0	27	5	34	0	46	4	3	1	8	0	0	1	5	1	5	10	11	9	16
508	k__Bacteria	p__Proteobacteria	c__Alphaproteobacteria	o__Rhizobiales	f__Beijerinckiaceae	g__Beijerinckia	s__	0	0	0	0	0	0	0	0	0	0	0	0	0	0	1	0	0	0	0	0
509	k__Bacteria	p__Proteobacteria	c__Alphaproteobacteria	o__Rhizobiales	f__Bradyrhizobiaceae	g__	s__	0	1	0	0	0	1	0	0	0	0	0	0	0	0	0	1	0	0	0	0
510	k__Bacteria	p__Proteobacteria	c__Alphaproteobacteria	o__Rhizobiales	f__Bradyrhizobiaceae	g__Balneimonas	s__	0	0	0	0	0	1	0	0	0	0	0	0	0	0	0	0	0	0	0	0
511	k__Bacteria	p__Proteobacteria	c__Alphaproteobacteria	o__Rhizobiales	f__Bradyrhizobiaceae	g__Bradyrhizobium	s__	0	0	1	0	0	1	0	0	0	0	0	0	0	0	1	0	6	5	2	7
512	k__Bacteria	p__Proteobacteria	c__Alphaproteobacteria	o__Rhizobiales	f__Bradyrhizobiaceae	g__Pseudomonas	s__carboxydohydrogena	0	0	0	0	0	2	0	0	0	0	0	0	0	0	0	0	0	0	0	0
513	k__Bacteria	p__Proteobacteria	c__Alphaproteobacteria	o__Rhizobiales	f__Brucellaceae	g__Ochrobactrum	s__	0	0	0	0	0	6	0	1	0	0	0	0	0	0	0	0	1	0	0	0
514	k__Bacteria	p__Proteobacteria	c__Alphaproteobacteria	o__Rhizobiales	f__Brucellaceae	g__Pseudochrobactrum	s__	0	0	0	0	1	1	0	0	0	0	0	0	0	0	0	0	0	1	0	0
515	k__Bacteria	p__Proteobacteria	c__Alphaproteobacteria	o__Rhizobiales	f__Cohaesibacteraceae	g__	s__	0	3	0	2	0	12	0	0	0	0	0	0	0	0	2	1	0	0	0	0
516	k__Bacteria	p__Proteobacteria	c__Alphaproteobacteria	o__Rhizobiales	f__Cohaesibacteraceae	g__Cohaesibacter	s__	0	0	1	0	0	0	0	0	0	0	0	0	0	0	0	0	0	0	0	0
517	k__Bacteria	p__Proteobacteria	c__Alphaproteobacteria	o__Rhizobiales	f__Hyphomicrobiaceae	g__	s__	2	40	35	34	3	58	11	4	2	22	1	0	2	10	10	8	2	5	0	14
518	k__Bacteria	p__Proteobacteria	c__Alphaproteobacteria	o__Rhizobiales	f__Hyphomicrobiaceae	g__Devosia	s__	1	46	2	27	5	51	5	1	1	2	0	0	0	3	1	0	3	2	3	1
519	k__Bacteria	p__Proteobacteria	c__Alphaproteobacteria	o__Rhizobiales	f__Hyphomicrobiaceae	g__Hyphomicrobium	s__	0	2	0	1	0	3	0	0	0	1	0	0	0	5	3	2	0	1	0	0
520	k__Bacteria	p__Proteobacteria	c__Alphaproteobacteria	o__Rhizobiales	f__Hyphomicrobiaceae	g__Hyphomicrobium	s__sulfonivorans	0	0	0	0	0	1	0	0	0	0	0	0	0	0	0	0	0	0	0	0
521	k__Bacteria	p__Proteobacteria	c__Alphaproteobacteria	o__Rhizobiales	f__Hyphomicrobiaceae	g__Hyphomicrobium	s__zavarzinii	0	0	0	0	0	1	0	0	0	0	0	0	0	0	0	2	0	0	0	0
522	k__Bacteria	p__Proteobacteria	c__Alphaproteobacteria	o__Rhizobiales	f__Hyphomicrobiaceae	g__Parvibaculum	s__	0	1	0	1	0	3	0	0	0	0	0	0	0	0	0	0	0	1	0	0
523	k__Bacteria	p__Proteobacteria	c__Alphaproteobacteria	o__Rhizobiales	f__Hyphomicrobiaceae	g__Pedomicrobium	s__	0	0	0	0	0	0	0	0	0	0	0	0	0	0	0	0	0	0	0	1
524	k__Bacteria	p__Proteobacteria	c__Alphaproteobacteria	o__Rhizobiales	f__Hyphomicrobiaceae	g__Polymorphum	s__gilvum	0	0	0	0	0	0	0	0	0	1	0	0	0	0	0	0	0	0	0	0
525	k__Bacteria	p__Proteobacteria	c__Alphaproteobacteria	o__Rhizobiales	f__Hyphomicrobiaceae	g__Rhodobium	s__	0	2	0	0	0	0	0	0	0	0	0	0	0	0	0	0	0	0	0	0
526	k__Bacteria	p__Proteobacteria	c__Alphaproteobacteria	o__Rhizobiales	f__Hyphomicrobiaceae	g__Rhodoplanes	s__	0	1	1	0	1	1	0	0	0	0	0	0	0	1	0	0	0	0	0	0
527	k__Bacteria	p__Proteobacteria	c__Alphaproteobacteria	o__Rhizobiales	f__Hyphomicrobiaceae	g__Roseibium	s__denhamense	0	2	0	0	0	1	0	0	0	0	0	0	0	0	1	0	0	0	0	0
528	k__Bacteria	p__Proteobacteria	c__Alphaproteobacteria	o__Rhizobiales	f__Hyphomicrobiaceae	g__Stappia	s__meyerae	0	4	7	1	0	2	1	1	0	2	0	0	0	0	0	0	0	0	0	0
529	k__Bacteria	p__Proteobacteria	c__Alphaproteobacteria	o__Rhizobiales	f__Methylobacteriaceae	g__	s__	0	0	0	1	0	4	0	0	0	1	0	0	0	0	0	0	1	0	1	1
530	k__Bacteria	p__Proteobacteria	c__Alphaproteobacteria	o__Rhizobiales	f__Methylobacteriaceae	g__Methylobacterium	s__	0	2	2	0	0	0	1	0	0	2	0	0	0	1	0	0	0	2	0	0
531	k__Bacteria	p__Proteobacteria	c__Alphaproteobacteria	o__Rhizobiales	f__Methylobacteriaceae	g__Methylobacterium	s__komagatae	0	0	0	0	0	0	1	0	0	0	0	0	0	0	0	0	0	0	0	0
532	k__Bacteria	p__Proteobacteria	c__Alphaproteobacteria	o__Rhizobiales	f__Methylocystaceae	g__	s__	1	5	0	3	2	6	0	3	0	2	0	0	0	0	1	2	2	0	0	0
533	k__Bacteria	p__Proteobacteria	c__Alphaproteobacteria	o__Rhizobiales	f__Methylocystaceae	g__Methylopila	s__	0	1	0	0	0	2	0	0	0	0	0	0	0	0	0	0	0	0	0	0
534	k__Bacteria	p__Proteobacteria	c__Alphaproteobacteria	o__Rhizobiales	f__Methylocystaceae	g__Pleomorphomonas	s__	0	0	0	0	0	1	0	0	0	0	0	0	0	0	0	0	0	0	0	0
535	k__Bacteria	p__Proteobacteria	c__Alphaproteobacteria	o__Rhizobiales	f__Phyllobacteriaceae	g__	s__	0	64	4	78	7	379	7	6	3	2	0	1	1	15	5	11	9	10	2	10
536	k__Bacteria	p__Proteobacteria	c__Alphaproteobacteria	o__Rhizobiales	f__Phyllobacteriaceae	g__Aminobacter	s__	0	1	0	2	0	5	0	0	0	0	0	0	0	0	0	0	0	0	0	0
537	k__Bacteria	p__Proteobacteria	c__Alphaproteobacteria	o__Rhizobiales	f__Phyllobacteriaceae	g__Aquamicrobium	s__aerolatum	0	0	0	0	0	0	0	0	0	0	0	0	0	0	0	0	1	0	0	0
538	k__Bacteria	p__Proteobacteria	c__Alphaproteobacteria	o__Rhizobiales	f__Phyllobacteriaceae	g__Hoeflea	s__marina	0	0	1	0	0	1	1	0	0	0	0	0	0	0	0	0	0	0	0	0
539	k__Bacteria	p__Proteobacteria	c__Alphaproteobacteria	o__Rhizobiales	f__Phyllobacteriaceae	g__Mesorhizobium	s__	0	0	1	0	0	0	0	0	0	0	0	0	0	0	0	0	1	0	0	0
540	k__Bacteria	p__Proteobacteria	c__Alphaproteobacteria	o__Rhizobiales	f__Phyllobacteriaceae	g__Nitratireductor	s__pacificus	0	1	0	0	0	0	0	0	0	0	0	0	0	0	0	0	0	0	0	0
541	k__Bacteria	p__Proteobacteria	c__Alphaproteobacteria	o__Rhizobiales	f__Rhizobiaceae	g__	s__	0	1	2	1	0	2	0	1	0	1	0	0	0	1	0	1	0	0	0	3
542	k__Bacteria	p__Proteobacteria	c__Alphaproteobacteria	o__Rhizobiales	f__Rhizobiaceae	g__Agrobacterium	s__	0	7	1	3	0	8	0	0	0	1	0	0	0	0	0	0	0	0	0	1
543	k__Bacteria	p__Proteobacteria	c__Alphaproteobacteria	o__Rhizobiales	f__Rhizobiaceae	g__CandidatusLiberibacter	s__	0	0	0	1	0	0	0	0	0	0	0	0	0	0	0	0	0	0	0	0
544	k__Bacteria	p__Proteobacteria	c__Alphaproteobacteria	o__Rhizobiales	f__Rhizobiaceae	g__CandidatusLiberibacter	s__americanus	0	0	0	0	0	1	0	0	0	0	0	0	0	0	0	0	0	0	0	0
545	k__Bacteria	p__Proteobacteria	c__Alphaproteobacteria	o__Rhizobiales	f__Rhizobiaceae	g__Kaistia	s__	0	0	0	0	0	0	1	0	0	0	0	0	0	0	0	0	0	0	0	0
546	k__Bacteria	p__Proteobacteria	c__Alphaproteobacteria	o__Rhizobiales	f__Rhizobiaceae	g__Rhizobium	s__	0	0	0	0	0	1	0	0	0	0	0	0	0	0	0	0	0	0	0	0
547	k__Bacteria	p__Proteobacteria	c__Alphaproteobacteria	o__Rhizobiales	f__Rhizobiaceae	g__Rhizobium	s__leguminosarum	0	10	0	9	0	49	2	0	1	1	0	0	0	1	1	2	2	0	0	1
548	k__Bacteria	p__Proteobacteria	c__Alphaproteobacteria	o__Rhizobiales	f__Rhizobiaceae	g__Sinorhizobium	s__	0	13	0	4	1	16	0	0	0	1	0	0	0	1	0	0	0	0	0	0
549	k__Bacteria	p__Proteobacteria	c__Alphaproteobacteria	o__Rhizobiales	f__Rhodobiaceae	g__	s__	0	4	2	0	1	0	1	0	0	0	0	0	0	0	0	0	1	0	0	1
550	k__Bacteria	p__Proteobacteria	c__Alphaproteobacteria	o__Rhizobiales	f__Rhodobiaceae	g__Afifella	s__	1	1	0	0	0	1	1	1	0	0	0	0	0	0	0	0	0	0	0	0
551	k__Bacteria	p__Proteobacteria	c__Alphaproteobacteria	o__Rhizobiales	f__Xanthobacteraceae	g__Methylorhabdus	s__multivorans	0	0	0	0	0	0	0	0	0	1	0	0	0	0	0	0	0	0	0	0
552	k__Bacteria	p__Proteobacteria	c__Alphaproteobacteria	o__Rhodobacterales	f__Hyphomonadaceae	g__	s__	53	22	18	16	259	65	39	55	57	9	12	15	3	23	5	6	21	21	8	24
553	k__Bacteria	p__Proteobacteria	c__Alphaproteobacteria	o__Rhodobacterales	f__Hyphomonadaceae	g__Hellea	s__balneolensis	0	0	0	0	0	0	0	0	0	0	0	0	0	0	0	0	3	2	0	2
554	k__Bacteria	p__Proteobacteria	c__Alphaproteobacteria	o__Rhodobacterales	f__Hyphomonadaceae	g__Hyphomonas	s__	0	0	0	0	0	1	0	0	0	0	0	0	0	0	0	0	0	0	0	0
555	k__Bacteria	p__Proteobacteria	c__Alphaproteobacteria	o__Rhodobacterales	f__Hyphomonadaceae	g__Hyphomonas	s__oceanitis	0	1	0	0	0	0	0	0	0	0	0	0	0	0	0	0	0	1	0	0
556	k__Bacteria	p__Proteobacteria	c__Alphaproteobacteria	o__Rhodobacterales	f__Hyphomonadaceae	g__Maricaulis	s__	0	2	0	0	0	0	0	0	1	0	0	0	0	0	0	0	0	1	0	0
557	k__Bacteria	p__Proteobacteria	c__Alphaproteobacteria	o__Rhodobacterales	f__Hyphomonadaceae	g__Oceanicaulis	s__	0	6	1	1	0	4	2	0	0	2	0	0	0	1	0	0	2	2	0	0
558	k__Bacteria	p__Proteobacteria	c__Alphaproteobacteria	o__Rhodobacterales	f__Hyphomonadaceae	g__Robiginitomaculum	s__antarcticum	0	0	0	0	0	0	0	0	0	0	0	0	0	1	0	0	0	0	0	0
559	k__Bacteria	p__Proteobacteria	c__Alphaproteobacteria	o__Rhodobacterales	f__Rhodobacteraceae	g__	s__	3	1113	134	713	28	1247	134	16	9	83	14	21	27	114	56	44	838	781	356	1042
560	k__Bacteria	p__Proteobacteria	c__Alphaproteobacteria	o__Rhodobacterales	f__Rhodobacteraceae	g__Amaricoccus	s__	0	0	0	0	0	1	0	0	0	0	0	0	0	0	0	0	1	1	0	0
561	k__Bacteria	p__Proteobacteria	c__Alphaproteobacteria	o__Rhodobacterales	f__Rhodobacteraceae	g__Anaerospora	s__	0	36	0	12	0	31	1	0	0	1	0	0	0	1	0	0	3	6	0	3
562	k__Bacteria	p__Proteobacteria	c__Alphaproteobacteria	o__Rhodobacterales	f__Rhodobacteraceae	g__Anaerospora	s__hongkongensis	0	2	0	3	0	0	0	0	0	0	0	0	0	0	0	0	0	0	0	0
563	k__Bacteria	p__Proteobacteria	c__Alphaproteobacteria	o__Rhodobacterales	f__Rhodobacteraceae	g__Antarctobacter	s__	0	0	0	0	0	0	0	0	0	0	0	0	0	0	0	0	0	0	1	0
564	k__Bacteria	p__Proteobacteria	c__Alphaproteobacteria	o__Rhodobacterales	f__Rhodobacteraceae	g__Dinoroseobacter	s__	0	7	0	4	0	4	0	0	0	1	0	0	0	10	4	5	1	1	2	1
565	k__Bacteria	p__Proteobacteria	c__Alphaproteobacteria	o__Rhodobacterales	f__Rhodobacteraceae	g__Loktanella	s__	0	51	6	237	0	73	25	0	0	1	0	0	0	1	0	0	42	45	19	57
566	k__Bacteria	p__Proteobacteria	c__Alphaproteobacteria	o__Rhodobacterales	f__Rhodobacteraceae	g__Loktanella	s__vestfoldensis	0	0	0	0	0	0	0	0	0	0	0	0	0	0	0	0	1	0	0	0
567	k__Bacteria	p__Proteobacteria	c__Alphaproteobacteria	o__Rhodobacterales	f__Rhodobacteraceae	g__Marivita	s__	0	10	0	3	0	9	1	0	0	1	0	1	0	0	3	0	0	0	0	0
568	k__Bacteria	p__Proteobacteria	c__Alphaproteobacteria	o__Rhodobacterales	f__Rhodobacteraceae	g__Nautella	s__	0	1	0	0	0	0	0	0	0	0	0	0	0	0	0	0	0	0	0	0
569	k__Bacteria	p__Proteobacteria	c__Alphaproteobacteria	o__Rhodobacterales	f__Rhodobacteraceae	g__Nautella	s__italica	0	7	1	0	0	5	0	0	0	0	0	0	0	0	0	0	0	0	0	0
570	k__Bacteria	p__Proteobacteria	c__Alphaproteobacteria	o__Rhodobacterales	f__Rhodobacteraceae	g__Oceanicola	s__marinus	0	0	0	0	0	0	0	0	0	0	0	0	0	1	0	0	0	0	0	0
571	k__Bacteria	p__Proteobacteria	c__Alphaproteobacteria	o__Rhodobacterales	f__Rhodobacteraceae	g__Octadecabacter	s__	1	142	18	218	1	230	38	0	2	8	2	4	1	19	7	4	265	272	101	331
572	k__Bacteria	p__Proteobacteria	c__Alphaproteobacteria	o__Rhodobacterales	f__Rhodobacteraceae	g__Octadecabacter	s__antarcticus	0	0	0	0	0	0	0	0	0	0	0	0	0	0	0	0	0	2	0	2
573	k__Bacteria	p__Proteobacteria	c__Alphaproteobacteria	o__Rhodobacterales	f__Rhodobacteraceae	g__Paracoccus	s__	0	9	0	4	0	10	3	0	0	1	1	0	0	3	0	2	19	17	5	20
574	k__Bacteria	p__Proteobacteria	c__Alphaproteobacteria	o__Rhodobacterales	f__Rhodobacteraceae	g__Paracoccus	s__aminovorans	0	2	0	0	0	4	0	0	0	0	0	0	0	1	0	0	0	1	1	1
575	k__Bacteria	p__Proteobacteria	c__Alphaproteobacteria	o__Rhodobacterales	f__Rhodobacteraceae	g__Paracoccus	s__marcusii	0	7	0	2	0	7	0	0	0	0	0	0	0	0	0	0	5	5	1	6
576	k__Bacteria	p__Proteobacteria	c__Alphaproteobacteria	o__Rhodobacterales	f__Rhodobacteraceae	g__Phaeobacter	s__	0	13	1	13	0	14	6	0	0	3	0	0	0	2	0	0	0	1	1	0
577	k__Bacteria	p__Proteobacteria	c__Alphaproteobacteria	o__Rhodobacterales	f__Rhodobacteraceae	g__Phaeobacter	s__gallaeciensis	0	0	0	0	0	1	0	0	0	0	0	0	0	0	0	0	0	0	0	0
578	k__Bacteria	p__Proteobacteria	c__Alphaproteobacteria	o__Rhodobacterales	f__Rhodobacteraceae	g__Pseudoroseobacter	s__euryhalinus	0	0	0	1	0	2	0	0	0	0	0	0	0	0	0	0	0	0	0	1
579	k__Bacteria	p__Proteobacteria	c__Alphaproteobacteria	o__Rhodobacterales	f__Rhodobacteraceae	g__Pseudoruegeria	s__	0	2	0	0	0	1	0	0	0	0	0	0	0	0	0	0	0	0	0	0
580	k__Bacteria	p__Proteobacteria	c__Alphaproteobacteria	o__Rhodobacterales	f__Rhodobacteraceae	g__Rhodobaca	s__	0	1	0	0	0	0	0	0	0	0	0	0	0	0	0	1	1	1	0	0
581	k__Bacteria	p__Proteobacteria	c__Alphaproteobacteria	o__Rhodobacterales	f__Rhodobacteraceae	g__Rhodobacter	s__	0	10	0	4	0	15	0	0	0	0	0	0	0	3	0	0	2	5	0	2
582	k__Bacteria	p__Proteobacteria	c__Alphaproteobacteria	o__Rhodobacterales	f__Rhodobacteraceae	g__Rhodovulum	s__	0	0	0	1	0	0	1	0	0	0	0	0	0	0	0	2	0	0	0	0
583	k__Bacteria	p__Proteobacteria	c__Alphaproteobacteria	o__Rhodobacterales	f__Rhodobacteraceae	g__Roseisalinus	s__antarcticus	0	0	0	1	0	0	0	0	0	0	0	0	0	0	0	1	0	0	0	0
584	k__Bacteria	p__Proteobacteria	c__Alphaproteobacteria	o__Rhodobacterales	f__Rhodobacteraceae	g__Roseivivax	s__	0	4	0	1	0	7	1	0	0	0	0	0	0	0	0	0	1	2	0	1
585	k__Bacteria	p__Proteobacteria	c__Alphaproteobacteria	o__Rhodobacterales	f__Rhodobacteraceae	g__Roseobacter	s__denitrificans	0	2	0	1	0	1	0	0	0	0	0	0	0	0	0	0	0	0	0	0
586	k__Bacteria	p__Proteobacteria	c__Alphaproteobacteria	o__Rhodobacterales	f__Rhodobacteraceae	g__Rubellimicrobium	s__	0	16	1	7	0	8	1	0	0	0	0	0	0	1	1	0	1	1	0	0
587	k__Bacteria	p__Proteobacteria	c__Alphaproteobacteria	o__Rhodobacterales	f__Rhodobacteraceae	g__Ruegeria	s__	0	54	5	12	1	40	2	1	0	4	1	1	0	2	0	0	0	0	0	0
588	k__Bacteria	p__Proteobacteria	c__Alphaproteobacteria	o__Rhodobacterales	f__Rhodobacteraceae	g__Shimia	s__	0	2	1	4	0	5	3	0	0	0	0	0	0	0	0	0	0	0	0	0
589	k__Bacteria	p__Proteobacteria	c__Alphaproteobacteria	o__Rhodobacterales	f__Rhodobacteraceae	g__Thalassobacter	s__stenotrophicus	0	5	0	11	0	6	3	0	0	0	0	0	0	2	0	0	3	0	2	2
590	k__Bacteria	p__Proteobacteria	c__Alphaproteobacteria	o__Rhodobacterales	f__Rhodobacteraceae	g__Thalassobius	s__	0	0	0	1	1	1	0	0	0	0	0	0	0	1	0	0	0	0	0	0
591	k__Bacteria	p__Proteobacteria	c__Alphaproteobacteria	o__Rhodobacterales	f__Rhodobacteraceae	g__Thalassobius	s__mediterraneus	0	1	0	0	0	1	0	0	0	0	0	0	0	0	0	0	0	1	1	1
592	k__Bacteria	p__Proteobacteria	c__Alphaproteobacteria	o__Rhodobacterales	f__Rhodobacteraceae	g__Tropicibacter	s__phthalicus	0	0	0	3	0	0	0	0	0	0	0	0	0	0	0	0	0	0	0	0
593	k__Bacteria	p__Proteobacteria	c__Alphaproteobacteria	o__Rhodobacterales	f__Rhodobacteraceae	g__Vadicella	s__arenosi	0	0	0	0	0	0	0	0	0	0	0	1	0	0	0	0	0	0	0	0
594	k__Bacteria	p__Proteobacteria	c__Alphaproteobacteria	o__Rhodobacterales	f__Rhodobacteraceae	g__Wenxinia	s__marina	0	0	0	0	0	1	0	0	0	0	0	0	0	2	0	1	0	0	0	0
595	k__Bacteria	p__Proteobacteria	c__Alphaproteobacteria	o__Rhodospirillales	f__	g__	s__	0	2	0	0	0	1	0	0	0	1	0	0	0	10	11	25	0	1	0	1
596	k__Bacteria	p__Proteobacteria	c__Alphaproteobacteria	o__Rhodospirillales	f__Acetobacteraceae	g__	s__	0	0	0	0	0	1	1	1	1	0	0	0	0	0	1	2	3	0	0	1
597	k__Bacteria	p__Proteobacteria	c__Alphaproteobacteria	o__Rhodospirillales	f__Acetobacteraceae	g__Acetobacter	s__	0	0	0	0	0	0	0	0	0	0	0	0	0	0	0	0	2	1	0	0
598	k__Bacteria	p__Proteobacteria	c__Alphaproteobacteria	o__Rhodospirillales	f__Acetobacteraceae	g__Acidisphaera	s__	0	0	0	0	0	0	0	0	0	0	0	0	0	0	0	1	0	0	0	0
599	k__Bacteria	p__Proteobacteria	c__Alphaproteobacteria	o__Rhodospirillales	f__Acetobacteraceae	g__Roseococcus	s__	0	0	1	0	0	0	0	0	0	0	0	0	0	0	0	0	0	0	0	0
600	k__Bacteria	p__Proteobacteria	c__Alphaproteobacteria	o__Rhodospirillales	f__Rhodospirillaceae	g__	s__	2	18	3	4	5	23	7	4	1	11	1	2	0	16	8	14	41	33	9	33
601	k__Bacteria	p__Proteobacteria	c__Alphaproteobacteria	o__Rhodospirillales	f__Rhodospirillaceae	g__Azospirillum	s__	0	0	0	0	0	2	1	0	0	0	0	0	0	0	0	3	0	2	0	0
602	k__Bacteria	p__Proteobacteria	c__Alphaproteobacteria	o__Rhodospirillales	f__Rhodospirillaceae	g__Azospirillum	s__amazonense	0	0	0	0	0	0	0	0	0	0	1	0	0	0	0	0	0	0	0	0
603	k__Bacteria	p__Proteobacteria	c__Alphaproteobacteria	o__Rhodospirillales	f__Rhodospirillaceae	g__Inquilinus	s__	0	2	0	0	1	0	6	0	0	50	0	0	0	2	2	1	7	10	3	1
604	k__Bacteria	p__Proteobacteria	c__Alphaproteobacteria	o__Rhodospirillales	f__Rhodospirillaceae	g__Magnetospirillum	s__	0	0	0	1	0	0	0	0	0	0	0	0	0	0	0	0	0	0	0	0
605	k__Bacteria	p__Proteobacteria	c__Alphaproteobacteria	o__Rhodospirillales	f__Rhodospirillaceae	g__Nisaea	s__	0	0	0	0	0	0	0	0	0	0	0	0	0	1	0	0	0	0	0	0
606	k__Bacteria	p__Proteobacteria	c__Alphaproteobacteria	o__Rhodospirillales	f__Rhodospirillaceae	g__Novispirillum	s__	0	0	0	0	0	0	0	0	0	0	0	0	0	0	0	0	0	0	0	1
607	k__Bacteria	p__Proteobacteria	c__Alphaproteobacteria	o__Rhodospirillales	f__Rhodospirillaceae	g__magnetite-containing	s__magneticvibrio	0	0	0	1	0	3	0	0	0	0	0	0	0	0	0	0	0	0	0	0
608	k__Bacteria	p__Proteobacteria	c__Alphaproteobacteria	o__Rhodospirillales	f__Rhodospirillaceae	g__marine	s__magneticspirillum	0	0	0	1	0	0	0	0	0	0	0	0	0	0	0	0	0	0	0	0
609	k__Bacteria	p__Proteobacteria	c__Alphaproteobacteria	o__Rickettsiales	f__	g__	s__	0	5	1	15	0	19	7	2	0	14	1	0	3	6	2	2	35	20	6	13
610	k__Bacteria	p__Proteobacteria	c__Alphaproteobacteria	o__Rickettsiales	f__AEGEAN_112	g__	s__	0	0	0	0	0	0	0	0	0	0	0	0	0	0	0	0	1	0	0	0
611	k__Bacteria	p__Proteobacteria	c__Alphaproteobacteria	o__Rickettsiales	f__Anaplasmataceae	g__Anaplasma	s__	0	0	0	0	0	0	1	0	0	0	0	0	0	0	0	0	0	0	0	0
612	k__Bacteria	p__Proteobacteria	c__Alphaproteobacteria	o__Rickettsiales	f__Pelagibacteraceae	g__	s__	0	3	2	1	1	6	1	0	1	1	0	0	0	0	0	0	888	714	355	885
613	k__Bacteria	p__Proteobacteria	c__Alphaproteobacteria	o__Rickettsiales	f__Rickettsiaceae	g__	s__	0	2	2	1	1	11	3	0	0	3	0	0	0	2	0	0	2	5	2	1
614	k__Bacteria	p__Proteobacteria	c__Alphaproteobacteria	o__Rickettsiales	f__Rickettsiaceae	g__Rickettsia	s__	0	0	1	0	0	0	1	0	0	0	0	0	0	0	0	0	0	0	0	0
622	k__Bacteria	p__Proteobacteria	c__Alphaproteobacteria	o__Sphingomonadales	f__	g__	s__	1	55	10	17	2	37	8	0	0	13	0	0	0	0	0	0	0	0	0	1
623	k__Bacteria	p__Proteobacteria	c__Alphaproteobacteria	o__Sphingomonadales	f__Erythrobacteraceae	g__	s__	1	14	6	23	0	37	3	1	0	3	0	0	2	1	1	0	16	22	16	23
624	k__Bacteria	p__Proteobacteria	c__Alphaproteobacteria	o__Sphingomonadales	f__Erythrobacteraceae	g__Altererythrobacter	s__luteolus	0	0	0	3	0	0	0	0	0	0	0	0	0	0	0	0	0	0	0	0
625	k__Bacteria	p__Proteobacteria	c__Alphaproteobacteria	o__Sphingomonadales	f__Erythrobacteraceae	g__Erythrobacter	s__	0	1	0	3	0	0	0	0	0	0	0	0	0	0	0	1	0	0	0	1
626	k__Bacteria	p__Proteobacteria	c__Alphaproteobacteria	o__Sphingomonadales	f__Erythrobacteraceae	g__Erythrobacter	s__nanhaisediminis	0	8	1	6	0	4	1	0	0	3	0	0	1	0	0	1	2	6	4	1
627	k__Bacteria	p__Proteobacteria	c__Alphaproteobacteria	o__Sphingomonadales	f__Erythrobacteraceae	g__Erythromicrobium	s__	0	0	0	0	0	0	0	0	0	0	0	0	0	1	0	0	0	0	0	0
628	k__Bacteria	p__Proteobacteria	c__Alphaproteobacteria	o__Sphingomonadales	f__Erythrobacteraceae	g__Erythromicrobium	s__ramosum	0	1	0	1	0	0	0	0	0	0	0	0	0	0	0	0	0	0	0	0
629	k__Bacteria	p__Proteobacteria	c__Alphaproteobacteria	o__Sphingomonadales	f__Erythrobacteraceae	g__Lutibacterium	s__	0	2	0	7	3	31	0	0	1	1	0	0	0	0	0	2	1	2	0	0
630	k__Bacteria	p__Proteobacteria	c__Alphaproteobacteria	o__Sphingomonadales	f__Sphingomonadaceae	g__	s__	2	13	2	8	9	24	6	4	0	14	0	0	1	3	0	4	1	0	0	1
631	k__Bacteria	p__Proteobacteria	c__Alphaproteobacteria	o__Sphingomonadales	f__Sphingomonadaceae	g__Blastomonas	s__natatoria	0	0	0	0	0	1	0	0	0	0	0	0	0	0	0	0	0	0	0	0
632	k__Bacteria	p__Proteobacteria	c__Alphaproteobacteria	o__Sphingomonadales	f__Sphingomonadaceae	g__Kaistobacter	s__	0	4	1	5	0	5	0	0	0	1	0	0	1	1	1	5	0	1	1	2
633	k__Bacteria	p__Proteobacteria	c__Alphaproteobacteria	o__Sphingomonadales	f__Sphingomonadaceae	g__Novosphingobium	s__	1	1	1	1	0	2	2	0	0	0	0	0	0	0	0	0	0	0	0	0
634	k__Bacteria	p__Proteobacteria	c__Alphaproteobacteria	o__Sphingomonadales	f__Sphingomonadaceae	g__Novosphingobium	s__stygium	0	0	0	0	0	2	0	0	0	0	0	0	0	0	0	0	0	0	0	0
635	k__Bacteria	p__Proteobacteria	c__Alphaproteobacteria	o__Sphingomonadales	f__Sphingomonadaceae	g__Sphingobium	s__	1	3	0	1	0	2	1	1	0	4	0	0	0	0	1	2	3	2	0	1
636	k__Bacteria	p__Proteobacteria	c__Alphaproteobacteria	o__Sphingomonadales	f__Sphingomonadaceae	g__Sphingomonas	s__	3	0	1	2	0	2	0	1	0	0	0	0	0	1	2	1	1	0	0	1
637	k__Bacteria	p__Proteobacteria	c__Alphaproteobacteria	o__Sphingomonadales	f__Sphingomonadaceae	g__Sphingomonas	s__suberifaciens	0	0	0	0	0	1	0	0	0	0	0	0	0	0	0	0	0	0	0	0
638	k__Bacteria	p__Proteobacteria	c__Alphaproteobacteria	o__Sphingomonadales	f__Sphingomonadaceae	g__Sphingomonas	s__wittichii	0	0	0	1	0	0	0	0	0	0	1	0	0	0	0	0	0	0	0	0
639	k__Bacteria	p__Proteobacteria	c__Alphaproteobacteria	o__Sphingomonadales	f__Sphingomonadaceae	g__Sphingopyxis	s__alaskensis	0	0	0	0	0	0	0	0	0	1	0	0	0	0	0	0	0	0	0	0
640	k__Bacteria	p__Proteobacteria	c__Alphaproteobacteria	o__Sphingomonadales	f__Sphingomonadaceae	g__Zymomonas	s__	0	0	0	0	0	0	1	0	0	0	0	0	0	0	0	0	0	0	0	0
641	k__Bacteria	p__Proteobacteria	c__Betaproteobacteria	o__	f__	g__	s__	0	1	0	0	1	1	2	0	0	0	0	2	0	2	3	1	15	13	1	18
642	k__Bacteria	p__Proteobacteria	c__Betaproteobacteria	o__Burkholderiales	f__	g__	s__	1	0	0	0	0	0	0	0	0	1	0	1	0	0	0	0	0	0	0	0
643	k__Bacteria	p__Proteobacteria	c__Betaproteobacteria	o__Burkholderiales	f__Alcaligenaceae	g__	s__	0	0	0	0	0	0	0	1	0	0	0	0	0	0	0	0	0	0	0	0
644	k__Bacteria	p__Proteobacteria	c__Betaproteobacteria	o__Burkholderiales	f__Alcaligenaceae	g__Sutterella	s__	0	0	0	0	0	0	0	0	0	0	0	0	0	0	0	0	0	1	0	1
645	k__Bacteria	p__Proteobacteria	c__Betaproteobacteria	o__Burkholderiales	f__Burkholderiaceae	g__	s__	0	0	0	0	0	0	0	0	0	0	0	0	0	0	1	0	0	0	0	0
646	k__Bacteria	p__Proteobacteria	c__Betaproteobacteria	o__Burkholderiales	f__Burkholderiaceae	g__Salinispora	s__tropica	0	0	0	0	0	0	0	0	0	0	0	0	0	1	0	0	0	0	0	0
647	k__Bacteria	p__Proteobacteria	c__Betaproteobacteria	o__Burkholderiales	f__Comamonadaceae	g__	s__	0	1	1	0	0	2	0	0	0	0	0	0	0	2	0	1	3	0	1	8
648	k__Bacteria	p__Proteobacteria	c__Betaproteobacteria	o__Burkholderiales	f__Comamonadaceae	g__Diaphorobacter	s__	0	0	0	0	1	0	0	0	0	0	1	0	0	0	0	0	1	1	0	0
649	k__Bacteria	p__Proteobacteria	c__Betaproteobacteria	o__Burkholderiales	f__Comamonadaceae	g__Limnohabitans	s__	0	0	0	0	0	0	0	0	0	0	0	0	0	0	0	0	0	1	0	0
650	k__Bacteria	p__Proteobacteria	c__Betaproteobacteria	o__Burkholderiales	f__Comamonadaceae	g__Paucibacter	s__	0	0	0	0	0	0	0	0	0	1	0	0	0	0	0	0	0	0	0	0
651	k__Bacteria	p__Proteobacteria	c__Betaproteobacteria	o__Burkholderiales	f__Comamonadaceae	g__Rhodoferax	s__	0	0	0	0	0	0	0	0	0	0	0	0	0	0	0	0	1	1	0	1
652	k__Bacteria	p__Proteobacteria	c__Betaproteobacteria	o__Burkholderiales	f__Oxalobacteraceae	g__	s__	0	0	0	0	0	0	0	1	0	0	0	0	0	1	1	3	3	0	0	5
653	k__Bacteria	p__Proteobacteria	c__Betaproteobacteria	o__Burkholderiales	f__Oxalobacteraceae	g__Massilia	s__aerolata	0	0	0	0	0	1	0	0	0	0	0	0	0	0	0	0	0	0	0	0
654	k__Bacteria	p__Proteobacteria	c__Betaproteobacteria	o__EC94	f__	g__	s__	0	0	0	0	0	12	0	0	0	0	0	0	0	0	0	0	0	0	0	0
655	k__Bacteria	p__Proteobacteria	c__Betaproteobacteria	o__Gallionellales	f__Gallionellaceae	g__Gallionella	s__	0	0	0	0	0	0	0	0	0	0	0	0	0	0	0	0	1	0	0	1
656	k__Bacteria	p__Proteobacteria	c__Betaproteobacteria	o__Hydrogenophilales	f__Hydrogenophilaceae	g__Thiobacillus	s__	0	0	0	0	0	0	0	1	0	0	0	0	0	0	0	0	0	3	1	3
657	k__Bacteria	p__Proteobacteria	c__Betaproteobacteria	o__MND1	f__	g__	s__	0	0	0	0	0	0	0	0	0	0	0	0	0	0	0	0	0	1	1	0
658	k__Bacteria	p__Proteobacteria	c__Betaproteobacteria	o__MWH-UniP1	f__	g__	s__	0	0	0	0	0	0	0	0	0	0	0	0	0	0	0	0	0	0	0	1
659	k__Bacteria	p__Proteobacteria	c__Betaproteobacteria	o__Methylophilales	f__	g__	s__	0	1	0	1	1	0	0	0	0	0	0	0	0	2	4	2	1	0	1	0
660	k__Bacteria	p__Proteobacteria	c__Betaproteobacteria	o__Methylophilales	f__Methylophilaceae	g__	s__	0	2	0	0	0	0	3	0	0	0	0	0	1	0	0	0	56	53	20	50
661	k__Bacteria	p__Proteobacteria	c__Betaproteobacteria	o__Methylophilales	f__Methylophilaceae	g__Methylotenera	s__mobilis	0	0	0	2	0	1	1	0	0	0	0	1	0	0	0	0	4	3	1	3
662	k__Bacteria	p__Proteobacteria	c__Betaproteobacteria	o__Neisseriales	f__Neisseriaceae	g__	s__	0	0	0	1	0	2	0	0	0	0	0	0	0	0	0	0	0	0	0	1
663	k__Bacteria	p__Proteobacteria	c__Betaproteobacteria	o__Neisseriales	f__Neisseriaceae	g__Neisseria	s__	0	0	0	0	0	0	0	0	0	0	0	0	0	2	1	0	0	0	0	0
664	k__Bacteria	p__Proteobacteria	c__Betaproteobacteria	o__Neisseriales	f__Neisseriaceae	g__Neisseria	s__cinerea	0	0	0	0	0	0	0	0	0	0	0	0	0	1	0	0	0	0	0	0
665	k__Bacteria	p__Proteobacteria	c__Betaproteobacteria	o__Nitrosomonadales	f__Nitrosomonadaceae	g__	s__	0	3	0	0	1	0	2	0	0	2	0	0	0	8	3	2	0	0	0	0
666	k__Bacteria	p__Proteobacteria	c__Betaproteobacteria	o__Nitrosomonadales	f__Nitrosomonadaceae	g__Nitrosovibrio	s__tenuis	0	1	0	0	0	0	0	0	0	0	0	0	0	1	1	1	0	0	0	0
667	k__Bacteria	p__Proteobacteria	c__Betaproteobacteria	o__Rhodocyclales	f__Rhodocyclaceae	g__	s__	0	0	1	0	0	1	1	0	0	0	0	0	1	1	0	0	25	36	9	44
668	k__Bacteria	p__Proteobacteria	c__Betaproteobacteria	o__Rhodocyclales	f__Rhodocyclaceae	g__Azovibrio	s__	0	0	0	0	0	0	0	0	0	0	0	0	0	0	0	0	0	0	1	0
669	k__Bacteria	p__Proteobacteria	c__Betaproteobacteria	o__Rhodocyclales	f__Rhodocyclaceae	g__CandidatusAccumulibacter	s__	0	0	0	1	0	0	0	0	0	0	0	0	0	0	0	1	0	0	0	0
670	k__Bacteria	p__Proteobacteria	c__Betaproteobacteria	o__Rhodocyclales	f__Rhodocyclaceae	g__Dechloromonas	s__	0	0	0	0	0	0	0	0	0	0	0	0	0	0	0	0	1	0	0	0
671	k__Bacteria	p__Proteobacteria	c__Betaproteobacteria	o__Rhodocyclales	f__Rhodocyclaceae	g__Dok59	s__	0	0	0	0	0	1	0	0	0	0	0	0	0	0	0	0	0	0	0	0
672	k__Bacteria	p__Proteobacteria	c__Betaproteobacteria	o__Rhodocyclales	f__Rhodocyclaceae	g__Propionivibrio	s__	0	0	0	0	0	0	0	0	0	0	0	0	0	0	0	1	0	0	0	0
673	k__Bacteria	p__Proteobacteria	c__Betaproteobacteria	o__Rhodocyclales	f__Rhodocyclaceae	g__TS34	s__	0	0	0	0	0	0	0	0	0	0	0	0	0	0	0	0	0	0	0	1
674	k__Bacteria	p__Proteobacteria	c__Betaproteobacteria	o__Rhodocyclales	f__Rhodocyclaceae	g__Thauera	s__	0	0	0	0	0	0	0	0	0	0	0	0	0	0	0	0	0	1	0	0
675	k__Bacteria	p__Proteobacteria	c__Betaproteobacteria	o__Rhodocyclales	f__Rhodocyclaceae	g__Zoogloea	s__	0	0	0	1	0	1	0	0	0	0	0	0	0	0	1	0	0	0	0	0
676	k__Bacteria	p__Proteobacteria	c__Betaproteobacteria	o__SC-I-84	f__	g__	s__	0	0	0	0	0	0	0	0	0	0	0	0	0	0	0	0	0	0	0	1
677	k__Bacteria	p__Proteobacteria	c__Betaproteobacteria	o__Tremblayales	f__Tremblayaceae	g__	s__	0	0	0	0	0	0	0	0	0	0	0	0	0	0	0	0	0	0	0	1
678	k__Bacteria	p__Proteobacteria	c__Betaproteobacteria	o__Tremblayales	f__Tremblayaceae	g__CandidatusTremblaya	s__	0	0	0	0	0	0	0	0	0	0	0	0	0	0	0	0	0	0	0	1
679	k__Bacteria	p__Proteobacteria	c__Deltaproteobacteria	o__	f__	g__	s__	0	5	0	1	0	3	0	0	0	0	0	0	0	41	67	8	1	1	1	0
680	k__Bacteria	p__Proteobacteria	c__Deltaproteobacteria	o__AF420338	f__	g__	s__	0	0	0	0	0	0	0	0	0	0	0	0	0	1	2	0	1	0	0	0
681	k__Bacteria	p__Proteobacteria	c__Deltaproteobacteria	o__Bdellovibrionales	f__Bacteriovoracaceae	g__	s__	0	0	0	2	0	2	0	0	0	0	0	0	0	3	8	3	1	0	0	0
682	k__Bacteria	p__Proteobacteria	c__Deltaproteobacteria	o__Bdellovibrionales	f__Bacteriovoracaceae	g__Bacteriovorax	s__	0	0	0	1	0	1	0	0	0	0	0	0	0	0	3	2	0	0	1	2
683	k__Bacteria	p__Proteobacteria	c__Deltaproteobacteria	o__Bdellovibrionales	f__Bdellovibrionaceae	g__Bdellovibrio	s__	0	5	1	2	1	5	0	0	0	0	1	0	1	0	1	1	0	0	0	0
684	k__Bacteria	p__Proteobacteria	c__Deltaproteobacteria	o__Bdellovibrionales	f__Bdellovibrionaceae	g__Bdellovibrio	s__bacteriovorus	0	0	0	0	0	0	0	0	0	0	0	0	0	0	0	1	0	0	0	0
685	k__Bacteria	p__Proteobacteria	c__Deltaproteobacteria	o__DTB120	f__	g__	s__	0	0	0	0	0	0	0	0	0	0	0	0	0	1	2	0	0	0	0	0
686	k__Bacteria	p__Proteobacteria	c__Deltaproteobacteria	o__Desulfarculales	f__Desulfarculaceae	g__	s__	0	0	0	0	0	1	0	0	0	0	0	0	0	4	2	2	0	0	0	0
687	k__Bacteria	p__Proteobacteria	c__Deltaproteobacteria	o__Desulfobacterales	f__Desulfobacteraceae	g__	s__	1	1	0	2	0	3	0	3	0	0	1	0	0	166	183	9	0	0	0	0
688	k__Bacteria	p__Proteobacteria	c__Deltaproteobacteria	o__Desulfobacterales	f__Desulfobacteraceae	g__Algidimarina	s__propionica	0	0	0	0	0	0	0	0	0	0	0	0	0	0	2	0	0	0	0	0
689	k__Bacteria	p__Proteobacteria	c__Deltaproteobacteria	o__Desulfobacterales	f__Desulfobacteraceae	g__Desulfobacter	s__	0	0	0	0	0	0	0	0	0	0	0	0	0	1	2	0	0	0	0	0
690	k__Bacteria	p__Proteobacteria	c__Deltaproteobacteria	o__Desulfobacterales	f__Desulfobacteraceae	g__Desulfococcus	s__	0	1	0	0	0	0	0	0	0	0	0	0	0	21	53	5	0	1	1	0
691	k__Bacteria	p__Proteobacteria	c__Deltaproteobacteria	o__Desulfobacterales	f__Desulfobacteraceae	g__Desulfosarcina	s__	0	0	0	0	0	0	0	0	0	0	0	0	0	4	3	0	0	0	0	0
692	k__Bacteria	p__Proteobacteria	c__Deltaproteobacteria	o__Desulfobacterales	f__Desulfobacteraceae	g__Desulfospira	s__joergensenii	0	0	0	0	0	0	0	0	0	0	0	0	0	8	4	0	0	0	0	0
693	k__Bacteria	p__Proteobacteria	c__Deltaproteobacteria	o__Desulfobacterales	f__Desulfobulbaceae	g__	s__	0	3	0	8	0	15	0	0	0	0	1	1	0	270	252	16	3	2	0	0
694	k__Bacteria	p__Proteobacteria	c__Deltaproteobacteria	o__Desulfobacterales	f__Desulfobulbaceae	g__Desulfobulbus	s__	0	0	0	0	0	0	0	0	0	0	0	0	0	1	2	0	0	0	0	0
695	k__Bacteria	p__Proteobacteria	c__Deltaproteobacteria	o__Desulfobacterales	f__Desulfobulbaceae	g__Desulfobulbus	s__mediterraneus	0	0	0	0	0	0	0	0	0	0	0	0	0	0	3	0	0	0	0	0
696	k__Bacteria	p__Proteobacteria	c__Deltaproteobacteria	o__Desulfobacterales	f__Desulfobulbaceae	g__Desulfocapsa	s__	0	0	0	0	0	0	0	0	0	0	0	0	0	1	6	0	0	0	0	0
697	k__Bacteria	p__Proteobacteria	c__Deltaproteobacteria	o__Desulfobacterales	f__Desulfobulbaceae	g__Desulforhopalus	s__	0	0	0	0	0	0	0	0	0	0	1	0	0	13	3	0	0	0	0	0
698	k__Bacteria	p__Proteobacteria	c__Deltaproteobacteria	o__Desulfobacterales	f__Desulfobulbaceae	g__Desulforhopalus	s__vacuolatus	0	0	0	0	0	0	0	0	0	0	0	0	0	0	1	0	0	0	0	0
699	k__Bacteria	p__Proteobacteria	c__Deltaproteobacteria	o__Desulfobacterales	f__Desulfobulbaceae	g__Desulfotalea	s__	0	2	0	0	0	2	0	0	0	0	1	0	0	16	5	0	0	0	1	1
700	k__Bacteria	p__Proteobacteria	c__Deltaproteobacteria	o__Desulfobacterales	f__Nitrospinaceae	g__Nitrospina	s__	0	1	0	0	1	1	0	0	0	0	0	0	0	0	4	0	0	0	0	0
701	k__Bacteria	p__Proteobacteria	c__Deltaproteobacteria	o__Desulfovibrionales	f__Desulfovibrionaceae	g__Desulfovibrio	s__	0	0	0	0	0	0	0	0	0	0	0	0	0	5	6	1	0	1	0	0
702	k__Bacteria	p__Proteobacteria	c__Deltaproteobacteria	o__Desulfuromonadales	f__	g__	s__	0	0	1	0	15	0	0	3	0	1	0	0	0	1	1	0	0	0	0	0
703	k__Bacteria	p__Proteobacteria	c__Deltaproteobacteria	o__Desulfuromonadales	f__Desulfuromonadaceae	g__	s__	0	1	0	2	0	1	0	0	0	0	0	0	0	47	92	4	0	0	0	0
704	k__Bacteria	p__Proteobacteria	c__Deltaproteobacteria	o__Desulfuromonadales	f__Desulfuromonadaceae	g__Desulfuromusa	s__bakii	0	0	0	0	0	0	0	0	0	0	0	0	0	0	1	0	0	0	0	0
705	k__Bacteria	p__Proteobacteria	c__Deltaproteobacteria	o__Desulfuromonadales	f__Desulfuromonadaceae	g__Pelobacter	s__acidigallici	0	0	0	0	0	0	0	0	0	0	0	0	0	2	0	0	0	0	0	0
706	k__Bacteria	p__Proteobacteria	c__Deltaproteobacteria	o__Desulfuromonadales	f__Geobacteraceae	g__	s__	0	0	0	0	0	0	0	0	0	0	0	0	0	0	1	0	0	0	0	0
707	k__Bacteria	p__Proteobacteria	c__Deltaproteobacteria	o__Desulfuromonadales	f__Geobacteraceae	g__Geobacter	s__	0	0	0	0	0	0	0	0	0	0	0	0	0	6	8	0	0	0	0	1
708	k__Bacteria	p__Proteobacteria	c__Deltaproteobacteria	o__Desulfuromonadales	f__Geobacteraceae	g__Geobacter	s__lovleyi	0	0	0	0	0	0	0	0	0	0	0	0	0	1	0	0	0	0	0	0
709	k__Bacteria	p__Proteobacteria	c__Deltaproteobacteria	o__Desulfuromonadales	f__Pelobacteraceae	g__	s__	0	0	0	1	0	0	0	0	0	0	0	0	0	8	10	0	0	0	0	0
710	k__Bacteria	p__Proteobacteria	c__Deltaproteobacteria	o__Desulfuromonadales	f__Pelobacteraceae	g__Desulfuromonas	s__michiganensis	0	0	0	0	0	0	0	0	0	0	0	0	0	0	1	0	0	0	0	0
711	k__Bacteria	p__Proteobacteria	c__Deltaproteobacteria	o__Desulfuromonadales	f__Pelobacteraceae	g__Pelobacter	s__	0	0	0	0	0	0	0	0	0	0	0	0	0	1	1	0	0	0	0	0
712	k__Bacteria	p__Proteobacteria	c__Deltaproteobacteria	o__GMD14H09	f__	g__	s__	0	1	1	2	0	3	0	0	0	0	1	0	0	6	6	1	0	1	0	1
713	k__Bacteria	p__Proteobacteria	c__Deltaproteobacteria	o__IndB3-24	f__	g__	s__	0	0	0	0	0	0	0	0	0	0	0	0	0	2	6	0	0	0	0	0
714	k__Bacteria	p__Proteobacteria	c__Deltaproteobacteria	o__MIZ46	f__	g__	s__	0	1	0	0	0	0	0	0	0	0	0	0	0	0	1	0	0	1	0	0
715	k__Bacteria	p__Proteobacteria	c__Deltaproteobacteria	o__Myxococcales	f__0319-6G20	g__	s__	0	0	0	0	0	0	0	0	0	0	0	0	0	0	1	0	0	0	0	0
716	k__Bacteria	p__Proteobacteria	c__Deltaproteobacteria	o__Myxococcales	f__	g__	s__	1	4	0	9	0	6	3	0	0	0	0	0	2	32	54	41	0	1	2	0
717	k__Bacteria	p__Proteobacteria	c__Deltaproteobacteria	o__Myxococcales	f__Cystobacterineae	g__	s__	0	0	0	0	0	0	0	0	0	0	1	0	0	1	6	2	1	0	0	1
718	k__Bacteria	p__Proteobacteria	c__Deltaproteobacteria	o__Myxococcales	f__Haliangiaceae	g__	s__	0	0	0	3	0	4	0	0	0	0	0	0	0	5	3	2	1	0	0	0
719	k__Bacteria	p__Proteobacteria	c__Deltaproteobacteria	o__Myxococcales	f__Haliangiaceae	g__Haliangium	s__	0	0	0	0	0	1	0	0	0	0	0	0	0	0	0	0	0	0	0	0
720	k__Bacteria	p__Proteobacteria	c__Deltaproteobacteria	o__Myxococcales	f__Myxococcaceae	g__	s__	0	0	0	0	0	0	0	0	0	0	0	0	0	1	0	0	0	0	0	0
721	k__Bacteria	p__Proteobacteria	c__Deltaproteobacteria	o__Myxococcales	f__Myxococcaceae	g__Anaeromyxobacter	s__	0	0	0	0	0	0	0	0	0	0	0	0	0	1	0	0	0	0	0	0
722	k__Bacteria	p__Proteobacteria	c__Deltaproteobacteria	o__Myxococcales	f__Nannocystaceae	g__Nannocystis	s__exedens	0	0	0	0	0	0	0	0	0	1	0	0	0	0	0	0	0	0	0	0
723	k__Bacteria	p__Proteobacteria	c__Deltaproteobacteria	o__Myxococcales	f__Nannocystaceae	g__Plesiocystis	s__	0	0	0	3	0	1	0	1	0	0	0	0	2	6	1	2	0	0	0	0
724	k__Bacteria	p__Proteobacteria	c__Deltaproteobacteria	o__Myxococcales	f__OM27	g__	s__	0	0	0	14	0	6	0	0	2	0	0	0	1	14	8	4	3	2	1	6
725	k__Bacteria	p__Proteobacteria	c__Deltaproteobacteria	o__NB1-j	f__	g__	s__	0	1	0	0	0	2	0	0	0	0	0	0	0	27	36	45	0	0	0	0
726	k__Bacteria	p__Proteobacteria	c__Deltaproteobacteria	o__NB1-j	f__JTB38	g__	s__	0	0	0	1	0	1	1	0	0	0	0	0	0	36	26	34	0	1	0	0
727	k__Bacteria	p__Proteobacteria	c__Deltaproteobacteria	o__NB1-j	f__MND4	g__	s__	0	0	0	0	0	0	0	0	0	0	0	0	0	3	2	5	0	0	0	0
728	k__Bacteria	p__Proteobacteria	c__Deltaproteobacteria	o__NB1-j	f__NB1-i	g__	s__	0	0	0	0	0	0	0	1	0	0	0	0	0	13	24	33	0	0	0	0
729	k__Bacteria	p__Proteobacteria	c__Deltaproteobacteria	o__NKB15	f__	g__	s__	0	0	0	0	0	0	0	0	0	0	0	0	0	0	1	0	0	0	0	0
730	k__Bacteria	p__Proteobacteria	c__Deltaproteobacteria	o__PB19	f__	g__	s__	0	0	0	0	0	0	0	0	0	0	0	0	0	1	1	1	1	0	0	1
731	k__Bacteria	p__Proteobacteria	c__Deltaproteobacteria	o__SAR324	f__	g__	s__	0	0	0	1	0	0	0	1	0	0	0	0	0	0	0	0	0	0	0	0
732	k__Bacteria	p__Proteobacteria	c__Deltaproteobacteria	o__Spirobacillales	f__	g__	s__	0	0	0	0	0	3	1	0	0	0	0	0	0	1	3	3	2	0	2	1
733	k__Bacteria	p__Proteobacteria	c__Deltaproteobacteria	o__Sva0853	f__	g__	s__	0	0	0	0	0	0	0	0	0	0	0	0	0	1	0	0	2	1	0	1
734	k__Bacteria	p__Proteobacteria	c__Deltaproteobacteria	o__Sva0853	f__JTB36	g__	s__	0	0	0	0	0	0	0	0	0	0	0	0	0	8	15	0	0	0	0	0
735	k__Bacteria	p__Proteobacteria	c__Deltaproteobacteria	o__Sva0853	f__SAR324	g__	s__	0	0	0	0	0	0	0	0	0	0	0	0	0	0	1	0	0	0	0	0
736	k__Bacteria	p__Proteobacteria	c__Deltaproteobacteria	o__Syntrophobacterales	f__	g__	s__	0	0	0	0	0	0	0	0	0	0	0	0	0	4	20	2	0	1	0	0
737	k__Bacteria	p__Proteobacteria	c__Deltaproteobacteria	o__Syntrophobacterales	f__Syntrophaceae	g__	s__	0	0	0	0	0	0	0	0	0	0	0	0	0	1	2	0	0	0	0	0
738	k__Bacteria	p__Proteobacteria	c__Deltaproteobacteria	o__Syntrophobacterales	f__Syntrophaceae	g__Desulfobacca	s__	0	0	0	0	0	1	0	0	0	0	0	0	0	0	0	0	0	0	0	0
739	k__Bacteria	p__Proteobacteria	c__Deltaproteobacteria	o__Syntrophobacterales	f__Syntrophaceae	g__Smithella	s__	0	0	0	0	0	0	0	0	0	0	0	0	0	1	0	0	0	0	0	0
740	k__Bacteria	p__Proteobacteria	c__Deltaproteobacteria	o__Syntrophobacterales	f__Syntrophobacteraceae	g__	s__	0	0	0	1	0	1	1	0	0	0	1	0	0	7	8	7	0	0	0	1
741	k__Bacteria	p__Proteobacteria	c__Deltaproteobacteria	o__Syntrophobacterales	f__Syntrophorhabdaceae	g__	s__	0	0	0	0	0	0	0	0	0	0	0	0	0	0	0	1	0	0	0	0
742	k__Bacteria	p__Proteobacteria	c__Deltaproteobacteria	o__[Entotheonellales]	f__	g__	s__	0	0	0	0	0	0	0	0	0	0	0	0	0	2	0	1	0	0	0	0
743	k__Bacteria	p__Proteobacteria	c__Deltaproteobacteria	o__[Entotheonellales]	f__[Entotheonellaceae]	g__	s__	0	0	0	0	0	0	0	0	0	0	0	0	0	1	1	0	0	0	0	0
744	k__Bacteria	p__Proteobacteria	c__Deltaproteobacteria	o__[Entotheonellales]	f__[Entotheonellaceae]	g__CandidatusEntotheonella	s__	0	0	0	0	0	0	0	0	0	0	0	0	0	1	0	0	0	0	0	0
745	k__Bacteria	p__Proteobacteria	c__Epsilonproteobacteria	o__Campylobacterales	f__	g__	s__	0	0	0	0	0	0	0	0	0	0	0	0	0	2	0	1	0	0	0	0
746	k__Bacteria	p__Proteobacteria	c__Epsilonproteobacteria	o__Campylobacterales	f__Campylobacteraceae	g__	s__	0	1	0	0	0	0	0	0	0	0	0	0	0	0	0	0	0	0	0	0
747	k__Bacteria	p__Proteobacteria	c__Epsilonproteobacteria	o__Campylobacterales	f__Campylobacteraceae	g__Arcobacter	s__	0	38	0	0	0	3	0	3	0	0	0	0	0	3	5	1	1	1	1	0
748	k__Bacteria	p__Proteobacteria	c__Epsilonproteobacteria	o__Campylobacterales	f__Campylobacteraceae	g__Sulfurospirillum	s__	0	0	0	0	0	0	0	1	0	0	0	0	0	0	0	0	0	0	0	0
749	k__Bacteria	p__Proteobacteria	c__Epsilonproteobacteria	o__Campylobacterales	f__Helicobacteraceae	g__	s__	0	2	0	4	0	1	0	1	0	0	0	0	0	55	103	5	0	1	0	1
750	k__Bacteria	p__Proteobacteria	c__Epsilonproteobacteria	o__Campylobacterales	f__Helicobacteraceae	g__Sulfuricurvum	s__kujiense	0	1	0	0	0	0	0	0	0	0	1	0	0	1	0	0	0	0	0	0
751	k__Bacteria	p__Proteobacteria	c__Epsilonproteobacteria	o__Campylobacterales	f__Helicobacteraceae	g__Sulfurimonas	s__	0	0	0	0	0	1	0	0	0	0	0	0	0	9	31	1	0	0	0	0
752	k__Bacteria	p__Proteobacteria	c__Epsilonproteobacteria	o__Campylobacterales	f__Helicobacteraceae	g__Sulfurimonas	s__autotrophica	0	0	0	0	0	0	0	0	0	0	0	0	0	5	10	0	0	0	0	0
753	k__Bacteria	p__Proteobacteria	c__Gammaproteobacteria	o__34P16	f__	g__	s__	6	1	2	0	20	6	4	7	4	2	1	0	0	0	0	0	0	0	0	0
754	k__Bacteria	p__Proteobacteria	c__Gammaproteobacteria	o__	f__	g__	s__	45	11	2	28	161	39	40	46	39	6	11	1	6	55	60	57	18	12	3	12
755	k__Bacteria	p__Proteobacteria	c__Gammaproteobacteria	o__Acidithiobacillales	f__	g__	s__	0	7	0	2	0	4	0	0	0	0	0	0	0	5	0	0	0	0	1	1
756	k__Bacteria	p__Proteobacteria	c__Gammaproteobacteria	o__Aeromonadales	f__	g__	s__	1	2	0	0	0	1	0	0	0	0	0	0	0	0	0	0	0	0	0	1
757	k__Bacteria	p__Proteobacteria	c__Gammaproteobacteria	o__Aeromonadales	f__Aeromonadaceae	g__	s__	22	30	6	1	29	11	4	9	6	2	9	6	2	3	3	0	1	4	2	4
758	k__Bacteria	p__Proteobacteria	c__Gammaproteobacteria	o__Aeromonadales	f__Aeromonadaceae	g__Oceanisphaera	s__	0	1	0	0	0	0	1	0	0	0	0	0	0	2	2	0	0	0	0	0
759	k__Bacteria	p__Proteobacteria	c__Gammaproteobacteria	o__Aeromonadales	f__Succinivibrionaceae	g__Anaerobiospirillum	s__	1	0	0	0	2	0	1	0	1	0	0	0	0	0	0	0	0	0	0	0
760	k__Bacteria	p__Proteobacteria	c__Gammaproteobacteria	o__Alteromonadales	f__125ds10	g__	s__	0	0	0	2	0	5	0	0	0	0	0	0	0	1	0	1	0	0	1	0
761	k__Bacteria	p__Proteobacteria	c__Gammaproteobacteria	o__Alteromonadales	f__211ds20	g__	s__	147	40	45	6	640	101	117	160	162	24	44	31	15	7	3	4	3	1	3	2
762	k__Bacteria	p__Proteobacteria	c__Gammaproteobacteria	o__Alteromonadales	f__	g__	s__	48	32	60	15	218	61	28	57	45	15	79	61	80	66	60	14	16	16	9	14
763	k__Bacteria	p__Proteobacteria	c__Gammaproteobacteria	o__Alteromonadales	f__Alteromonadaceae	g__	s__	4	12	3	6	27	17	6	7	5	3	0	3	3	21	5	3	4	6	4	8
764	k__Bacteria	p__Proteobacteria	c__Gammaproteobacteria	o__Alteromonadales	f__Alteromonadaceae	g__Agarivorans	s__	1	3	1	5	0	12	0	0	0	0	0	0	0	0	0	0	0	1	0	0
765	k__Bacteria	p__Proteobacteria	c__Gammaproteobacteria	o__Alteromonadales	f__Alteromonadaceae	g__Alteromonas	s__	0	3	0	2	0	0	2	0	0	1	0	0	0	0	0	0	0	0	1	0
766	k__Bacteria	p__Proteobacteria	c__Gammaproteobacteria	o__Alteromonadales	f__Alteromonadaceae	g__BD2-13	s__	0	3	2	5	2	6	1	0	0	1	8	1	2	8	1	4	1	0	2	1
767	k__Bacteria	p__Proteobacteria	c__Gammaproteobacteria	o__Alteromonadales	f__Alteromonadaceae	g__CandidatusEndobugula	s__	1	0	0	1	0	0	1	1	0	1	1	1	0	0	0	2	5	2	0	6
768	k__Bacteria	p__Proteobacteria	c__Gammaproteobacteria	o__Alteromonadales	f__Alteromonadaceae	g__Cellvibrio	s__	1	0	0	0	2	1	1	0	0	0	0	0	0	1	1	0	0	0	0	0
769	k__Bacteria	p__Proteobacteria	c__Gammaproteobacteria	o__Alteromonadales	f__Alteromonadaceae	g__Glaciecola	s__	0	0	0	1	0	1	0	0	0	0	0	0	1	2	4	1	0	2	0	1
770	k__Bacteria	p__Proteobacteria	c__Gammaproteobacteria	o__Alteromonadales	f__Alteromonadaceae	g__Glaciecola	s__punicea	0	0	0	1	0	0	0	0	0	0	0	0	0	0	0	0	0	0	0	1
771	k__Bacteria	p__Proteobacteria	c__Gammaproteobacteria	o__Alteromonadales	f__Alteromonadaceae	g__HB2-32-21	s__	0	0	0	1	0	1	0	0	0	0	0	0	0	0	1	0	0	0	0	0
772	k__Bacteria	p__Proteobacteria	c__Gammaproteobacteria	o__Alteromonadales	f__Alteromonadaceae	g__HTCC2207	s__	5	16	1	4	1	15	1	3	1	1	1	4	2	14	11	9	90	55	20	99
773	k__Bacteria	p__Proteobacteria	c__Gammaproteobacteria	o__Alteromonadales	f__Alteromonadaceae	g__Marinimicrobium	s__	1	0	0	0	0	0	0	0	0	0	0	0	0	0	0	0	0	0	0	3
774	k__Bacteria	p__Proteobacteria	c__Gammaproteobacteria	o__Alteromonadales	f__Alteromonadaceae	g__Marinobacter	s__	1	0	0	0	1	0	1	0	1	0	0	0	0	1	0	0	2	2	0	1
775	k__Bacteria	p__Proteobacteria	c__Gammaproteobacteria	o__Alteromonadales	f__Alteromonadaceae	g__Microbulbifer	s__	1	0	1	0	0	0	0	0	0	0	0	0	1	0	0	0	0	0	0	0
776	k__Bacteria	p__Proteobacteria	c__Gammaproteobacteria	o__Alteromonadales	f__Alteromonadaceae	g__Porticoccus	s__litoralis	0	3	0	0	0	0	0	0	0	0	0	0	0	0	0	0	0	0	0	0
777	k__Bacteria	p__Proteobacteria	c__Gammaproteobacteria	o__Alteromonadales	f__Alteromonadaceae	g__Spongiibacter	s__	0	1	1	1	1	0	0	0	1	0	0	0	0	2	0	0	1	0	0	0
778	k__Bacteria	p__Proteobacteria	c__Gammaproteobacteria	o__Alteromonadales	f__Alteromonadaceae	g__Umboniibacter	s__	0	0	0	0	0	0	2	0	0	0	0	0	0	0	0	0	0	0	0	1
779	k__Bacteria	p__Proteobacteria	c__Gammaproteobacteria	o__Alteromonadales	f__Alteromonadaceae	g__ZD0117	s__	0	1	0	0	1	1	1	0	0	2	0	0	0	1	0	1	6	10	0	5
780	k__Bacteria	p__Proteobacteria	c__Gammaproteobacteria	o__Alteromonadales	f__Alteromonadaceae	g__nsmpVI18	s__	0	1	0	0	0	0	0	0	0	0	2	0	0	5	2	2	0	0	0	0
781	k__Bacteria	p__Proteobacteria	c__Gammaproteobacteria	o__Alteromonadales	f__Alteromonadaceae	g__unclassified	s__Pseudomonadales	0	0	0	0	0	0	1	0	0	0	0	0	0	1	0	0	0	0	0	0
782	k__Bacteria	p__Proteobacteria	c__Gammaproteobacteria	o__Alteromonadales	f__Colwelliaceae	g__	s__	11	10	4	6	49	20	10	26	11	2	2	2	1	8	6	5	3	4	1	5
783	k__Bacteria	p__Proteobacteria	c__Gammaproteobacteria	o__Alteromonadales	f__Colwelliaceae	g__Colwellia	s__	0	0	0	0	0	0	0	0	0	0	0	0	0	1	0	0	0	0	0	0
784	k__Bacteria	p__Proteobacteria	c__Gammaproteobacteria	o__Alteromonadales	f__Colwelliaceae	g__Colwellia	s__hornerae	0	0	0	1	0	0	0	0	0	0	0	0	0	0	0	0	0	0	0	0
785	k__Bacteria	p__Proteobacteria	c__Gammaproteobacteria	o__Alteromonadales	f__Colwelliaceae	g__Colwellia	s__piezophila	0	0	0	0	0	0	0	0	0	0	0	0	0	0	0	0	1	0	0	0
786	k__Bacteria	p__Proteobacteria	c__Gammaproteobacteria	o__Alteromonadales	f__Colwelliaceae	g__Thalassomonas	s__	5	6	0	6	27	13	10	9	12	1	1	3	1	6	3	0	2	6	0	1
787	k__Bacteria	p__Proteobacteria	c__Gammaproteobacteria	o__Alteromonadales	f__Colwelliaceae	g__Thalassomonas	s__sediminis	0	0	0	0	0	0	0	0	0	0	0	0	0	1	0	0	0	0	0	0
788	k__Bacteria	p__Proteobacteria	c__Gammaproteobacteria	o__Alteromonadales	f__Colwelliaceae	g__Thalassomonas	s__viridans	0	0	0	0	0	0	1	0	0	0	0	0	0	0	0	0	0	0	0	0
789	k__Bacteria	p__Proteobacteria	c__Gammaproteobacteria	o__Alteromonadales	f__Ferrimonadaceae	g__Ferrimonas	s__	0	0	0	0	0	0	0	0	0	0	0	0	0	2	0	0	0	0	0	0
790	k__Bacteria	p__Proteobacteria	c__Gammaproteobacteria	o__Alteromonadales	f__HTCC2188	g__	s__	4	6	1	5	8	15	4	4	2	4	2	2	3	14	9	12	21	28	10	26
791	k__Bacteria	p__Proteobacteria	c__Gammaproteobacteria	o__Alteromonadales	f__HTCC2188	g__HTCC	s__	0	1	0	2	12	5	2	3	4	0	0	0	0	11	7	3	38	30	8	33
792	k__Bacteria	p__Proteobacteria	c__Gammaproteobacteria	o__Alteromonadales	f__Idiomarinaceae	g__	s__	4	5	1	1	21	8	5	10	3	0	1	2	0	8	4	3	4	9	0	5
793	k__Bacteria	p__Proteobacteria	c__Gammaproteobacteria	o__Alteromonadales	f__Idiomarinaceae	g__Idiomarina	s__	4	0	0	0	2	0	0	0	1	0	0	0	0	0	0	0	1	0	0	0
794	k__Bacteria	p__Proteobacteria	c__Gammaproteobacteria	o__Alteromonadales	f__Idiomarinaceae	g__Pseudidiomarina	s__	1	0	0	2	0	1	0	1	0	0	0	0	0	0	1	0	0	0	0	0
795	k__Bacteria	p__Proteobacteria	c__Gammaproteobacteria	o__Alteromonadales	f__J115	g__	s__	0	1	0	0	0	7	0	0	0	1	0	0	1	2	1	0	0	1	0	1
796	k__Bacteria	p__Proteobacteria	c__Gammaproteobacteria	o__Alteromonadales	f__Moritellaceae	g__	s__	0	1	0	0	0	0	0	0	0	0	0	0	0	0	0	0	0	0	0	0
797	k__Bacteria	p__Proteobacteria	c__Gammaproteobacteria	o__Alteromonadales	f__Moritellaceae	g__Moritella	s__	25	4	0	0	0	0	0	0	0	0	0	0	0	0	0	0	0	0	0	0
798	k__Bacteria	p__Proteobacteria	c__Gammaproteobacteria	o__Alteromonadales	f__OM60	g__	s__	209	168	54	117	867	348	192	241	231	41	88	49	31	185	135	88	240	265	64	335
799	k__Bacteria	p__Proteobacteria	c__Gammaproteobacteria	o__Alteromonadales	f__OM60	g__Congregibacter	s__	32	19	11	23	161	54	34	31	40	7	10	13	5	22	14	6	36	27	16	30
800	k__Bacteria	p__Proteobacteria	c__Gammaproteobacteria	o__Alteromonadales	f__OM60	g__Haliea	s__mediterranea	87	18	27	3	462	84	77	99	125	13	33	11	7	12	7	3	1	3	1	1
801	k__Bacteria	p__Proteobacteria	c__Gammaproteobacteria	o__Alteromonadales	f__Psychromonadaceae	g__	s__	7	3	0	0	60	6	8	13	16	2	0	0	0	0	1	0	0	0	0	0
802	k__Bacteria	p__Proteobacteria	c__Gammaproteobacteria	o__Alteromonadales	f__Psychromonadaceae	g__Psychromonas	s__	1	1	0	0	6	2	0	1	0	0	1	0	0	0	0	3	0	0	0	0
803	k__Bacteria	p__Proteobacteria	c__Gammaproteobacteria	o__Alteromonadales	f__Shewanellaceae	g__Shewanella	s__	3	6	7	10	3	1	3	0	1	1	7	9	1	2	0	2	2	0	0	3
804	k__Bacteria	p__Proteobacteria	c__Gammaproteobacteria	o__Alteromonadales	f__Shewanellaceae	g__Shewanella	s__amazonensis	0	0	0	2	0	0	0	0	0	0	0	0	0	0	0	0	0	0	0	0
805	k__Bacteria	p__Proteobacteria	c__Gammaproteobacteria	o__Alteromonadales	f__Shewanellaceae	g__Shewanella	s__benthica	28	2	6	4	97	20	16	21	27	9	5	5	2	0	0	0	0	0	0	0
806	k__Bacteria	p__Proteobacteria	c__Gammaproteobacteria	o__Alteromonadales	f__[Chromatiaceae]	g__	s__	0	0	0	0	0	1	0	1	0	0	0	0	0	0	0	1	0	0	0	0
807	k__Bacteria	p__Proteobacteria	c__Gammaproteobacteria	o__Cardiobacteriales	f__	g__	s__	3	1	0	0	2	0	0	0	0	0	0	0	0	0	1	1	0	0	0	0
808	k__Bacteria	p__Proteobacteria	c__Gammaproteobacteria	o__Cardiobacteriales	f__Cardiobacteriaceae	g__	s__	0	0	0	0	0	1	0	0	0	0	0	0	0	0	0	0	0	0	0	1
809	k__Bacteria	p__Proteobacteria	c__Gammaproteobacteria	o__Cardiobacteriales	f__Cardiobacteriaceae	g__Cardiobacterium	s__	0	0	0	0	1	0	0	0	0	0	0	0	0	0	0	0	0	0	0	0
810	k__Bacteria	p__Proteobacteria	c__Gammaproteobacteria	o__Chromatiales	f__	g__	s__	5	14	3	45	4	103	2	4	4	5	5	6	4	101	91	71	27	16	5	13
811	k__Bacteria	p__Proteobacteria	c__Gammaproteobacteria	o__Chromatiales	f__Chromatiaceae	g__	s__	4	2	0	5	21	8	3	4	9	0	2	1	0	6	6	6	0	1	0	1
812	k__Bacteria	p__Proteobacteria	c__Gammaproteobacteria	o__Chromatiales	f__Chromatiaceae	g__Allochromatium	s__	0	0	0	0	0	0	0	0	0	0	0	0	0	0	0	1	0	0	0	0
813	k__Bacteria	p__Proteobacteria	c__Gammaproteobacteria	o__Chromatiales	f__Chromatiaceae	g__Marichromatium	s__fluminis	0	0	0	0	0	0	0	0	0	0	0	0	0	0	1	0	0	0	0	0
814	k__Bacteria	p__Proteobacteria	c__Gammaproteobacteria	o__Chromatiales	f__Chromatiaceae	g__Thiocapsa	s__imhoffii	0	0	0	0	0	1	0	0	0	0	0	0	0	0	0	0	0	0	0	0
815	k__Bacteria	p__Proteobacteria	c__Gammaproteobacteria	o__Chromatiales	f__Chromatiaceae	g__Thiorhodococcus	s__	0	0	0	0	0	0	0	0	0	0	0	0	0	0	1	0	0	0	0	0
816	k__Bacteria	p__Proteobacteria	c__Gammaproteobacteria	o__Chromatiales	f__Ectothiorhodospiraceae	g__	s__	0	1	0	2	2	2	1	1	0	1	0	0	0	15	12	21	0	4	1	1
817	k__Bacteria	p__Proteobacteria	c__Gammaproteobacteria	o__Chromatiales	f__Ectothiorhodospiraceae	g__Ectothiorhodospira	s__	0	0	0	0	0	0	1	0	0	0	0	0	0	0	0	0	0	0	0	0
818	k__Bacteria	p__Proteobacteria	c__Gammaproteobacteria	o__Chromatiales	f__Ectothiorhodospiraceae	g__Halorhodospira	s__	0	0	0	0	0	1	0	0	0	0	0	0	0	1	0	0	0	0	0	1
819	k__Bacteria	p__Proteobacteria	c__Gammaproteobacteria	o__Chromatiales	f__Ectothiorhodospiraceae	g__Thioalkalivibrio	s__	0	0	0	3	0	4	0	0	0	0	0	0	0	1	0	0	0	0	0	0
820	k__Bacteria	p__Proteobacteria	c__Gammaproteobacteria	o__Chromatiales	f__Ectothiorhodospiraceae	g__Thiobacillus	s__prosperus	0	0	0	0	0	0	0	0	0	0	0	0	0	1	0	0	0	0	0	0
821	k__Bacteria	p__Proteobacteria	c__Gammaproteobacteria	o__Chromatiales	f__Ectothiorhodospiraceae	g__Thiorhodospira	s__	0	0	0	0	0	0	0	0	0	0	0	0	0	1	0	0	0	0	0	0
822	k__Bacteria	p__Proteobacteria	c__Gammaproteobacteria	o__Chromatiales	f__Halothiobacillaceae	g__	s__	35	5	6	0	94	16	26	25	27	6	6	9	0	0	0	0	0	0	0	1
823	k__Bacteria	p__Proteobacteria	c__Gammaproteobacteria	o__Chromatiales	f__Halothiobacillaceae	g__Halothiobacillus	s__	0	0	0	1	0	1	0	0	0	0	0	0	0	1	0	0	0	0	0	0
824	k__Bacteria	p__Proteobacteria	c__Gammaproteobacteria	o__Enterobacteriales	f__Enterobacteriaceae	g__	s__	61	23	14	13	272	47	49	73	77	10	15	13	2	8	13	8	5	11	7	14
825	k__Bacteria	p__Proteobacteria	c__Gammaproteobacteria	o__Enterobacteriales	f__Enterobacteriaceae	g__Buchnera	s__	0	0	0	0	1	0	0	0	0	0	0	0	0	0	0	0	0	0	0	0
826	k__Bacteria	p__Proteobacteria	c__Gammaproteobacteria	o__Enterobacteriales	f__Enterobacteriaceae	g__CandidatusHamiltonella	s__	0	0	0	0	1	0	0	0	0	0	0	0	0	0	0	0	0	0	0	0
827	k__Bacteria	p__Proteobacteria	c__Gammaproteobacteria	o__Enterobacteriales	f__Enterobacteriaceae	g__Citrobacter	s__	0	0	0	0	0	0	0	0	0	0	0	0	0	0	1	0	0	0	0	0
828	k__Bacteria	p__Proteobacteria	c__Gammaproteobacteria	o__Enterobacteriales	f__Enterobacteriaceae	g__Enterobacter	s__	1	0	0	0	0	0	0	0	0	0	0	0	0	0	0	0	0	0	0	0
829	k__Bacteria	p__Proteobacteria	c__Gammaproteobacteria	o__Enterobacteriales	f__Enterobacteriaceae	g__Enterobacter	s__cloacae	1	0	0	0	0	0	0	0	0	0	0	0	0	0	0	0	0	0	0	0
830	k__Bacteria	p__Proteobacteria	c__Gammaproteobacteria	o__Enterobacteriales	f__Enterobacteriaceae	g__Erwinia	s__	1	1	0	0	0	0	0	0	0	0	0	0	0	0	0	0	0	0	1	0
831	k__Bacteria	p__Proteobacteria	c__Gammaproteobacteria	o__Enterobacteriales	f__Enterobacteriaceae	g__Gluconacetobacter	s__	0	0	0	0	6	1	1	2	0	0	0	0	0	0	0	0	0	0	0	0
832	k__Bacteria	p__Proteobacteria	c__Gammaproteobacteria	o__Enterobacteriales	f__Enterobacteriaceae	g__Hafnia	s__alvei	1	1	0	0	0	0	0	3	0	0	0	0	0	1	1	0	2	0	1	0
833	k__Bacteria	p__Proteobacteria	c__Gammaproteobacteria	o__Enterobacteriales	f__Enterobacteriaceae	g__Klebsiella	s__oxytoca	0	1	0	0	0	0	0	0	0	0	0	1	0	0	0	0	0	0	0	0
834	k__Bacteria	p__Proteobacteria	c__Gammaproteobacteria	o__Enterobacteriales	f__Enterobacteriaceae	g__Plesiomonas	s__	0	0	0	0	0	0	1	0	0	0	0	0	0	0	0	0	0	0	0	0
835	k__Bacteria	p__Proteobacteria	c__Gammaproteobacteria	o__Enterobacteriales	f__Enterobacteriaceae	g__Plesiomonas	s__shigelloides	0	0	0	0	1	0	0	0	0	0	0	0	0	0	1	0	0	0	0	0
836	k__Bacteria	p__Proteobacteria	c__Gammaproteobacteria	o__Enterobacteriales	f__Enterobacteriaceae	g__Proteus	s__	0	0	0	0	0	0	0	0	0	0	1	0	0	0	1	0	0	0	0	0
837	k__Bacteria	p__Proteobacteria	c__Gammaproteobacteria	o__Enterobacteriales	f__Enterobacteriaceae	g__Providencia	s__	9	3	0	0	40	6	7	6	7	1	0	2	1	0	2	0	0	0	0	0
838	k__Bacteria	p__Proteobacteria	c__Gammaproteobacteria	o__Enterobacteriales	f__Enterobacteriaceae	g__Serratia	s__	0	0	0	0	1	0	0	1	0	0	0	0	0	0	0	0	0	0	0	0
839	k__Bacteria	p__Proteobacteria	c__Gammaproteobacteria	o__Enterobacteriales	f__Enterobacteriaceae	g__Serratia	s__proteamaculans	0	1	0	0	0	0	0	0	0	0	0	0	0	0	0	0	0	0	0	0
840	k__Bacteria	p__Proteobacteria	c__Gammaproteobacteria	o__Enterobacteriales	f__Enterobacteriaceae	g__Serratia	s__symbiotica	2	0	0	0	3	2	0	2	0	0	0	0	0	0	0	0	0	0	0	0
841	k__Bacteria	p__Proteobacteria	c__Gammaproteobacteria	o__Enterobacteriales	f__Enterobacteriaceae	g__Trabulsiella	s__farmeri	0	0	0	0	0	1	0	0	0	0	0	0	0	0	0	0	0	0	0	0
842	k__Bacteria	p__Proteobacteria	c__Gammaproteobacteria	o__Enterobacteriales	f__Enterobacteriaceae	g__Yersinia	s__	3	0	1	0	9	1	1	2	5	0	2	1	1	0	0	0	0	0	0	0
843	k__Bacteria	p__Proteobacteria	c__Gammaproteobacteria	o__HOC36	f__	g__	s__	17	4	6	5	102	14	21	30	26	5	6	1	2	10	10	8	3	0	0	3
844	k__Bacteria	p__Proteobacteria	c__Gammaproteobacteria	o__HTCC2188	f__	g__	s__	0	2	0	0	0	2	0	0	0	0	1	0	0	0	0	2	2	1	0	1
845	k__Bacteria	p__Proteobacteria	c__Gammaproteobacteria	o__HTCC2188	f__HTCC2089	g__	s__	2	4	0	6	0	5	0	0	0	1	3	0	3	38	28	18	73	56	19	50
846	k__Bacteria	p__Proteobacteria	c__Gammaproteobacteria	o__HTCC2188	f__HTCC2089	g__Acinetobacter	s__radioresistens	0	0	0	0	0	0	0	0	0	0	0	0	0	1	0	0	0	0	0	0
847	k__Bacteria	p__Proteobacteria	c__Gammaproteobacteria	o__Legionellales	f__	g__	s__	1	10	2	4	2	10	1	1	1	6	3	1	1	5	2	1	2	1	1	2
848	k__Bacteria	p__Proteobacteria	c__Gammaproteobacteria	o__Legionellales	f__Coxiellaceae	g__	s__	2	9	3	9	0	20	7	0	1	3	2	0	2	10	9	7	19	11	6	29
849	k__Bacteria	p__Proteobacteria	c__Gammaproteobacteria	o__Legionellales	f__Coxiellaceae	g__Aquicella	s__	0	0	0	1	0	1	0	0	0	0	0	0	0	0	0	0	1	0	0	0
850	k__Bacteria	p__Proteobacteria	c__Gammaproteobacteria	o__Legionellales	f__Francisellaceae	g__	s__	0	0	4	0	0	4	2	0	0	0	2	4	5	0	0	1	0	0	0	0
851	k__Bacteria	p__Proteobacteria	c__Gammaproteobacteria	o__Legionellales	f__Francisellaceae	g__Caedibacter	s__taeniospiralis	0	0	0	0	0	0	0	0	0	1	0	0	0	0	0	0	0	0	0	0
852	k__Bacteria	p__Proteobacteria	c__Gammaproteobacteria	o__Legionellales	f__Francisellaceae	g__Fangia	s__hongkongensis	0	0	0	0	3	0	1	0	3	2	0	0	0	0	0	0	0	0	0	0
853	k__Bacteria	p__Proteobacteria	c__Gammaproteobacteria	o__Legionellales	f__Francisellaceae	g__Francisella	s__	0	0	0	0	0	0	0	0	0	0	0	0	1	0	0	0	0	0	0	0
854	k__Bacteria	p__Proteobacteria	c__Gammaproteobacteria	o__Legionellales	f__Legionellaceae	g__	s__	1	5	1	6	4	5	0	1	0	2	1	0	2	2	3	0	5	3	3	3
855	k__Bacteria	p__Proteobacteria	c__Gammaproteobacteria	o__Legionellales	f__Legionellaceae	g__Legionella	s__	0	0	0	0	0	0	0	0	0	0	1	0	0	1	1	1	0	0	0	0
856	k__Bacteria	p__Proteobacteria	c__Gammaproteobacteria	o__Legionellales	f__Legionellaceae	g__Tatlockia	s__	0	0	0	0	0	0	0	0	0	0	1	0	0	1	0	0	0	0	0	0
857	k__Bacteria	p__Proteobacteria	c__Gammaproteobacteria	o__Methylococcales	f__	g__	s__	23	9	0	7	149	41	30	24	40	10	0	0	2	3	3	0	0	2	1	4
858	k__Bacteria	p__Proteobacteria	c__Gammaproteobacteria	o__Methylococcales	f__Crenotrichaceae	g__Crenothrix	s__	0	0	0	0	0	0	0	0	0	0	0	0	0	2	0	0	0	0	0	0
859	k__Bacteria	p__Proteobacteria	c__Gammaproteobacteria	o__Methylococcales	f__Methylococcaceae	g__	s__	0	0	0	0	0	0	0	0	0	0	0	0	0	0	0	1	0	0	1	0
860	k__Bacteria	p__Proteobacteria	c__Gammaproteobacteria	o__Methylococcales	f__Methylococcaceae	g__Methylobacter	s__luteus	0	0	0	2	0	3	0	0	0	0	0	0	0	0	0	0	0	0	0	0
861	k__Bacteria	p__Proteobacteria	c__Gammaproteobacteria	o__Methylococcales	f__Methylococcaceae	g__Methylocaldum	s__	0	0	0	0	0	0	0	0	0	0	0	0	0	2	0	1	0	0	0	0
862	k__Bacteria	p__Proteobacteria	c__Gammaproteobacteria	o__Methylococcales	f__Methylococcaceae	g__Methylomonas	s__	1	0	1	0	1	3	0	0	2	0	2	1	4	0	0	0	0	0	0	0
863	k__Bacteria	p__Proteobacteria	c__Gammaproteobacteria	o__Oceanospirillales	f__	g__	s__	133	35	61	3	582	92	93	141	152	21	136	102	123	14	6	2	6	3	2	6
864	k__Bacteria	p__Proteobacteria	c__Gammaproteobacteria	o__Oceanospirillales	f__Alcanivoracaceae	g__Alcanivorax	s__	0	1	2	4	1	9	4	1	1	0	0	1	1	3	1	1	2	2	2	4
865	k__Bacteria	p__Proteobacteria	c__Gammaproteobacteria	o__Oceanospirillales	f__Alcanivoracaceae	g__Alcanivorax	s__venustensis	0	0	0	1	0	0	0	0	0	0	0	0	0	0	0	0	0	1	0	0
866	k__Bacteria	p__Proteobacteria	c__Gammaproteobacteria	o__Oceanospirillales	f__Endozoicimonaceae	g__	s__	2291	441	513	5	9428	1306	1544	3321	2557	284	517	365	152	4	3	0	1	2	0	2
867	k__Bacteria	p__Proteobacteria	c__Gammaproteobacteria	o__Oceanospirillales	f__Endozoicimonaceae	g__Endozoicomonas	s__montiporae	2	1	0	0	2	1	0	0	1	0	0	0	1	0	0	0	0	0	0	0
868	k__Bacteria	p__Proteobacteria	c__Gammaproteobacteria	o__Oceanospirillales	f__HOC21	g__	s__	0	0	0	1	0	0	0	0	0	0	0	0	0	1	0	0	0	0	0	0
869	k__Bacteria	p__Proteobacteria	c__Gammaproteobacteria	o__Oceanospirillales	f__Halomonadaceae	g__	s__	0	1	0	1	0	0	0	0	0	0	0	0	0	0	0	1	1	0	0	0
870	k__Bacteria	p__Proteobacteria	c__Gammaproteobacteria	o__Oceanospirillales	f__Halomonadaceae	g__CandidatusPortiera	s__	5	14	0	2	0	10	4	1	2	2	2	0	1	11	3	3	501	387	179	516
871	k__Bacteria	p__Proteobacteria	c__Gammaproteobacteria	o__Oceanospirillales	f__Halomonadaceae	g__Cobetia	s__	0	0	0	0	0	0	0	0	0	0	0	0	0	0	0	0	0	0	0	2
872	k__Bacteria	p__Proteobacteria	c__Gammaproteobacteria	o__Oceanospirillales	f__Halomonadaceae	g__Haererehalobacter	s__	0	0	0	0	0	0	0	0	0	0	0	0	0	0	2	0	0	0	1	0
873	k__Bacteria	p__Proteobacteria	c__Gammaproteobacteria	o__Oceanospirillales	f__Halomonadaceae	g__Halomonas	s__	5	1	0	1	9	1	1	0	4	0	0	0	0	1	0	1	3	2	3	7
874	k__Bacteria	p__Proteobacteria	c__Gammaproteobacteria	o__Oceanospirillales	f__Halomonadaceae	g__Halomonas	s__alkalitolerans	0	1	0	0	0	0	0	0	0	0	0	0	0	0	0	0	0	0	0	0
875	k__Bacteria	p__Proteobacteria	c__Gammaproteobacteria	o__Oceanospirillales	f__Oceanospirillaceae	g__	s__	58	14	11	3	229	35	39	62	59	6	9	5	2	5	2	2	8	8	3	8
876	k__Bacteria	p__Proteobacteria	c__Gammaproteobacteria	o__Oceanospirillales	f__Oceanospirillaceae	g__Amphritea	s__	1	1	0	1	0	1	0	0	0	0	0	0	0	0	0	0	0	0	0	0
877	k__Bacteria	p__Proteobacteria	c__Gammaproteobacteria	o__Oceanospirillales	f__Oceanospirillaceae	g__Bermanella	s__marisrubri	0	0	0	0	0	1	0	0	0	0	1	0	0	0	1	0	0	0	0	0
878	k__Bacteria	p__Proteobacteria	c__Gammaproteobacteria	o__Oceanospirillales	f__Oceanospirillaceae	g__Marinobacterium	s__	0	0	0	0	1	0	0	0	0	0	0	0	0	0	0	0	0	0	0	0
879	k__Bacteria	p__Proteobacteria	c__Gammaproteobacteria	o__Oceanospirillales	f__Oceanospirillaceae	g__Marinomonas	s__	12	2	3	4	42	10	10	19	14	2	3	1	0	1	1	0	0	0	0	0
880	k__Bacteria	p__Proteobacteria	c__Gammaproteobacteria	o__Oceanospirillales	f__Oceanospirillaceae	g__Neptuniibacter	s__caesariensis	0	1	0	0	0	0	0	0	0	0	0	0	0	0	0	0	0	0	0	0
881	k__Bacteria	p__Proteobacteria	c__Gammaproteobacteria	o__Oceanospirillales	f__Oceanospirillaceae	g__Neptunomonas	s__	0	0	1	0	0	0	0	0	0	0	0	0	0	0	0	0	0	0	0	0
882	k__Bacteria	p__Proteobacteria	c__Gammaproteobacteria	o__Oceanospirillales	f__Oceanospirillaceae	g__Oceanospirillum	s__	0	0	0	0	0	0	0	0	0	0	1	0	0	0	0	0	0	1	0	0
883	k__Bacteria	p__Proteobacteria	c__Gammaproteobacteria	o__Oceanospirillales	f__Oceanospirillaceae	g__Oleibacter	s__	0	0	0	0	0	1	0	0	0	0	0	0	2	0	0	0	0	0	2	2
884	k__Bacteria	p__Proteobacteria	c__Gammaproteobacteria	o__Oceanospirillales	f__Oceanospirillaceae	g__Oleispira	s__	0	1	0	0	0	0	0	0	0	0	0	0	0	0	0	0	0	0	0	0
885	k__Bacteria	p__Proteobacteria	c__Gammaproteobacteria	o__Oceanospirillales	f__Oleiphilaceae	g__	s__	2	1	1	0	1	1	0	0	0	0	0	0	2	1	1	1	0	0	0	1
886	k__Bacteria	p__Proteobacteria	c__Gammaproteobacteria	o__Oceanospirillales	f__Oleiphilaceae	g__Oleiphilus	s__messinensis	0	0	0	0	0	0	0	0	0	0	1	0	0	0	0	0	0	0	0	0
887	k__Bacteria	p__Proteobacteria	c__Gammaproteobacteria	o__Oceanospirillales	f__SUP05	g__	s__	20	9	0	1	5	6	1	3	3	0	0	0	0	3	0	0	27	23	9	18
888	k__Bacteria	p__Proteobacteria	c__Gammaproteobacteria	o__Oceanospirillales	f__Saccharospirillaceae	g__	s__	3	1	0	0	7	0	0	2	1	1	0	0	0	0	0	0	0	0	0	0
889	k__Bacteria	p__Proteobacteria	c__Gammaproteobacteria	o__Oceanospirillales	f__Saccharospirillaceae	g__Reinekea	s__	0	1	0	0	0	0	1	0	0	0	0	0	0	0	1	0	0	0	0	0
890	k__Bacteria	p__Proteobacteria	c__Gammaproteobacteria	o__Oceanospirillales	f__Saccharospirillaceae	g__Saccharospirillum	s__	9	4	1	0	32	2	7	9	3	1	1	6	0	0	0	0	1	0	0	0
891	k__Bacteria	p__Proteobacteria	c__Gammaproteobacteria	o__Pasteurellales	f__	g__	s__	1	0	0	0	0	1	0	1	0	0	0	0	0	0	0	0	0	0	0	0
892	k__Bacteria	p__Proteobacteria	c__Gammaproteobacteria	o__Pasteurellales	f__Pasteurellaceae	g__	s__	1	1	0	0	0	0	0	0	0	0	0	0	0	0	0	0	1	0	0	0
893	k__Bacteria	p__Proteobacteria	c__Gammaproteobacteria	o__Pasteurellales	f__Pasteurellaceae	g__Actinobacillus	s__parahaemolyticus	0	0	0	0	0	1	0	0	0	0	0	0	0	0	0	0	0	0	0	0
894	k__Bacteria	p__Proteobacteria	c__Gammaproteobacteria	o__Pasteurellales	f__Pasteurellaceae	g__Aggregatibacter	s__	0	0	0	0	0	0	0	0	0	0	0	0	0	0	0	0	1	0	0	0
895	k__Bacteria	p__Proteobacteria	c__Gammaproteobacteria	o__Pasteurellales	f__Pasteurellaceae	g__Avibacterium	s__	0	0	0	0	1	0	0	0	0	0	0	0	0	0	0	0	0	0	0	0
896	k__Bacteria	p__Proteobacteria	c__Gammaproteobacteria	o__Pasteurellales	f__Pasteurellaceae	g__Haemophilus	s__	0	2	0	0	0	0	2	0	0	1	0	0	0	0	0	0	1	0	1	0
897	k__Bacteria	p__Proteobacteria	c__Gammaproteobacteria	o__Pasteurellales	f__Pasteurellaceae	g__Haemophilus	s__parainfluenzae	0	1	0	0	0	0	0	0	0	0	0	0	0	0	0	0	0	0	0	0
898	k__Bacteria	p__Proteobacteria	c__Gammaproteobacteria	o__Pasteurellales	f__Pasteurellaceae	g__Lonepinella	s__koalarum	0	0	0	0	0	0	0	0	1	0	0	0	0	0	0	0	0	0	0	0
899	k__Bacteria	p__Proteobacteria	c__Gammaproteobacteria	o__Pasteurellales	f__Pasteurellaceae	g__Mannheimia	s__	0	0	0	0	0	1	0	0	0	0	0	0	0	0	0	0	0	0	0	0
900	k__Bacteria	p__Proteobacteria	c__Gammaproteobacteria	o__Pseudomonadales	f__Moraxellaceae	g__	s__	1	3	0	2	1	1	0	0	0	0	0	0	0	0	0	0	1	3	4	4
901	k__Bacteria	p__Proteobacteria	c__Gammaproteobacteria	o__Pseudomonadales	f__Moraxellaceae	g__Acinetobacter	s__	0	1	0	1	0	3	1	0	1	0	1	0	0	0	0	0	1	0	0	1
902	k__Bacteria	p__Proteobacteria	c__Gammaproteobacteria	o__Pseudomonadales	f__Moraxellaceae	g__Acinetobacter	s__lwoffii	0	0	0	1	0	0	0	0	0	0	0	0	0	0	0	0	1	0	0	0
903	k__Bacteria	p__Proteobacteria	c__Gammaproteobacteria	o__Pseudomonadales	f__Moraxellaceae	g__Acinetobacter	s__rhizosphaerae	0	0	0	0	0	1	0	0	0	0	0	0	0	0	0	0	0	0	0	0
904	k__Bacteria	p__Proteobacteria	c__Gammaproteobacteria	o__Pseudomonadales	f__Moraxellaceae	g__Alkanindiges	s__	0	0	0	0	0	1	0	0	0	0	0	0	0	0	0	1	0	1	0	0
905	k__Bacteria	p__Proteobacteria	c__Gammaproteobacteria	o__Pseudomonadales	f__Moraxellaceae	g__Enhydrobacter	s__	0	0	0	0	0	0	0	0	0	0	0	0	0	0	0	0	0	0	0	1
906	k__Bacteria	p__Proteobacteria	c__Gammaproteobacteria	o__Pseudomonadales	f__Moraxellaceae	g__Moraxella	s__	3	0	0	0	1	2	0	0	2	0	0	0	0	0	0	0	0	3	1	2
907	k__Bacteria	p__Proteobacteria	c__Gammaproteobacteria	o__Pseudomonadales	f__Moraxellaceae	g__Moraxella	s__lincolnii	0	0	0	0	0	0	0	0	0	0	0	0	0	0	0	0	1	0	0	0
908	k__Bacteria	p__Proteobacteria	c__Gammaproteobacteria	o__Pseudomonadales	f__Moraxellaceae	g__Perlucidibaca	s__	0	0	0	0	0	0	1	0	0	0	0	0	0	2	0	0	0	0	1	1
909	k__Bacteria	p__Proteobacteria	c__Gammaproteobacteria	o__Pseudomonadales	f__Moraxellaceae	g__Psychrobacter	s__celer	0	0	0	0	0	0	0	0	0	0	0	0	0	0	0	0	1	1	2	1
910	k__Bacteria	p__Proteobacteria	c__Gammaproteobacteria	o__Pseudomonadales	f__Moraxellaceae	g__Psychrobacter	s__marincola	0	0	0	0	0	0	0	0	0	0	1	0	0	0	0	0	1	2	0	1
911	k__Bacteria	p__Proteobacteria	c__Gammaproteobacteria	o__Pseudomonadales	f__Moraxellaceae	g__Psychrobacter	s__meningitidis	0	1	0	0	0	4	0	0	0	0	0	0	0	0	0	0	0	0	0	0
912	k__Bacteria	p__Proteobacteria	c__Gammaproteobacteria	o__Pseudomonadales	f__Moraxellaceae	g__Psychrobacter	s__pacificensis	0	0	0	0	0	0	0	0	0	0	0	0	0	0	0	0	0	0	1	0
913	k__Bacteria	p__Proteobacteria	c__Gammaproteobacteria	o__Pseudomonadales	f__Pseudomonadaceae	g__	s__	1	7	2	2	2	2	0	3	1	1	5	4	0	4	1	1	2	4	1	4
914	k__Bacteria	p__Proteobacteria	c__Gammaproteobacteria	o__Pseudomonadales	f__Pseudomonadaceae	g__Pseudomonas	s__	23	5	2	1	88	9	15	32	36	3	3	2	1	3	3	3	2	5	1	1
915	k__Bacteria	p__Proteobacteria	c__Gammaproteobacteria	o__Pseudomonadales	f__Pseudomonadaceae	g__Pseudomonas	s__pseudoalcaligenes	0	0	0	0	0	0	0	0	0	0	0	0	1	0	0	0	0	0	0	0
916	k__Bacteria	p__Proteobacteria	c__Gammaproteobacteria	o__Pseudomonadales	f__Pseudomonadaceae	g__Pseudomonas	s__stutzeri	0	0	0	0	1	1	0	0	0	0	0	0	0	0	0	0	0	0	1	0
917	k__Bacteria	p__Proteobacteria	c__Gammaproteobacteria	o__Pseudomonadales	f__Pseudomonadaceae	g__Pseudomonas	s__veronii	0	0	0	0	1	0	0	0	0	0	0	0	0	0	0	0	0	0	0	0
918	k__Bacteria	p__Proteobacteria	c__Gammaproteobacteria	o__Pseudomonadales	f__Pseudomonadaceae	g__Pseudomonas	s__viridiflava	0	0	0	0	1	0	0	0	0	0	0	0	0	0	0	0	0	0	0	0
919	k__Bacteria	p__Proteobacteria	c__Gammaproteobacteria	o__RCP1-48	f__	g__	s__	0	0	0	0	0	0	0	0	0	0	0	0	0	1	0	1	0	0	0	0
920	k__Bacteria	p__Proteobacteria	c__Gammaproteobacteria	o__Salinisphaerales	f__	g__	s__	0	0	0	0	0	0	0	0	0	0	0	0	0	0	0	0	1	0	0	0
921	k__Bacteria	p__Proteobacteria	c__Gammaproteobacteria	o__Salinisphaerales	f__Salinisphaeraceae	g__Salinisphaera	s__	0	0	0	0	0	1	0	0	0	0	0	0	0	0	0	0	0	0	0	0
922	k__Bacteria	p__Proteobacteria	c__Gammaproteobacteria	o__Thiohalorhabdales	f__	g__	s__	3	110	2	45	1	133	18	3	2	4	4	3	10	20	6	7	11	14	2	14
923	k__Bacteria	p__Proteobacteria	c__Gammaproteobacteria	o__Thiohalorhabdales	f__Thiohalorhabdaceae	g__	s__	26	6	9	0	115	14	27	29	37	2	6	8	2	1	1	3	3	1	2	5
924	k__Bacteria	p__Proteobacteria	c__Gammaproteobacteria	o__Thiotrichales	f__	g__	s__	0	0	0	1	0	1	0	0	0	0	0	0	0	6	10	0	0	0	0	0
925	k__Bacteria	p__Proteobacteria	c__Gammaproteobacteria	o__Thiotrichales	f__Piscirickettsiaceae	g__	s__	12	18	10	16	52	41	4	14	14	7	22	10	11	243	171	179	88	93	28	83
926	k__Bacteria	p__Proteobacteria	c__Gammaproteobacteria	o__Thiotrichales	f__Piscirickettsiaceae	g__Methylophaga	s__	0	0	0	0	0	0	0	0	0	0	0	0	0	0	0	0	0	1	1	1
927	k__Bacteria	p__Proteobacteria	c__Gammaproteobacteria	o__Thiotrichales	f__Piscirickettsiaceae	g__Piscirickettsia	s__	0	0	0	1	0	5	0	0	0	0	0	0	0	0	1	2	0	0	0	0
928	k__Bacteria	p__Proteobacteria	c__Gammaproteobacteria	o__Thiotrichales	f__Piscirickettsiaceae	g__Thiomicrospira	s__	0	0	0	0	0	2	0	0	0	0	0	0	0	0	0	0	0	0	0	0
929	k__Bacteria	p__Proteobacteria	c__Gammaproteobacteria	o__Thiotrichales	f__Piscirickettsiaceae	g__Thiomicrospira	s__frisia	0	0	0	0	0	0	0	0	0	0	0	0	0	0	2	0	0	0	0	0
930	k__Bacteria	p__Proteobacteria	c__Gammaproteobacteria	o__Thiotrichales	f__Thiotrichaceae	g__	s__	9	8	0	12	39	31	3	11	7	1	1	0	0	25	31	7	3	7	1	6
931	k__Bacteria	p__Proteobacteria	c__Gammaproteobacteria	o__Thiotrichales	f__Thiotrichaceae	g__B46	s__	0	3	0	3	0	12	0	0	0	0	0	0	0	10	1	2	0	0	0	1
932	k__Bacteria	p__Proteobacteria	c__Gammaproteobacteria	o__Thiotrichales	f__Thiotrichaceae	g__Beggiatoa	s__	0	0	0	0	0	1	0	0	0	0	0	1	0	0	0	0	0	1	0	0
933	k__Bacteria	p__Proteobacteria	c__Gammaproteobacteria	o__Thiotrichales	f__Thiotrichaceae	g__CF-26	s__	0	1	0	4	0	8	0	0	0	0	0	0	0	5	2	1	1	1	0	0
934	k__Bacteria	p__Proteobacteria	c__Gammaproteobacteria	o__Thiotrichales	f__Thiotrichaceae	g__Cocleimonas	s__	0	2	0	3	0	1	0	0	0	0	0	0	0	33	20	1	0	1	0	0
935	k__Bacteria	p__Proteobacteria	c__Gammaproteobacteria	o__Thiotrichales	f__Thiotrichaceae	g__E8	s__	0	0	0	0	1	0	0	0	1	0	0	0	0	4	2	0	0	0	0	0
936	k__Bacteria	p__Proteobacteria	c__Gammaproteobacteria	o__Thiotrichales	f__Thiotrichaceae	g__Leucothrix	s__	0	0	0	0	0	0	0	0	0	0	0	0	0	0	1	0	0	1	0	0
937	k__Bacteria	p__Proteobacteria	c__Gammaproteobacteria	o__Thiotrichales	f__Thiotrichaceae	g__Thiopilula	s__aggregata	0	0	0	0	0	0	0	0	0	0	1	2	0	0	0	1	0	2	0	0
938	k__Bacteria	p__Proteobacteria	c__Gammaproteobacteria	o__Thiotrichales	f__Thiotrichaceae	g__Thioploca	s__ingrica	15	0	0	0	55	10	4	8	14	0	1	0	0	1	0	0	1	0	0	0
939	k__Bacteria	p__Proteobacteria	c__Gammaproteobacteria	o__Thiotrichales	f__Thiotrichaceae	g__Thiothrix	s__	0	1	2	10	1	21	1	1	0	0	4	0	2	7	5	6	5	7	3	8
940	k__Bacteria	p__Proteobacteria	c__Gammaproteobacteria	o__Vibrionales	f__Pseudoalteromonadaceae	g__	s__	7	26	9	2	0	8	3	1	5	0	4	4	1	1	2	1	3	7	0	4
941	k__Bacteria	p__Proteobacteria	c__Gammaproteobacteria	o__Vibrionales	f__Pseudoalteromonadaceae	g__Pseudoalteromonas	s__	18	7	3	2	16	6	5	6	6	3	0	1	0	1	1	2	9	3	2	5
942	k__Bacteria	p__Proteobacteria	c__Gammaproteobacteria	o__Vibrionales	f__Pseudoalteromonadaceae	g__Pseudoalteromonas	s__luteoviolacea	0	0	0	0	1	0	0	0	0	0	0	0	0	0	0	0	0	0	0	0
943	k__Bacteria	p__Proteobacteria	c__Gammaproteobacteria	o__Vibrionales	f__Pseudoalteromonadaceae	g__Pseudoalteromonas	s__porphyrae	34	6	5	1	171	17	40	31	51	3	6	3	4	0	2	0	3	1	0	2
944	k__Bacteria	p__Proteobacteria	c__Gammaproteobacteria	o__Vibrionales	f__Pseudoalteromonadaceae	g__Pseudoalteromonas	s__tunicata	1	0	0	0	2	0	0	0	0	0	0	0	0	0	0	0	0	0	0	0
945	k__Bacteria	p__Proteobacteria	c__Gammaproteobacteria	o__Vibrionales	f__Vibrionaceae	g__	s__	7	64	5	12	3	12	9	4	11	0	0	2	1	2	2	3	11	2	5	6
946	k__Bacteria	p__Proteobacteria	c__Gammaproteobacteria	o__Vibrionales	f__Vibrionaceae	g__Aliivibrio	s__	2	4	1	1	1	0	0	0	0	0	1	0	0	0	1	0	1	1	0	0
947	k__Bacteria	p__Proteobacteria	c__Gammaproteobacteria	o__Vibrionales	f__Vibrionaceae	g__Aliivibrio	s__fischeri	0	6	2	0	0	3	0	0	0	0	1	0	0	1	3	0	1	2	0	4
948	k__Bacteria	p__Proteobacteria	c__Gammaproteobacteria	o__Vibrionales	f__Vibrionaceae	g__Enterovibrio	s__	0	2	0	0	0	6	0	0	0	0	0	0	0	0	0	0	1	2	0	1
949	k__Bacteria	p__Proteobacteria	c__Gammaproteobacteria	o__Vibrionales	f__Vibrionaceae	g__Enterovibrio	s__coralii	0	0	0	0	0	0	0	0	0	0	0	0	0	0	0	0	1	0	0	0
950	k__Bacteria	p__Proteobacteria	c__Gammaproteobacteria	o__Vibrionales	f__Vibrionaceae	g__Photobacterium	s__	1	25	2	3	1	4	3	0	1	0	0	1	0	1	0	0	1	2	4	8
951	k__Bacteria	p__Proteobacteria	c__Gammaproteobacteria	o__Vibrionales	f__Vibrionaceae	g__Photobacterium	s__angustum	0	12	0	0	0	2	5	0	0	0	0	1	0	0	0	0	1	0	3	2
952	k__Bacteria	p__Proteobacteria	c__Gammaproteobacteria	o__Vibrionales	f__Vibrionaceae	g__Photobacterium	s__damselae	0	0	0	0	0	0	0	0	0	0	0	0	0	0	0	0	2	0	0	0
953	k__Bacteria	p__Proteobacteria	c__Gammaproteobacteria	o__Vibrionales	f__Vibrionaceae	g__Photobacterium	s__rosenbergii	0	0	0	0	0	0	0	0	0	0	0	0	0	0	0	0	0	0	1	0
954	k__Bacteria	p__Proteobacteria	c__Gammaproteobacteria	o__Vibrionales	f__Vibrionaceae	g__Salinivibrio	s__costicola	0	0	0	0	0	0	0	0	0	0	0	0	0	0	0	0	0	1	0	1
955	k__Bacteria	p__Proteobacteria	c__Gammaproteobacteria	o__Vibrionales	f__Vibrionaceae	g__Vibrio	s__	11	69	8	4	19	20	10	11	22	2	38	24	17	10	1	5	7	22	3	17
956	k__Bacteria	p__Proteobacteria	c__Gammaproteobacteria	o__Vibrionales	f__Vibrionaceae	g__Vibrio	s__fortis	3	30	2	3	1	2	3	1	6	0	2	0	2	2	0	0	2	2	0	2
957	k__Bacteria	p__Proteobacteria	c__Gammaproteobacteria	o__Vibrionales	f__Vibrionaceae	g__Vibrio	s__pomeroyi	0	1	2	0	0	0	0	0	1	0	0	0	0	0	0	0	0	0	0	0
958	k__Bacteria	p__Proteobacteria	c__Gammaproteobacteria	o__Vibrionales	f__Vibrionaceae	g__Vibrio	s__rumoiensis	1	5	0	0	0	0	1	0	0	0	0	0	0	1	0	0	0	1	0	0
959	k__Bacteria	p__Proteobacteria	c__Gammaproteobacteria	o__Vibrionales	f__Vibrionaceae	g__Vibrio	s__tapetis	1	2	0	0	0	1	0	0	0	0	0	0	0	0	0	0	0	0	0	0
960	k__Bacteria	p__Proteobacteria	c__Gammaproteobacteria	o__Xanthomonadales	f__Sinobacteraceae	g__	s__	0	0	0	0	0	1	0	0	0	0	1	0	0	1	3	2	0	0	0	0
961	k__Bacteria	p__Proteobacteria	c__Gammaproteobacteria	o__Xanthomonadales	f__Sinobacteraceae	g__Steroidobacter	s__	0	2	0	0	0	0	0	0	0	0	0	0	0	0	0	0	0	0	0	0
962	k__Bacteria	p__Proteobacteria	c__Gammaproteobacteria	o__Xanthomonadales	f__Xanthomonadaceae	g__	s__	1	1	1	3	0	4	0	0	0	0	0	0	0	1	4	4	4	4	0	3
963	k__Bacteria	p__Proteobacteria	c__Gammaproteobacteria	o__Xanthomonadales	f__Xanthomonadaceae	g__Dokdonella	s__	0	2	0	0	0	1	0	0	0	0	0	0	0	1	0	0	0	0	0	0
964	k__Bacteria	p__Proteobacteria	c__Gammaproteobacteria	o__Xanthomonadales	f__Xanthomonadaceae	g__Luteimonas	s__	0	0	0	0	0	3	0	0	1	0	0	0	0	0	0	0	0	0	0	0
965	k__Bacteria	p__Proteobacteria	c__Gammaproteobacteria	o__Xanthomonadales	f__Xanthomonadaceae	g__Lysobacter	s__	0	0	0	0	0	0	0	0	0	0	0	0	0	0	0	0	1	0	0	2
966	k__Bacteria	p__Proteobacteria	c__Gammaproteobacteria	o__Xanthomonadales	f__Xanthomonadaceae	g__Pseudoxanthomonas	s__mexicana	0	0	1	1	0	0	0	0	0	0	0	0	0	1	3	2	0	0	0	0
967	k__Bacteria	p__Proteobacteria	c__Gammaproteobacteria	o__Xanthomonadales	f__Xanthomonadaceae	g__Stenotrophomonas	s__geniculata	0	0	0	0	0	0	0	0	0	0	0	0	0	0	0	0	0	0	0	1
968	k__Bacteria	p__Proteobacteria	c__Gammaproteobacteria	o__Xanthomonadales	f__Xanthomonadaceae	g__Thermomonas	s__	0	0	0	0	0	0	0	0	1	0	0	0	0	0	0	0	0	0	0	0
969	k__Bacteria	p__Proteobacteria	c__Gammaproteobacteria	o__Xanthomonadales	f__Xanthomonadaceae	g__Wohlfahrtiimonas	s__	0	0	0	0	0	0	0	0	0	0	0	0	0	0	0	0	1	0	0	1
970	k__Bacteria	p__Proteobacteria	c__Gammaproteobacteria	o__[Marinicellales]	f__[Marinicellaceae]	g__	s__	2	20	1	26	2	32	3	4	3	1	3	2	1	36	38	20	3	3	1	7
971	k__Bacteria	p__Proteobacteria	c__Gammaproteobacteria	o__[Marinicellales]	f__[Marinicellaceae]	g__Marinicella	s__	1	0	0	21	4	8	3	0	3	1	0	2	0	3	3	1	0	0	0	0
972	k__Bacteria	p__Proteobacteria	c__TA18	o__CV90	f__	g__	s__	0	1	0	0	0	0	0	0	0	0	0	0	0	3	1	0	1	0	1	3
973	k__Bacteria	p__Proteobacteria	c__TA18	o__PHOS-HD29	f__	g__	s__	0	2	0	1	1	9	0	0	0	0	0	0	0	0	3	0	0	0	0	0
974	k__Bacteria	p__Proteobacteria	c__Zetaproteobacteria	o__Mariprofundales	f__Mariprofundaceae	g__	s__	0	0	0	1	0	6	0	0	0	0	0	0	0	0	0	0	0	0	1	0
975	k__Bacteria	p__Proteobacteria	c__Zetaproteobacteria	o__Mariprofundales	f__Mariprofundaceae	g__Mariprofundus	s__	0	2	0	2	0	1	0	0	1	0	0	0	0	0	3	1	0	1	1	1
976	k__Bacteria	p__SAR406	c__AB16	o__Arctic96B-7	f__A714017	g__Arctic95A-2	s__	0	0	0	0	0	0	0	0	0	0	0	0	0	0	0	0	1	0	0	0
977	k__Bacteria	p__SAR406	c__AB16	o__Arctic96B-7	f__A714017	g__SGSH944	s__	0	0	0	2	0	2	0	0	0	0	0	0	0	0	0	0	5	6	1	6
978	k__Bacteria	p__SAR406	c__AB16	o__Arctic96B-7	f__A714017	g__SargSea-WGS	s__	0	0	0	0	0	0	0	0	0	0	0	0	0	0	1	0	1	0	0	0
979	k__Bacteria	p__SAR406	c__AB16	o__Arctic96B-7	f__A714017	g__ZA3312c	s__	0	0	0	0	0	0	0	0	0	0	0	0	0	0	0	0	8	0	2	4
980	k__Bacteria	p__SAR406	c__AB16	o__Arctic96B-7	f__A714017	g__so4B24	s__	0	0	0	0	0	0	0	0	0	0	0	0	0	2	0	0	0	0	0	0
981	k__Bacteria	p__SAR406	c__AB16	o__Arctic96B-7	f__Sc-NB04	g__	s__	0	0	0	0	0	0	0	0	0	0	0	0	0	0	2	0	0	0	0	0
982	k__Bacteria	p__SAR406	c__AB16	o__ZA3648c	f__AEGEAN_185	g__	s__	0	0	0	0	0	0	0	0	0	0	0	0	0	0	0	0	4	3	3	5
983	k__Bacteria	p__SAR406	c__AB16	o__noFP_H7	f__	g__	s__	0	0	0	0	0	0	0	0	0	0	0	0	0	0	2	0	0	0	0	0
984	k__Bacteria	p__SBR1093	c__	o__	f__	g__	s__	0	0	0	0	0	0	0	0	1	0	0	0	0	0	0	0	0	0	0	0
985	k__Bacteria	p__SBR1093	c__EC214	o__	f__	g__	s__	0	1	0	1	0	3	0	0	0	1	3	0	0	5	0	3	0	0	0	0
986	k__Bacteria	p__SBR1093	c__VHS-B5-50	o__	f__	g__	s__	1	5	0	0	0	2	1	0	1	1	0	0	0	0	0	0	0	0	0	0
987	k__Bacteria	p__SR1	c__	o__	f__	g__	s__	0	0	0	1	0	0	0	0	0	0	0	0	0	0	1	0	0	0	0	0
988	k__Bacteria	p__Spirochaetes	c__MVP-15	o__PL-11B10	f__	g__	s__	0	0	0	0	0	1	0	0	0	0	0	0	0	0	0	0	0	0	0	0
989	k__Bacteria	p__Spirochaetes	c__Spirochaetes	o__	f__	g__	s__	0	0	0	0	0	1	0	0	0	0	0	0	0	0	0	0	0	0	0	0
990	k__Bacteria	p__Spirochaetes	c__Spirochaetes	o__Sphaerochaetales	f__Sphaerochaetaceae	g__Sphaerochaeta	s__	0	0	0	0	0	0	0	0	0	0	0	0	0	1	1	0	0	0	0	0
991	k__Bacteria	p__Spirochaetes	c__Spirochaetes	o__Spirochaetales	f__Spirochaetaceae	g__	s__	0	0	0	0	1	0	0	0	0	0	0	0	0	18	21	2	0	0	0	0
992	k__Bacteria	p__Spirochaetes	c__Spirochaetes	o__Spirochaetales	f__Spirochaetaceae	g__Spirochaeta	s__	0	0	0	0	0	0	0	0	0	0	0	0	0	45	54	5	0	0	0	0
993	k__Bacteria	p__Spirochaetes	c__Spirochaetes	o__Spirochaetales	f__Spirochaetaceae	g__Spirochaeta	s__africana	0	0	0	0	0	0	0	0	0	0	0	0	0	1	2	0	0	0	0	0
994	k__Bacteria	p__Spirochaetes	c__Spirochaetes	o__Spirochaetales	f__Spirochaetaceae	g__Spirochaeta	s__alkalica	0	0	0	0	0	0	0	0	0	0	0	0	0	0	1	0	0	0	0	0
995	k__Bacteria	p__Spirochaetes	c__Spirochaetes	o__Spirochaetales	f__Spirochaetaceae	g__Treponema	s__	0	0	0	0	0	0	0	0	0	0	0	0	0	0	1	0	0	0	0	0
996	k__Bacteria	p__Spirochaetes	c__[Brachyspirae]	o__[Brachyspirales]	f__Brachyspiraceae	g__	s__	0	0	0	0	0	0	0	0	0	0	0	0	0	0	2	0	0	0	0	0
997	k__Bacteria	p__Spirochaetes	c__[Leptospirae]	o__[Leptospirales]	f__Leptospiraceae	g__Turneriella	s__	0	0	0	1	0	0	0	0	0	0	0	0	0	1	0	0	0	0	0	0
998	k__Bacteria	p__Spirochaetes	c__[Leptospirae]	o__[Leptospirales]	f__Sediment-4	g__	s__	0	0	0	0	0	0	0	0	0	0	0	0	0	0	1	0	0	0	0	0
999	k__Bacteria	p__Spirochaetes	c__[Leptospirae]	o__[Leptospirales]	f__Sediment-4	g__SJA-88	s__	0	0	0	0	0	0	0	0	0	0	0	0	0	2	0	0	0	0	0	0
1000	k__Bacteria	p__TM6	c__SBRH58	o__	f__	g__	s__	0	1	0	0	0	1	0	0	0	0	0	0	0	1	1	0	0	0	0	0
1001	k__Bacteria	p__TM6	c__SJA-4	o__	f__	g__	s__	0	3	0	0	0	0	0	0	0	0	0	0	0	0	1	1	0	0	0	0
1002	k__Bacteria	p__TM7	c__	o__	f__	g__	s__	0	1	0	0	0	3	0	0	0	0	0	0	0	1	0	0	0	0	0	1
1003	k__Bacteria	p__TM7	c__TM7-1	o__	f__	g__	s__	0	14	0	15	0	32	1	0	0	0	0	0	1	4	0	0	2	3	1	1
1004	k__Bacteria	p__TM7	c__TM7-3	o__	f__	g__	s__	0	0	0	0	0	1	0	0	0	0	0	0	0	0	0	0	0	0	0	0
1005	k__Bacteria	p__TPD-58	c__	o__	f__	g__	s__	0	0	0	0	0	0	0	0	0	0	0	0	0	0	0	1	0	0	0	0
1006	k__Bacteria	p__Tenericutes	c__	o__	f__	g__	s__	0	0	0	0	0	0	0	0	0	0	0	1	0	0	0	0	0	0	0	0
1007	k__Bacteria	p__Tenericutes	c__Mollicutes	o__	f__	g__	s__	0	0	0	0	0	0	0	0	0	0	0	0	0	5	24	0	0	0	2	0
1008	k__Bacteria	p__Tenericutes	c__Mollicutes	o__Mycoplasmatales	f__Mycoplasmataceae	g__Mycoplasma	s__	0	0	297	0	1	0	0	0	0	2	128	103	76	0	0	0	0	0	0	0
1009	k__Bacteria	p__Thermotogae	c__Thermotogae	o__Thermotogales	f__Thermotogaceae	g__S1	s__	0	0	0	0	0	0	0	2	0	0	0	0	0	0	0	0	0	0	0	0
1010	k__Bacteria	p__Verrucomicrobia	c__Opitutae	o__	f__	g__	s__	0	0	0	0	0	1	0	0	0	0	0	0	0	5	3	2	3	0	1	1
1011	k__Bacteria	p__Verrucomicrobia	c__Opitutae	o__Opitutales	f__Opitutaceae	g__Opitutus	s__	0	2	0	1	0	1	1	0	0	0	0	0	0	0	0	0	5	7	3	7
1012	k__Bacteria	p__Verrucomicrobia	c__Opitutae	o__Puniceicoccales	f__Puniceicoccaceae	g__	s__	0	0	0	0	0	0	0	0	0	0	0	0	1	1	1	0	3	5	0	6
1013	k__Bacteria	p__Verrucomicrobia	c__Opitutae	o__Puniceicoccales	f__Puniceicoccaceae	g__Coraliomargarita	s__	1	18	3	5	1	10	2	0	0	0	6	2	4	3	16	5	197	137	69	173
1014	k__Bacteria	p__Verrucomicrobia	c__Opitutae	o__Puniceicoccales	f__Puniceicoccaceae	g__MB11C04	s__	0	0	0	0	0	0	0	0	0	0	1	0	0	0	0	0	46	44	7	35
1015	k__Bacteria	p__Verrucomicrobia	c__Opitutae	o__[Cerasicoccales]	f__[Cerasicoccaceae]	g__	s__	0	1	0	0	1	0	0	0	0	0	0	0	0	0	0	0	0	1	0	1
1016	k__Bacteria	p__Verrucomicrobia	c__Opitutae	o__[Cerasicoccales]	f__[Cerasicoccaceae]	g__Cerasicoccus	s__	0	0	0	0	0	1	0	0	0	0	0	0	0	0	0	0	0	0	0	0
1017	k__Bacteria	p__Verrucomicrobia	c__Verruco-5	o__	f__	g__	s__	0	1	0	0	0	0	0	0	0	0	0	0	0	2	0	1	0	0	0	0
1018	k__Bacteria	p__Verrucomicrobia	c__Verruco-5	o__LD1-PB3	f__	g__	s__	0	0	0	0	0	1	0	0	0	0	0	0	0	8	2	1	0	0	0	0
1019	k__Bacteria	p__Verrucomicrobia	c__Verruco-5	o__LD1-PB3	f__LD1-PA34	g__	s__	0	0	0	1	0	0	0	0	0	0	0	0	0	7	6	0	0	0	0	0
1020	k__Bacteria	p__Verrucomicrobia	c__Verruco-5	o__MSBL3	f__	g__	s__	0	0	0	0	0	1	0	0	0	0	0	0	0	18	21	4	0	0	0	0
1021	k__Bacteria	p__Verrucomicrobia	c__Verruco-5	o__R76-B128	f__	g__	s__	0	2	0	0	0	0	0	0	0	0	1	0	0	33	56	9	3	3	2	1
1022	k__Bacteria	p__Verrucomicrobia	c__Verruco-5	o__SS1-B-03-39	f__	g__	s__	0	4	0	1	0	5	0	0	0	0	0	0	1	7	3	2	1	0	0	0
1023	k__Bacteria	p__Verrucomicrobia	c__Verruco-5	o__WCHB1-41	f__	g__	s__	0	1	0	0	0	0	0	0	0	0	0	0	0	44	33	0	0	0	0	0
1024	k__Bacteria	p__Verrucomicrobia	c__Verruco-5	o__WCHB1-41	f__RFP12	g__	s__	0	0	0	0	0	0	0	0	0	0	0	0	0	1	0	0	0	0	0	0
1025	k__Bacteria	p__Verrucomicrobia	c__Verruco-5	o__WCHB1-41	f__WCHB1-25	g__	s__	0	0	0	0	0	0	0	0	0	0	0	0	0	1	0	0	0	0	0	0
1026	k__Bacteria	p__Verrucomicrobia	c__Verrucomicrobiae	o__Verrucomicrobiales	f__Verrucomicrobiaceae	g__	s__	0	51	1	65	3	26	5	0	0	6	3	5	0	30	18	19	103	110	54	100
1027	k__Bacteria	p__Verrucomicrobia	c__Verrucomicrobiae	o__Verrucomicrobiales	f__Verrucomicrobiaceae	g__Akkermansia	s__	0	2	1	3	0	3	0	0	0	0	0	0	1	1	1	0	5	5	1	3
1028	k__Bacteria	p__Verrucomicrobia	c__Verrucomicrobiae	o__Verrucomicrobiales	f__Verrucomicrobiaceae	g__Akkermansia	s__muciniphila	0	0	0	1	0	0	0	0	0	0	0	0	0	0	0	0	1	1	0	0
1029	k__Bacteria	p__Verrucomicrobia	c__Verrucomicrobiae	o__Verrucomicrobiales	f__Verrucomicrobiaceae	g__Haloferula	s__phyci	0	0	0	0	0	0	0	0	0	0	0	0	0	1	0	0	0	0	0	0
1030	k__Bacteria	p__Verrucomicrobia	c__Verrucomicrobiae	o__Verrucomicrobiales	f__Verrucomicrobiaceae	g__Haloferula	s__rosea	0	0	0	1	0	1	0	0	0	0	0	0	0	0	0	1	0	0	0	0
1031	k__Bacteria	p__Verrucomicrobia	c__Verrucomicrobiae	o__Verrucomicrobiales	f__Verrucomicrobiaceae	g__Luteolibacter	s__	0	14	3	36	0	19	3	0	0	2	0	3	1	6	1	3	23	27	12	25
1032	k__Bacteria	p__Verrucomicrobia	c__Verrucomicrobiae	o__Verrucomicrobiales	f__Verrucomicrobiaceae	g__MSBL3	s__	0	7	1	0	0	7	0	0	0	0	0	1	0	3	4	1	1	1	1	2
1033	k__Bacteria	p__Verrucomicrobia	c__Verrucomicrobiae	o__Verrucomicrobiales	f__Verrucomicrobiaceae	g__Persicirhabdus	s__	0	67	7	98	1	44	5	0	0	2	3	2	7	12	5	4	193	223	76	221
1034	k__Bacteria	p__Verrucomicrobia	c__Verrucomicrobiae	o__Verrucomicrobiales	f__Verrucomicrobiaceae	g__Rubritalea	s__	0	126	12	184	6	91	10	0	0	25	41	16	21	5	0	2	29	20	9	29
1035	k__Bacteria	p__Verrucomicrobia	c__Verrucomicrobiae	o__Verrucomicrobiales	f__Verrucomicrobiaceae	g__Verrucomicrobium	s__	0	17	0	16	0	19	0	0	0	2	0	0	0	25	13	5	1	0	2	1
1036	k__Bacteria	p__Verrucomicrobia	c__[Methylacidiphilae]	o__Methylacidiphilales	f__	g__	s__	0	0	1	0	0	0	0	0	0	0	0	0	0	0	0	0	0	0	0	0
1037	k__Bacteria	p__Verrucomicrobia	c__[Methylacidiphilae]	o__S-BQ2-57	f__	g__	s__	0	2	0	0	0	0	0	0	0	0	0	0	0	0	0	0	0	0	0	0
1038	k__Bacteria	p__Verrucomicrobia	c__[Pedosphaerae]	o__	f__	g__	s__	0	0	0	0	0	0	0	0	0	0	0	0	0	1	0	0	0	0	0	0
1039	k__Bacteria	p__Verrucomicrobia	c__[Pedosphaerae]	o__Arctic97B-4	f__	g__	s__	0	1	0	0	0	0	0	0	0	0	0	0	0	0	0	0	0	0	0	1
1040	k__Bacteria	p__Verrucomicrobia	c__[Pedosphaerae]	o__[Pedosphaerales]	f__	g__	s__	0	0	0	0	0	0	0	0	0	1	0	0	0	0	0	0	0	0	0	0
1041	k__Bacteria	p__Verrucomicrobia	c__[Spartobacteria]	o__[Chthoniobacterales]	f__01D2Z36	g__	s__	0	0	0	0	0	0	0	0	0	0	0	0	0	0	1	0	0	0	0	0
1042	k__Bacteria	p__Verrucomicrobia	c__[Spartobacteria]	o__[Chthoniobacterales]	f__[Chthoniobacteraceae]	g__	s__	0	0	0	1	0	0	0	0	0	0	0	0	0	0	0	0	0	0	0	0
1043	k__Bacteria	p__Verrucomicrobia	c__[Spartobacteria]	o__[Chthoniobacterales]	f__[Chthoniobacteraceae]	g__CandidatusXiphinematobacter	s__	0	0	0	1	0	0	0	0	0	0	0	0	0	0	0	0	0	0	0	0
1044	k__Bacteria	p__Verrucomicrobia	c__[Spartobacteria]	o__[Chthoniobacterales]	f__[Chthoniobacteraceae]	g__DA101	s__	0	0	0	0	0	1	0	0	0	0	0	0	0	0	0	0	0	0	0	0
1045	k__Bacteria	p__Verrucomicrobia	c__[Spartobacteria]	o__[Chthoniobacterales]	f__[Chthoniobacteraceae]	g__heteroC45_4W	s__	0	0	0	0	0	2	0	0	0	0	0	0	0	0	0	0	0	0	0	0
1046	k__Bacteria	p__Verrucomicrobia	c__[Spartobacteria]	o__[Chthoniobacterales]	f__zEL20	g__	s__	0	0	0	0	0	0	0	0	0	0	0	0	0	0	0	1	0	0	0	0
1047	k__Bacteria	p__WPS-2	c__	o__	f__	g__	s__	0	7	0	9	0	8	0	0	0	0	0	0	0	2	0	0	0	0	0	0
1048	k__Bacteria	p__WS2	c__SHA-109	o__	f__	g__	s__	0	0	0	0	0	2	0	0	0	0	0	0	0	0	1	0	0	0	0	0
1049	k__Bacteria	p__WS3	c__PRR-12	o__	f__	g__	s__	0	0	0	0	0	0	0	0	0	0	0	0	0	0	2	1	0	0	0	0
1050	k__Bacteria	p__WS3	c__PRR-12	o__GN03	f__	g__	s__	0	0	0	0	0	0	0	0	0	0	0	0	0	2	1	0	0	0	0	0
1051	k__Bacteria	p__WS3	c__PRR-12	o__GN03	f__KSB4	g__	s__	0	0	0	0	0	0	0	0	0	0	0	0	0	23	11	4	0	0	0	0
1052	k__Bacteria	p__WS3	c__PRR-12	o__PBS-III-9	f__	g__	s__	0	0	0	0	0	0	0	0	0	0	0	0	0	1	2	0	0	0	0	0
1053	k__Bacteria	p__WS3	c__PRR-12	o__SSS58A	f__	g__	s__	0	0	0	0	0	0	0	0	0	0	0	0	0	0	1	0	0	0	0	0
1054	k__Bacteria	p__WS3	c__PRR-12	o__Sediment-1	f__	g__	s__	0	0	0	0	0	0	0	0	0	0	0	0	0	0	0	1	0	0	0	0
1055	k__Bacteria	p__WS3	c__PRR-12	o__Sediment-1	f__CV106	g__	s__	0	0	0	0	0	0	0	0	0	0	0	0	0	0	3	2	0	0	0	0
1056	k__Bacteria	p__WS3	c__PRR-12	o__wb1_H11	f__	g__	s__	0	0	0	0	0	0	0	0	0	0	0	0	0	0	3	0	0	0	0	0
1057	k__Bacteria	p__WS6	c__B142	o__	f__	g__	s__	0	0	0	0	0	3	0	0	0	0	0	0	0	0	0	0	0	0	0	0
1058	k__Bacteria	p__WWE1	c__[Cloacamonae]	o__[Cloacamonales]	f__MSBL8	g__	s__	0	0	0	1	0	0	0	0	0	0	0	0	0	0	1	0	0	1	0	0
1059	k__Bacteria	p__ZB3	c__BS119	o__	f__	g__	s__	0	0	0	0	0	0	0	0	0	0	0	0	0	0	0	0	0	1	1	2
1060	k__Bacteria	p__[Caldithrix]	c__KSB1	o__MSB-5B5	f__	g__	s__	0	0	0	0	0	0	0	0	0	0	0	0	0	0	1	0	0	0	0	0
1061	k__Bacteria	p__[Thermi]	c__Deinococci	o__Deinococcales	f__Deinococcaceae	g__Deinococcus	s__	0	0	0	0	0	1	0	0	0	0	0	0	0	0	0	0	0	0	0	0
1062	k__Bacteria	p__[Thermi]	c__Deinococci	o__Deinococcales	f__Trueperaceae	g__	s__	0	0	0	0	0	1	0	0	0	0	0	0	0	0	0	0	0	0	0	0
1041 OTUs in total, after removing 14 chloroplast and seven microchondria OTUs.							Sum of Reads	3741	4665	1702	7398	14977	7864	3385	4822	4090	1138	1517	1019	783	4382	3921	2146	7272	7165	2945	8657

## Sheet: Table S4(B)
Supplememtnary Table S4(B). Similarity percentage (SIMPER) analyses indicating the contributions of specific operational taxonomic units (OTUs) to observed variation in the prokaryotic community structure between healthy and diseased octocoral tissue.
Top 10 phylotypes enriched in healthy octocoral tissue while depleted in necrotic tissue (Eunicella gazella specimens)1
OTU	Phylotype	Average dissimilarity	% Contribution to overall dissimilarity	% Cumulative contribution to dissimilarity	Average relative abundance in healthy tissue2	Average relative abundance in necrotic tissue	n-fold increase in healthy tissue
OTU_866	uncl. Endozoicomonaceae (Gammaproteobacteria)	2.716	4.421	4.421	0.708	0.247	2.8664
OTU_1008	Mycoplasma sp. (Tenericutes)	0.7401	1.205	12.97	0.142	0	NA
OTU_863	uncl. Oceanospirillales (Gammaproteobacteria)	0.6959	1.133	14.11	0.192	0.0715	2.68531
OTU_761	uncl. 211ds20 (Alteromonadales, Gammaproteobacteria)	0.6504	1.059	17.41	0.189	0.078	2.42308
OTU_800	Haliea sp. (Cellvibrionales, Gammaproteobacteria)	0.5266	0.8571	22.2	0.151	0.0618	2.44337
OTU_762	uncl. Alteromonadales (Gammaproteobacteria)	0.3852	0.6269	27.75	0.14	0.0719	1.94715
OTU_875	uncl. Oceanospirillaceae (Gammaproteobacteria)	0.3681	0.5991	28.35	0.109	0.0471	2.31423
OTU_824	uncl. Enterobacteriaceae (Gammaproteobacteria)	0.3226	0.525	32.26	0.118	0.0631	1.87005
OTU_923	uncl. Thiohalorhabdaceae (Gammaproteobacteria)	0.3224	0.5247	32.79	0.0812	0.026	3.12308
OTU_943	Pseudoalteromonas porphyrae (Gammaproteobacteria)	0.3209	0.5224	33.31	0.0854	0.0313	2.72843
Top 10 phylotypes enriched in necrotic octocoral tissue while reduced in healthy tissue (Eunicella gazella specimens)
OTU	Phylotype	Average dissimilarity	% Contribution to overall dissimilarity	% Cumulative contribution to dissimilarity	Average relative abundance in healthy tissue	Average relative abundance in diseased tissue	n-fold increase in necrotic tissue
OTU_559	uncl. Rhodobacteraceae (Alphaproteobacteria)	1.624	2.644	7.064	0.117	0.398	3.40171
OTU_152	uncl. Flavobacteriaceae (Bacteroidetes)	1.218	1.982	9.047	0.0586	0.265	4.52218
OTU_157	Aquimarina sp. (Flavobacteriaceae, Bacteroidetes)	0.9184	1.495	10.54	0.0384	0.18	4.6875
OTU_571	Octadecabacter sp. (Rhodobacteraceae, Alphaproteobacteria)	0.7541	1.227	11.77	0.0424	0.172	4.0566
OTU_535	uncl. Phyllobacteriaceae (Rhizobiales, Alphaproteobacteria)	0.6944	1.13	15.24	0.0233	0.146	6.26609
OTU_216	Tenacibaculum sp. (Flavobacteriaceae; Bacteroidetes)	0.6859	1.116	16.35	0.0278	0.145	5.21583
OTU_1034	Rubritalea sp. (Verrucomicrobia)	0.6327	1.03	18.44	0.0346	0.143	4.13295
OTU_565	Loktanella sp. (Alphaproteobacteria)	0.6287	1.023	19.46	0.0198	0.126	6.36364
OTU_173	Flavobacterium sp. (Bacteroidetes)	0.6051	0.9849	20.45	0.0222	0.126	5.67568
OTU_922	uncl. Thiohalorhabdales (Gammaproteobacteria)	0.5462	0.889	21.34	0.0236	0.12	5.08475
1SIMPER was run to reveal the most differentiating OTUs between healthy vs. necrotic tissue samples of Eunicella gazella. Abundance distributions of the Top-5 most differentiating OTUs in each comparison (most "enriched" in healthy tissue and most "enriched" in disease tissue) across all sample categories (including seawater and healthy tissue of E. verrucosa and Leptogorgia sarmentosa) are shown…
2Values correspond to Hellinger-tranformed relative abundances - square root of "reads assigned to OTU / total reads in sample", represent averages for each sample category (healthy vs. necrotic) and are not expressed as percent (x100) values.

## Sheet: Table S4(C)
Supplementary Table S4(C). Results of the "Indicspecies" analysis run in R using relative OTU abundances in healthy (N=3) vs necrotic (N= 3) E. gazella tissue to identify "indicator" OTUs for each health state in the dataset.
Number of selected species in Group "Healthy" (at alpha=0.1)1,2: 17						Number of selected species in Group "Necrotic" (at alpha=0.1)1,2: 93
Nº	"Indicator" OTUs in healthy E. gazella tissue	OTU	stat	p.value		Nº	"Indicator" OTUs in necrotic E. gazella tissue	OTU	stat	p.value
1	Yersinia sp. (Enterobacteriaceae (Gammaproteobacteria)	OTU.842	0.94	0.0923		1	Winogradskyella thalassocola (Flavobacteriaceae, Bacteroidetes)	OTU.221	0.998	0.0923
2	uncl. Oceanospirillales (Gammaproteobacteria)	OTU.863	0.914	0.0923		2	uncl. Acidimicrobiales (Actinobacteria)	OTU.36	0.995	0.0923
3	uncl. HOC36 (Gammaprotebobacteria)	OTU.843	0.911	0.0923		3	uncl. Flammeovirgaceae (Cytophagia, Bacteroidetes)	OTU.132	0.995	0.0923
4	uncl. Thiohalorhabdaceae (Gammaproteobacteria)	OTU.923	0.894	0.0923		4	uncl. WPS-2 (Bacteria)	OTU.1047	0.994	0.0923
5	uncl. 211ds20 (Alteromonadales, Gammaproteobacteria)	OTU.761	0.887	0.0923		5	Verrucomicrobium sp. (Verrucomicrobia)	OTU.1035	0.987	0.0923
6	Marinomonas (Oceanospirillales, Gammaproteobacteria)	OTU.879	0.882	0.0923		6	Bizionia sp. (Flavobacteriaceae, Bacteroidetes)	OTU.162	0.986	0.0923
7	Shewanella benthica (Shewanellaceae, Gammaproteobacteria)	OTU.805	0.868	0.0923		7	uncl. P06 (wb1, Acidomicrobiales, Actinobacteria)	OTU.52	0.983	0.0923
8	uncl. Endozoicomonaceae (Gammaproteobacteria)	OTU.866	0.856	0.0923		8	Thalassobacter stenotrophicus (Rhodobacteraceae, Alphaproteobacteria)	OTU.589	0.982	0.0923
9	uncl. Hyphomonadaceae (Alphaproteobacteria)	OTU.552	0.849	0.0923		9	uncl. TM7-1 (TM7)	OTU.1003	0.981	0.0923
10	Haliea sp. Cellvibrionales, Gammaproteobacteria)	OTU.800	0.848	0.0923		10	uncl. Marinicellaceae Gammaproteobacteria)	OTU.970	0.979	0.0923
11	uncl. Enterobacteriaceae (Gammaproteobacteria)	OTU.824	0.843	0.0923		11	uncl. Desulfuromonadaceae (Deltaproteobacteria)	OTU.703	0.978	0.0923
12	uncl. Oceanospirillaceae (Gammaproteobacteria)	OTU.875	0.839	0.0923		12	Myroides sp. (Flavobacteriaceae, Bacteroidetes)	OTU.199	0.978	0.0923
13	uncl. Halothiobacillaceae (Gammaproteobacteria)	OTU.822	0.836	0.0923		13	uncl. d113 (C6, Planctomycetes)	OTU.462	0.976	0.0923
14	Pseudoalteromonas porphyrae (Gammaproteobacteria)	OTU.943	0.818	0.0923		14	Reichenbachiella sp. (Flammeovirgaceae, Bacteroidetes)	OTU.136	0.976	0.0923
15	uncl. 34P16 (Gammaproteobacteria)	OTU.753	0.814	0.0923		15	uncl. Caulobacteraceae (Alphaproteobacteria)	OTU.492	0.971	0.0923
16	uncl. Alteromonadales (Gammaproteobacteria)	OTU.762	0.783	0.0923		16	uncl. ML635J-21 (Cyanobacteria)	OTU.311	0.967	0.0923
17	Pseudomonas sp. (Pseudomonadaceae, Gammaproteobacteria)	OTU.914	0.754	0.0923		17	SC3-41 Acidimicrobiales, Actinobacteria)	OTU.46	0.962	0.0923
1The following settings were used:						18	Coccinimonas marina (Flavobacteriaceae, Bacteroidetes)	OTU.168	0.96	0.0923
(inv_abund = multipatt (abund, state_abund, func ="r.g", control = how(nperm=9999) )						19	Roseivirga sp. (Flammeovirgaceae, Bacteroidetes)	OTU.137	0.957	0.0923
2 The significance level alpha was set to 0.1 since 0.05 did not return any OTUs.						20	Parvibaculum sp. (Hyphomicrobiaceae Alphaproteobactera)	OTU.522	0.957	0.0923
Green highlights: These OTUs were also among the 10 most enriched OTUs identified by SIMPER analysis (Table S4B).						21	Acinetobacter sp. (Moraxellaceae, Gammaproteobacteria)	OTU.901	0.957	0.0923
						22	uncl. EC214 (BR1093)	OTU.985	0.957	0.0923
						23	uncl. Bartonellaceae (Alphaproteobacteria)	OTU.506	0.956	0.0923
						24	uncl. Desulfobulbaceae (Deltaproteobacteria)	OTU.693	0.954	0.0923
						25	Hyphomicrobium sp. (Hyphomicrobiaceae, Alphaproteobacteria)	OTU.519	0.95	0.0923
						26	Robiginitalea sp. (Flavobacteriaceae, Bacteroidetes)	OTU.210	0.948	0.0923
						27	Mariprofundus sp. (Mariprofundaceae, Zetaproteobacteria)	OTU.975	0.948	0.0923
						28	Aminobacter sp. (Phyllobacteriaceae, Alphaproteobacteria)	OTU.536	0.944	0.0923
						29	uncl. C111 ( Acidomicrobiales, Actinobacteria)	OTU.39	0.944	0.0923
						30	Paracoccus sp. (Rhodobacteraceae, Alphaproteobacteria)	OTU.573	0.944	0.0923
						31	Cocleimonas sp. (Thiotrichaceae, Gammaproteobacteria)	OTU.934	0.944	0.0923
						32	Dinoroseobacter sp. (Rhodobacteraceae, Alphaproteobacteria)	OTU.564	0.937	0.0923
						33	Rhodobacter sp. (Rhodobacteraceae, Alphaproteobacteria)	OTU.581	0.933	0.0923
						34	uncl. Helicobacteraceae (Campylobacterales, Epsilonproteobacteria)	OTU.749	0.93	0.0923
						35	uncl. B46 (Thiotrichaceae, Gammaproteobacteria)	OTU.931	0.928	0.0923
						36	Polaribacter sp. (Flavobacteriaceae, Bacteroidetes)	OTU.205	0.927	0.0923
						37	Flavobacterium gelidilacus (Flavobacteriacea, Bacteroidetes)	OTU.175	0.925	0.0923
						38	uncl. Kordiimonadaceae (Alphaproteobacteria)	OTU.500	0.924	0.0923
						39	Roseobacter denitrificans (Rhodobacteraceae, Alphaproteobacteria)	OTU.585	0.921	0.0923
						40	Opitutus sp. (Opitutaceae, Verrucomicrobia)	OTU.1011	0.921	0.0923
						41	CF-26 sp. (Thiotrichaceae, Gammaproteobacteria)	OTU.933	0.919	0.0923
						42	Anaerospora sp. (Rhodobacteraceae, Alphaproteobacteria)	OTU.561	0.918	0.0923
						43	Aequorivita sp. (Flavobacteriacea, Bacteroidetes)	OTU.153	0.917	0.0923
						44	uncl. Verrucomicrobiaceae (Verrucomicrobia)	OTU.1026	0.916	0.0923
						45	Devosia sp. (Hyphomicrobiaceae, Alphaproteobacteria)	OTU.518	0.916	0.0923
						46	Crocinitomix sp. (Cryomorphaceae, Bacteroidetes)	OTU.146	0.912	0.0923
						47	Marivita sp. (Rhodobacteraceae, Alphaproteobacteria)	OTU.567	0.912	0.0923
						48	uncl. JdFBGBact (Acidimicrobiales, Actinobacteria)	OTU.42	0.911	0.0923
						49	Paracoccus marcusii (Rhodobacteraceae, Alphaproteobacteria)	OTU.575	0.91	0.0923
						50	Maribacter sp. (Flavobacteriacea, Bacteroidetes)	OTU.194	0.909	0.0923
						51	uncl. Pirellulaceae (Planctomycetes)	OTU.479	0.908	0.0923
						52	Octadecabacter sp. (Rhodobacteraceae, Alphaproteobacteria)	OTU.571	0.906	0.0923
						53	Myxococcales (Deltaproteobacteria)	OTU.716	0.906	0.0923
						54	Phaeobacter sp. (Rhodobacteraceae, Alphaproteobacteria)	OTU.576	0.905	0.0923
						55	uncl. SS1-B-03-39 (Verrucomicrobia)	OTU.1022	0.9	0.0923
						56	uncl. Thiohalorhabdales (Gammaproteobacteria)	OTU.922	0.899	0.0923
						57	uncl. Cohaesibacteraceae Alphaproteobacteria	OTU.515	0.898	0.0923
						58	Sinorhizobium sp. (Alphaproteobacteria)	OTU.548	0.898	0.0923
						59	Rhizobium leguminosarum (Alphaproteobacteria)	OTU.547	0.896	0.0923
						60	Lentisphaera sp. (Lentisphaerae)	OTU.436	0.894	0.0923
						61	Roseivivax sp. (Rhodobacteraceae, Alphaproteobacteria)	OTU.584	0.892	0.0923
						62	uncl. Acidithiobacillales (Gammaproteobacteria)	OTU.755	0.89	0.0923
						63	uncl. Rickettsiales (Alphaproteobacteria)	OTU.609	0.875	0.0923
						64	Tenacibaculum maritimum (Flavobacteriaceae, Bacteroidetes)	OTU.217	0.874	0.0923
						65	Olleya sp. (Flavobacteriaceae, Bacteroidetes)	OTU.204	0.868	0.0923
						66	Rubritalea sp. (Verrucomicrobia)	OTU.1034	0.868	0.0923
						67	Leptolyngbya sp. (Pseudanabaenaceae, Cyanobacteria)	OTU.329	0.867	0.0923
						68	uncl. Deltaproteobacteria	OTU.679	0.866	0.0923
						69	uncl. BD7-3 (Alphaproteobacteria)	OTU.490	0.857	0.0923
						70	Loktanella sp. (Alphaproteobacteria)	OTU.565	0.851	0.0923
						71	Persicirhabdus sp. (Verrucomicrobiaceae, Verrucomicrobia)	OTU.1033	0.848	0.0923
						72	uncl. Phyllobacteriaceae (Rhizobiales, Alphaproteobacteria)	OTU.535	0.842	0.0923
						73	Tenacibaculum sp. (Flavobacteriaceae, Bacteroidetes)	OTU.216	0.835	0.0923
						74	uncl. Ectothiorhodospiraceae(Gammaproteobacteria)	OTU.816	0.835	0.0923
						75	uncl. Beijerinckiaceae (Alphaproteobacteria)	OTU.507	0.834	0.0923
						76	Flavobacterium sp. (Flavobacteriaceae, Bacteroidetes)	OTU.173	0.832	0.0923
						77	uncl. Rhodobacteraceae (Alphaproteobacteria)	OTU.559	0.825	0.0923
						78	uncl. Legionellaceae (Gammaproteobacteria)	OTU.854	0.822	0.0923
						79	uncl. Methylocystaceae (Alphaproteobacteria)	OTU.532	0.822	0.0923
						80	Luteolibacter sp. (Verrucomicrobiaceae, Verrucomicrobia)	OTU.1031	0.821	0.0923
						81	PHOS-HD29 (TA18, Proteobacteria)	OTU.973	0.81	0.0923
						82	Tenacibaculum sp. (Flavobacteriaceae; Bacteroidetes)	OTU.152	0.802	0.0923
						83	Rubellimicrobium sp. (Rhodobacterales, Alphaproteobacteria)	OTU.586	0.8	0.0923
						84	uncl. Chromatiales (Gammaproteobacteria)	OTU.810	0.799	0.0923
						85	ynechococcus sp. (Synechococcacea, Cyanobacteria)	OTU.336	0.796	0.0923
						86	HTCC2089 (HTCC2188, Gammaproteobacteria)	OTU.845	0.787	0.0923
						87	Polaribacter irgensii (Flavobacteriaceae, Bacteroidetes)	OTU.206	0.781	0.0923
						88	Lutibacterium sp. (Erythrobacteraceae, Alphaproteobacteria)	OTU.629	0.776	0.0923
						89	Kaistobacter sp. (Sphingomonadaceae, Alphaproteobacteria)	OTU.632	0.754	0.0923
						90	Kordia sp. (Flavobacteriaceae, Bacteroidetes)	OTU.188	0.74	0.0923
						91	Agarivorans sp. (Alteromonadaceae, Gammaproteobacteria)	OTU.764	0.702	0.0923
						92	Flavobacterium succinicans (Flavobacteriaceae, Bacteroidetes)	OTU.176	0.7	0.0923
						93	Gelidibacter sp. (Flavobacteriaceae, Bacteroidetes)	OTU.181	0.69	0.0923

## Sheet: Table S5
Supplementary Table S5. General features of the assembled, "prokaryote-enriched" octocoral and seawater metagenomes according to the IMG/M annotation pipeline.
Sample ID	IMG genome ID	Metagenome size (bp)	Gene count	GC -content (%)	CDS count	CDSs (%)	RNA count	RNA (%)	16S rRNA count	COG count	COG (%)	Pfam count	Pfam (%)
EG15_H	3300034413	25066347	25789	36.3192	25611	99.31	178	0.69	5	5277	20.46	7183	27.85
EG15_N	3300034380	43135085	58834	48.3956	58427	99.31	407	0.69	9	35919	61.05	35634	60.57
EG16_H	3300034387	61707333	70112	38.2236	69788	99.54	324	0.46	8	14220	20.28	17009	24.26
EG16_N	3300034346	23809441	28507	44.2968	28180	98.85	327	1.15	15	18250	64.02	18457	64.75
EG18_H	3300034347	6248284	5704	33.0159	5614	98.42	90	1.58	2	1948	34.15	2365	41.46
EG18_N	3300034412	54970514	72699	46.7807	72079	99.15	620	0.85	20	50322	69.22	49360	67.9
EV01	3300034408	45195038	47572	38.3404	47320	99.47	252	0.53	4	8950	18.81	11713	24.62
EV02	3300034336	8610243	8227	35.4193	8115	98.64	112	1.36	2	2651	32.22	3428	41.67
EV03	3300034386	42298584	43423	36.8774	43240	99.58	183	0.42	3	5731	13.2	8605	19.82
EV04	3300034735	33355927	37548	40.3089	37322	99.4	226	0.6	7	10593	28.21	12359	32.92
LS06	3300034409	60553530	66212	36.9444	65931	99.58	281	0.42	7	12355	18.66	15260	23.05
LS07	3300034734	58946905	65739	37.3081	65434	99.54	305	0.46	3	10985	16.71	14068	21.4
LS08	3300034379	56812749	62809	37.4324	62518	99.54	291	0.46	6	11055	17.6	13937	22.19
SW01	3300034411	56318745	72788	47.8212	72089	99.04	699	0.96	17	38336	52.67	39079	53.69
SW02	3300034410	58928023	77106	46.6943	76329	98.99	777	1.01	20	40355	52.34	41422	53.72
SW03	3300034777	33957420	48174	43.9089	47791	99.2	383	0.8	10	21739	45.13	21899	45.46
SW04	3300034341	69149001	90049	46.1758	89143	98.99	906	1.01	22	48299	53.64	49239	54.68

## Sheet: Table S6
Supplementary Table S6. Functional profiling of the assembled octocoral and seawater metagenomes (N=17) according to Protein families (Pfam) annotations using the Integrated Microbial Genomes & Microbiomes (IMG/M) system from DOE-JGI.
Pfam features		Mean values of relative abundances (%)					Standard errors of the means of relative abundances (%)					IMG/M Statistics (ANOVA)			relative abundance (%)																	raw data (absolute values)
Feature	FeatureName	Mean E. gazella_necrotic (n=3)	Mean E. gazella_healthy (n=3)	Mean E. verrucosa (n=4)	Mean L_sarmentosa (n=3)	Mean Seawater (n=4)	StdErr E. gazella_necrotic (n=3)	StdErr E. gazella_healthy (n=3)	StdErr E. verrucosa (n=4)	StdErr L_sarmentosa (n=3)	StdErr Seawater (n=4)	ANOVA F-Statistics	ANOVA P-value	ANOVA adjusted P-value	E. gazella_EG16_necrotic	E. gazella_EG18_necrotic	E. gazella_EG15_necrotic	E. gazella_EG15_healthy	E. gazella_EG18_healthy	E_gazella_EG16_healthy	E. verrucosa_EV02	E. verrucosa_EV03	E. verrucosa_EV01	E. verrucosa_EV04	L. sarmentosa_LS08	L. sarmentosa_LS06	L. sarmentosa_LS07	Seawater_SW04	Seawater_SW01	Seawater_SW02	Seawater_SW03	E. gazella_EG16_necrotic_raw	E. gazella_EG18_necrotic _raw	E. gazella_EG15_necrotic_raw	E. gazella_EG15_healthy_raw	E. gazella_EG18_healthy_raw	E_gazella_EG16_healthy_raw	E. verrucosa_EV02_raw	E. verrucosa_EV03_raw	E. verrucosa_EV01_raw	E. verrucosa_EV04_raw	L. sarmentosa_LS08_raw	L. sarmentosa_LS06_raw	L. sarmentosa_LS07_raw	Seawater_SW04_raw	Seawater_SW01_raw	Seawater_SW02_raw	Seawater_SW03_raw
pfam00001	7 transmembrane receptor (rhodopsin family)	0.00926097	0.991443	1.11836	1.58198	0	0.00926097	0.496909	0.415594	0.0852673	0	5.56422	0.00904981	0.0318969	0	0	0.0277829	1.54662	0	1.4277	0.158874	2.10612	1.40082	0.807611	1.70609	1.41864	1.62122	0	0	0	0	0	0	12	137	0	282	7	208	194	118	277	255	264	0	0	0	0
pfam00002	7 transmembrane receptor (Secretin family)	0	0.0967001	0.0808244	0.117446	0	0	0.0339434	0.0353362	0.0124739	0	5.34844	0.0104301	0.0354076	0	0	0	0.14676	0.0319591	0.111381	0.0226963	0.172134	0.10109	0.0273766	0.141661	0.100139	0.110538	0	0	0	0	0	0	0	13	1	22	1	17	14	4	23	18	18	0	0	0	0
pfam00003	7 transmembrane sweet-taste receptor of 3 GCPR	0.000771748	0.0664594	0.0783138	0.0570945	0	0.000771748	0.0201071	0.0419912	0.00715875	0	2.4937	0.0987401	0.1875	0	0	0.00231524	0.101603	0.0319591	0.0658161	0	0.192386	0.0866489	0.0342208	0.0431141	0.0667594	0.06141	0	0	0	0	0	0	1	9	1	13	0	19	12	5	7	12	10	0	0	0	0
pfam00004	ATPase family associated with various cellular activities (AAA)	0.159925	0.236427	0.184234	0.295466	0.237794	0.00427903	0.00964065	0.015791	0.00901661	0.00445176	23.9928	1.19361e-05	0.000232123	0.152008	0.16107	0.166698	0.225785	0.255673	0.227825	0.226963	0.151883	0.173298	0.184792	0.28948	0.283727	0.313191	0.234719	0.249853	0.237917	0.228687	36	99	72	20	8	45	10	15	24	27	47	51	51	146	123	124	61
pfam00005	ABC transporter	1.82352	0.726001	0.900451	0.744214	1.14925	0.0494279	0.179445	0.353637	0.00747405	0.0130788	4.41187	0.020101	0.0563701	1.74809	1.91657	1.80589	0.519305	0.575264	1.08343	0.522015	0.27339	0.924254	1.88214	0.745257	0.756606	0.730779	1.1318	1.12738	1.15313	1.18467	414	1178	780	46	18	214	23	27	128	275	121	136	119	704	555	601	316
pfam00006	ATP synthase alpha/beta family, nucleotide-binding domain	0.0973447	0.131398	0.105304	0.112732	0.142621	0.0064596	0.0144148	0.0165222	0.00730047	0.00544949	2.7336	0.0792168	0.157094	0.105561	0.0846024	0.101871	0.112892	0.159795	0.121507	0.136178	0.0607533	0.10109	0.123195	0.0985464	0.116829	0.12282	0.157551	0.134067	0.143901	0.134963	25	52	44	10	5	24	6	6	14	18	16	21	20	98	66	75	36
pfam00007	Cystine-knot domain	0	0	0.00171104	0	0	0	0	0.00171104	0	0	0.764706	0.568132	0.605528	0	0	0	0	0	0	0	0	0	0.00684416	0	0	0	0	0	0	0	0	0	0	0	0	0	0	0	0	1	0	0	0	0	0	0	0
pfam00008	EGF-like domain	0.000771748	0.0639925	0.0589772	0.175329	0	0.000771748	0.0434172	0.0289881	0.0169745	0	8.38504	0.001814	0.00918272	0	0	0.00231524	0.0451569	0	0.146821	0	0.121507	0.0938696	0.0205325	0.203252	0.144645	0.178089	0	0	0	0	0	0	1	4	0	29	0	12	13	3	33	26	29	0	0	0	0
pfam00009	Elongation factor Tu GTP binding domain	0.171393	0.165293	0.13845	0.161265	0.251865	0.0140285	0.0292124	0.0078138	0.0175902	0.00516202	9.6048	0.00101279	0.00581097	0.194232	0.174086	0.14586	0.135471	0.223714	0.136695	0.158874	0.141758	0.129973	0.123195	0.153979	0.194715	0.135102	0.239542	0.257978	0.247511	0.262428	46	107	63	12	7	27	7	14	18	18	25	35	22	149	127	129	70
pfam00010	Helix-loop-helix DNA-binding domain	0	0.0558064	0.10328	0.0656979	0	0	0.0297542	0.0360513	0.00535686	0	4.18218	0.0238673	0.0643445	0	0	0	0.101603	0	0.0658161	0.0226963	0.192386	0.122753	0.0752857	0.0739098	0.0556328	0.067551	0	0	0	0	0	0	0	9	0	13	1	19	17	11	12	10	11	0	0	0	0
pfam00011	Hsp20/alpha crystallin family	0.0364041	0.012201	0.0188483	0.00986196	0.0782372	0.00115253	0.0073217	0.00426432	0.00189202	0.00799225	26.7812	6.68276e-06	0.000155265	0.0380019	0.0341663	0.0370439	0.0112892	0	0.0253139	0.0226963	0.0101256	0.028883	0.0136883	0.0123183	0.0111266	0.006141	0.0659143	0.069065	0.0767474	0.101222	9	21	16	1	0	5	1	1	4	2	2	2	1	41	34	40	27
pfam00012	Hsp70 protein	0.0521612	0.18502	0.136669	0.144353	0.0688719	0.00520234	0.019462	0.0154078	0.0109312	0.00345716	19.2966	3.67429e-05	0.000523739	0.0506693	0.0618248	0.0439896	0.169338	0.223714	0.162009	0.158874	0.162009	0.129973	0.0958182	0.123183	0.150209	0.159666	0.0755603	0.0670337	0.0729101	0.0599835	12	38	19	15	7	32	7	16	18	14	20	27	26	47	33	38	16
pfam00013	KH domain	0.025975	0.0450446	0.0609933	0.0641983	0.045904	0.00696015	0.0113898	0.0131888	0.0232011	0.00194889	1.37323	0.30055	0.431516	0.0380019	0.0260315	0.0138915	0.0677354	0.0319591	0.0354394	0.0226963	0.0810045	0.0649866	0.0752857	0.0431141	0.038943	0.110538	0.0401916	0.0467204	0.0479672	0.0487366	9	16	6	6	1	7	1	8	9	11	7	7	18	25	23	25	13
pfam00014	Kunitz/Bovine pancreatic trypsin inhibitor domain	0	0.00337519	0.00677382	0.0195132	0	0	0.00337519	0.00477329	0.0067427	0	4.00584	0.0273175	0.0713871	0	0	0	0	0	0.0101256	0	0.0202511	0	0.00684416	0.00615915	0.0278164	0.024564	0	0	0	0	0	0	0	0	0	2	0	2	0	1	1	5	4	0	0	0	0
pfam00015	Methyl-accepting chemotaxis protein (MCP) signalling domain	0.0365202	0.00168759	0	0.00390748	0.00138942	0.00631225	0.00168759	0	0.0019613	0.000471724	32.3492	2.4252e-06	7.75281e-05	0.0253346	0.0471821	0.0370439	0	0	0.00506278	0	0	0	0	0.00615915	0.00556328	0	0.00160767	0.00203132	0.00191869	0	6	29	16	0	0	1	0	0	0	0	1	1	0	1	1	1	0
pfam00016	Ribulose bisphosphate carboxylase large chain, catalytic domain	0.00403562	0.00376308	0	0	0.00550741	0.000408207	0.00376308	0	0	0.000602106	3.03224	0.0607652	0.130698	0.00422244	0.00325394	0.00463049	0.0112892	0	0	0	0	0	0	0	0	0	0.00643066	0.00609397	0.00575606	0.00374897	1	2	2	1	0	0	0	0	0	0	0	0	0	4	3	3	1
pfam00017	SH2 domain	0	0.041142	0.050304	0.0515493	0	0	0.0208628	0.0239115	0.0054214	0	3.00314	0.0623285	0.133295	0	0	0	0.0677354	0	0.0556906	0	0.101256	0.0794281	0.0205325	0.0615915	0.0500695	0.042987	0	0	0	0	0	0	0	6	0	11	0	10	11	3	10	9	7	0	0	0	0
pfam00018	SH3 domain	0	0.0336158	0.0560724	0.0725439	0	0	0.0170808	0.0280996	0.0153604	0	3.42335	0.0435685	0.101787	0	0	0	0.0451569	0	0.0556906	0	0.0810045	0.122753	0.0205325	0.080069	0.0945758	0.042987	0	0	0	0	0	0	0	4	0	11	0	8	17	3	13	17	7	0	0	0	0
pfam00019	Transforming growth factor beta like domain	0	0.00843796	0.0216829	0.041886	0	0	0.00843796	0.0128649	0.00684669	0	4.49111	0.0189644	0.0538262	0	0	0	0	0	0.0253139	0	0.0506278	0.0361037	0	0.0554324	0.0333797	0.036846	0	0	0	0	0	0	0	0	0	5	0	5	5	0	9	6	6	0	0	0	0
pfam00020	TNFR/NGFR cysteine-rich region	0	0	0	0.00595448	0	0	0	0	0.000195668	0	1143.98	2.2362e-15	4.67789e-13	0	0	0	0	0	0	0	0	0	0	0.00615915	0.00556328	0.006141	0	0	0	0	0	0	0	0	0	0	0	0	0	0	1	1	1	0	0	0	0
pfam00021	u-PAR/Ly-6 domain	0.000771748	0.00168759	0	0.00390748	0	0.000771748	0.00168759	0	0.0019613	0	2.3782	0.110045	0.202943	0	0	0.00231524	0	0	0.00506278	0	0	0	0	0.00615915	0.00556328	0	0	0	0	0	0	0	1	0	0	1	0	0	0	0	1	1	0	0	0	0	0
pfam00022	Actin	0.0015435	0.0298528	0.039264	0.0355222	0	0.0015435	0.0162013	0.0152247	0.00556658	0	3.35889	0.0459732	0.106124	0	0	0.00463049	0.0338677	0	0.0556906	0	0.0506278	0.0722074	0.0342208	0.0246366	0.038943	0.042987	0	0	0	0	0	0	2	3	0	11	0	5	10	5	4	7	7	0	0	0	0
pfam00023	Ankyrin repeat	0.0308168	0.40608	0.325251	0.131197	0.000987502	0.0093781	0.194226	0.0953421	0.00742939	0.000570598	3.92228	0.0291512	0.0744655	0.0126673	0.0357933	0.0439896	0.349966	0.767018	0.101256	0.567408	0.36452	0.252726	0.116351	0.141661	0.116829	0.135102	0	0.00203132	0.00191869	0	3	22	19	31	24	20	25	36	35	17	23	21	22	0	1	1	0
pfam00024	PAN domain	0.00648688	0.0594536	0.0567251	0.1736	0.000507831	0.00494986	0.0539076	0.0307011	0.0390945	0.000507831	4.82292	0.0149461	0.0455623	0	0.00325394	0.0162067	0.0112892	0	0.167072	0	0.141758	0.0577659	0.0273766	0.135501	0.133519	0.251781	0	0.00203132	0	0	0	2	7	1	0	33	0	14	8	4	22	24	41	0	1	0	0
pfam00025	ADP-ribosylation factor family	0	0.0390665	0.0276363	0.0824953	0	0	0.0195728	0.0133127	0.0197507	0	6.54691	0.00492447	0.0198311	0	0	0	0.0564462	0	0.0607533	0	0.0607533	0.0361037	0.0136883	0.110865	0.0445063	0.092115	0	0	0	0	0	0	0	5	0	12	0	6	5	2	18	8	15	0	0	0	0
pfam00026	Eukaryotic aspartyl protease	0	0.00882586	0.00775865	0.00595448	0	0	0.00455421	0.00290473	0.000195668	0	3.27504	0.0493329	0.112173	0	0	0	0.0112892	0	0.0151883	0	0.0101256	0.00722074	0.0136883	0.00615915	0.00556328	0.006141	0	0	0	0	0	0	0	1	0	3	0	1	1	2	1	1	1	0	0	0	0
pfam00027	Cyclic nucleotide-binding domain	0.127524	0.0311525	0.0310108	0.0459861	0.0481706	0.00277392	0.0209053	0.0177435	0.00828096	0.00532773	8.42538	0.00177774	0.00902866	0.130896	0.122023	0.129654	0.0225785	0	0.0708789	0	0.0202511	0.0216622	0.0821299	0.0615915	0.0333797	0.042987	0.0546606	0.0467204	0.0575606	0.0337407	31	75	56	2	0	14	0	2	3	12	10	6	7	34	23	30	9
pfam00028	Cadherin domain	0.0258098	0.275408	0.291491	0.29062	0.00227101	0.0081492	0.13197	0.0892149	0.016359	0.000844599	4.61403	0.0173452	0.0508915	0.0211122	0.0146427	0.0416744	0.485437	0.0319591	0.308829	0.136178	0.526529	0.332154	0.171104	0.307958	0.305981	0.257922	0.00321533	0.00203132	0.00383737	0	5	9	18	43	1	61	6	52	46	25	50	55	42	2	1	2	0
pfam00029	Connexin	0	0.00713826	0.00351622	0.00390143	0	0	0.0035849	0.00203155	0.00195783	0	2.34618	0.113435	0.208152	0	0	0	0.0112892	0	0.0101256	0	0	0.00722074	0.00684416	0	0.00556328	0.006141	0	0	0	0	0	0	0	1	0	2	0	0	1	1	0	1	1	0	0	0	0
pfam00030	Beta/Gamma crystallin	0.00131407	0.00376308	0.00424243	0.00390143	0	0.00068642	0.00376308	0.0025393	0.00195783	0	0.827863	0.53244	0.602498	0	0.00162697	0.00231524	0.0112892	0	0	0	0.0101256	0	0.00684416	0	0.00556328	0.006141	0	0	0	0	0	1	1	1	0	0	0	1	0	1	0	1	1	0	0	0	0
pfam00031	Cystatin domain	0	0.00337519	0	0.00185443	0	0	0.00337519	0	0.00185443	0	1.01187	0.439435	0.521901	0	0	0	0	0	0.0101256	0	0	0	0	0	0.00556328	0	0	0	0	0	0	0	0	0	0	2	0	0	0	0	0	1	0	0	0	0	0
pfam00032	Cytochrome b(C-terminal)/b6/petD	0.0472477	0.0464839	0.0357031	0.0217709	0.025187	0.00804496	0.00970531	0.00548909	0.00180985	0.00163978	3.85469	0.0307388	0.0777764	0.0633366	0.0390472	0.0393591	0.0451569	0.0639182	0.0303767	0.0453926	0.0202511	0.0361037	0.041065	0.0246366	0.0222531	0.018423	0.0273303	0.0203132	0.0268616	0.0262428	15	24	17	4	2	6	2	2	5	6	4	4	3	17	10	14	7
pfam00033	Cytochrome b/b6/petB	0.0388635	0.0447963	0.0383286	0.0238179	0.030912	0.0080648	0.0111456	0.00359359	0.000782671	0.00365172	1.68712	0.217237	0.336075	0.0548917	0.0292854	0.0324134	0.0451569	0.0639182	0.0253139	0.0453926	0.0303767	0.0433244	0.0342208	0.0246366	0.0222531	0.024564	0.0369763	0.0203132	0.0326177	0.0337407	13	18	14	4	2	5	2	3	6	5	4	4	4	23	10	17	9
pfam00034	Cytochrome c	0.13039	0.0455686	0.0337335	0.0277254	0.153023	0.0108192	0.0126672	0.00857024	0.00179953	0.00552744	50.3972	2.09546e-07	1.25728e-05	0.152008	0.118769	0.120393	0.0338677	0.0319591	0.0708789	0.0226963	0.0202511	0.0577659	0.0342208	0.0307958	0.0278164	0.024564	0.14469	0.152349	0.168844	0.14621	36	73	52	3	1	14	1	2	8	5	5	5	4	90	75	88	39
pfam00035	Double-stranded RNA binding motif	0.018728	0.0457081	0.0575009	0.065102	0.0294391	0.00333402	0.0121846	0.0169608	0.00502721	0.000497078	3.17471	0.0537291	0.120087	0.0253346	0.0146427	0.0162067	0.0225785	0.0639182	0.0506278	0.0226963	0.101256	0.0649866	0.041065	0.0554324	0.0723227	0.067551	0.0305456	0.0284385	0.0287803	0.0299918	6	9	7	2	2	10	1	10	9	6	9	13	11	19	14	15	8
pfam00036	EF hand	0.0015435	0.0306285	0.027448	0.0498814	0	0.0015435	0.0164712	0.0125702	0.00546944	0	4.71779	0.0161018	0.0484368	0	0	0.00463049	0.0564462	0	0.0354394	0	0.0607533	0.0216622	0.0273766	0.0554324	0.038943	0.055269	0	0	0	0	0	0	2	5	0	7	0	6	3	4	9	7	9	0	0	0	0
pfam00037	4Fe-4S binding domain	0.0341215	0.0181792	0.0227172	0.013962	0.0366489	0.00490722	0.00948439	0.00793389	0.00228223	0.00540006	2.15989	0.135639	0.233143	0.0253346	0.0423012	0.0347287	0.0225785	0.0319591	0	0.0453926	0.0101256	0.0216622	0.0136883	0.0184775	0.0111266	0.012282	0.0369763	0.0487518	0.0383737	0.0224938	6	26	15	2	1	0	2	1	3	2	3	2	2	23	24	20	6
pfam00038	Intermediate filament protein	0	0.00168759	0.00686796	0.00986196	0	0	0.00168759	0.00477468	0.00189202	0	2.51809	0.0965237	0.184104	0	0	0	0	0	0.00506278	0	0.0202511	0.00722074	0	0.0123183	0.0111266	0.006141	0	0	0	0	0	0	0	0	0	1	0	2	1	0	2	2	1	0	0	0	0
pfam00040	Fibronectin type II domain	0	0.00337519	0	0.011909	0.000479672	0	0.00337519	0	0.000391335	0.000479672	13.591	0.000206752	0.00173564	0	0	0	0	0	0.0101256	0	0	0	0	0.0123183	0.0111266	0.012282	0	0	0.00191869	0	0	0	0	0	0	2	0	0	0	0	2	2	2	0	0	1	0
pfam00041	Fibronectin type III domain	0.0640803	0.233256	0.208739	0.753389	0.0392087	0.0482001	0.160838	0.0788051	0.012537	0.00576561	12.8394	0.000270684	0.00213097	0.160453	0.0178967	0.0138915	0.158049	0	0.541717	0.0226963	0.394897	0.259947	0.157416	0.769894	0.72879	0.761484	0.0353686	0.0345325	0.030699	0.0562345	38	11	6	14	0	107	1	39	36	23	125	131	124	22	17	16	15
pfam00042	Globin	0.00372272	0	0.008579	0.0115178	0.000401916	0.00202057	0	0.00422978	0.00536769	0.000401916	2.48176	0.0998452	0.189273	0.00422244	0	0.00694573	0	0	0	0	0.0202511	0.00722074	0.00684416	0.00615915	0.0222531	0.006141	0.00160767	0	0	0	1	0	3	0	0	0	0	2	1	1	1	4	1	1	0	0	0
pfam00043	Glutathione S-transferase, C-terminal domain	0.0876511	0.035443	0.0344359	0.0217709	0.0788041	0.0166111	0.00258892	0.0113489	0.00180985	0.00356912	10.0917	0.000814492	0.00496319	0.0548917	0.0992451	0.108816	0.0338677	0.0319591	0.0405022	0.0226963	0.0101256	0.0433244	0.0615974	0.0246366	0.0222531	0.018423	0.0868139	0.0710963	0.0748288	0.0824773	13	61	47	3	1	8	1	1	6	9	4	4	3	54	35	39	22
pfam00044	Glyceraldehyde 3-phosphate dehydrogenase, NAD binding domain	0.0580206	0.046096	0.0353534	0.0474372	0.0626784	0.00623137	0.00911457	0.0126152	0.00217859	0.00327932	1.88539	0.177782	0.287141	0.067559	0.0601978	0.0463049	0.0338677	0.0639182	0.0405022	0.068089	0.0303767	0.0361037	0.00684416	0.0431141	0.0500695	0.049128	0.0707373	0.0548457	0.061398	0.0637325	16	37	20	3	2	8	3	3	5	1	7	9	8	44	27	32	17
pfam00045	Hemopexin	0.00217923	0.0210269	0.024658	0.040905	0	0.00122081	0.0117177	0.015983	0.0107576	0	2.4903	0.099053	0.188048	0.00422244	0	0.00231524	0.0225785	0	0.0405022	0	0.0708789	0.00722074	0.0205325	0.0369549	0.0611961	0.024564	0	0	0	0	1	0	1	2	0	8	0	7	1	3	6	11	4	0	0	0	0
pfam00046	Homeobox domain	0	0.073982	0.132463	0.135412	0	0	0.0388665	0.0555697	0.0234036	0	3.80908	0.0318662	0.0801574	0	0	0	0.0903138	0	0.131632	0	0.253139	0.187739	0.0889741	0.141661	0.172462	0.092115	0	0	0	0	0	0	0	8	0	26	0	25	26	13	23	31	15	0	0	0	0
pfam00047	Immunoglobulin domain	0	0.00843796	0.00965798	0.0334752	0	0	0.00843796	0.00452322	0.00446056	0	8.93527	0.00138501	0.00741868	0	0	0	0	0	0.0253139	0	0.0101256	0.0216622	0.00684416	0.0246366	0.038943	0.036846	0	0	0	0	0	0	0	0	0	5	0	1	3	1	4	7	6	0	0	0	0
pfam00050	Kazal-type serine protease inhibitor domain	0	0.00882586	0	0.0156178	0.00417365	0	0.00455421	0	0.00331768	0.00119256	8.07075	0.00212799	0.0103394	0	0	0	0.0112892	0	0.0151883	0	0	0	0	0.0123183	0.0222531	0.012282	0.00321533	0.00406265	0.00191869	0.00749794	0	0	0	1	0	3	0	0	0	0	2	4	2	2	2	1	2
pfam00051	Kringle domain	0	0.00376308	0.00253139	0.00185443	0	0	0.00376308	0.00253139	0.00185443	0	0.585523	0.679261	0.69571	0	0	0	0.0112892	0	0	0	0.0101256	0	0	0	0.00556328	0	0	0	0	0	0	0	0	1	0	0	0	1	0	0	0	1	0	0	0	0	0
pfam00052	Laminin B (Domain IV)	0.000542323	0.00168759	0	0.006141	0	0.000542323	0.00168759	0	0.006141	0	1.04598	0.423955	0.507923	0	0.00162697	0	0	0	0.00506278	0	0	0	0	0	0	0.018423	0	0	0	0	0	1	0	0	0	1	0	0	0	0	0	0	3	0	0	0	0
pfam00053	Laminin EGF domain	0	0.0101256	0.0294415	0.0634462	0	0	0.0101256	0.0138086	0.00205556	0	9.33367	0.00114744	0.00640778	0	0	0	0	0	0.0303767	0	0.0607533	0.0433244	0.0136883	0.0615915	0.0611961	0.067551	0	0	0	0	0	0	0	0	0	6	0	6	6	2	10	11	11	0	0	0	0
pfam00054	Laminin G domain	0	0.00675037	0.00433657	0.0213918	0	0	0.00675037	0.00257298	0.0107219	0	2.80686	0.0741597	0.148974	0	0	0	0	0	0.0202511	0	0.0101256	0.00722074	0	0.0307958	0.0333797	0	0	0	0	0	0	0	0	0	0	4	0	1	1	0	5	6	0	0	0	0	0
pfam00055	Laminin N-terminal (Domain VI)	0	0.0197272	0.0136418	0.034065	0	0	0.010168	0.00910595	0.00615729	0	4.31422	0.0216114	0.0594005	0	0	0	0.0338677	0	0.0253139	0	0.0405022	0.00722074	0.00684416	0.0369549	0.0222531	0.042987	0	0	0	0	0	0	0	3	0	5	0	4	1	1	6	4	7	0	0	0	0
pfam00056	lactate/malate dehydrogenase, NAD binding domain	0.0200322	0.023242	0.01866	0.0295798	0.0360966	0.00197222	0.00485265	0.0039041	0.00261649	0.00278815	4.91954	0.0139678	0.0436117	0.0211122	0.0227776	0.0162067	0.0225785	0.0319591	0.0151883	0.0226963	0.0101256	0.0144415	0.0273766	0.0307958	0.0333797	0.024564	0.043407	0.0345325	0.036455	0.0299918	5	14	7	2	1	3	1	1	2	4	5	6	4	27	17	19	8
pfam00057	Low-density lipoprotein receptor domain class A	0	0.0390665	0.0533495	0.0776068	0.000401916	0	0.0195728	0.0208508	0.0057293	0.000401916	5.93144	0.00715866	0.0264478	0	0	0	0.0564462	0	0.0607533	0	0.101256	0.0505452	0.0615974	0.0862281	0.0667594	0.079833	0.00160767	0	0	0	0	0	0	5	0	12	0	10	7	9	14	12	13	1	0	0	0
pfam00058	Low-density lipoprotein receptor repeat class B	0.0015435	0.0475045	0.0465995	0.122817	0.000479672	0.0015435	0.0252445	0.0217045	0.0107592	0.000479672	9.29576	0.00116788	0.00647986	0	0	0.00463049	0.0564462	0	0.0860672	0	0.101256	0.0577659	0.0273766	0.141661	0.122392	0.104397	0	0	0.00191869	0	0	0	2	5	0	17	0	10	8	4	23	22	17	0	0	1	0
pfam00059	Lectin C-type domain	0.00449447	0.0964482	0.106349	0.14263	0.0109089	0.00267687	0.0391241	0.0405942	0.0304651	0.00145025	4.33954	0.0212076	0.0586657	0.00422244	0	0.00926097	0.0903138	0.0319591	0.167072	0	0.192386	0.137194	0.0958182	0.184775	0.0834492	0.159666	0.014469	0.0101566	0.0115121	0.00749794	1	0	4	8	1	33	0	19	19	14	30	15	26	9	5	6	2
pfam00060	Ligand-gated ion channel	0.00557912	0.00675037	0.0146266	0.0178574	0.00222075	0.00186204	0.00675037	0.00621099	0.0035829	0.000834047	2.11755	0.141341	0.241071	0.00422244	0.00325394	0.00926097	0	0	0.0202511	0	0.0303767	0.0144415	0.0136883	0.0123183	0.0166898	0.024564	0.00321533	0	0.00191869	0.00374897	1	2	4	0	0	4	0	3	2	2	2	3	4	2	0	1	1
pfam00063	Myosin head (motor domain)	0	0.0345276	0.0578744	0.110095	0	0	0.0241352	0.0233044	0.0136534	0	7.35672	0.00310845	0.0139313	0	0	0	0.0225785	0	0.0810045	0	0.111381	0.0722074	0.0479091	0.0862281	0.133519	0.110538	0	0	0	0	0	0	0	2	0	16	0	11	10	7	14	24	18	0	0	0	0
pfam00066	LNR domain	0	0.00168759	0.00424243	0.0041061	0	0	0.00168759	0.0025393	0.0041061	0	0.946298	0.470715	0.541357	0	0	0	0	0	0.00506278	0	0.0101256	0	0.00684416	0.0123183	0	0	0	0	0	0	0	0	0	0	0	1	0	1	0	1	2	0	0	0	0	0	0
pfam00067	Cytochrome P450	0.0662821	0.152782	0.199251	0.223952	0.0947798	0.0111919	0.0445371	0.0671436	0.0337654	0.00555894	2.4027	0.10753	0.199828	0.0506693	0.0601978	0.0879793	0.191917	0.0639182	0.202511	0.0907853	0.36452	0.252726	0.0889741	0.277162	0.161335	0.233358	0.102891	0.101566	0.0959343	0.0787283	12	37	38	17	2	40	4	36	35	13	45	29	38	64	50	50	21
pfam00068	Phospholipase A2	0	0.00545067	0.00253139	0.00410005	0	0	0.00326469	0.00253139	0.00205003	0	1.38634	0.296458	0.426633	0	0	0	0.0112892	0	0.00506278	0	0.0101256	0	0	0.00615915	0	0.006141	0	0	0	0	0	0	0	1	0	1	0	1	0	0	1	0	1	0	0	0	0
pfam00069	Protein kinase domain	0.10336	0.766035	0.752039	0.732787	0.0350124	0.017131	0.0691255	0.126172	0.0286978	0.00432124	25.7911	8.1592e-06	0.000178396	0.126673	0.0699597	0.113447	0.745089	0.894855	0.658161	0.635497	1.06318	0.830385	0.479091	0.708303	0.789986	0.700074	0.028938	0.0426578	0.0422111	0.0262428	30	43	49	66	28	130	28	105	115	70	115	142	114	18	21	22	7
pfam00070	Pyridine nucleotide-disulphide oxidoreductase	0.00357677	0.00337519	0	0.0061531	0.00181883	0.0019062	0.00337519	0	0.00355599	0.000768556	1.24226	0.344807	0.431739	0.00422244	0.00650787	0	0	0	0.0101256	0	0	0	0	0.0123183	0	0.006141	0.00160767	0	0.00191869	0.00374897	1	4	0	0	0	2	0	0	0	0	2	0	1	1	0	1	1
pfam00071	Ras family	0.00249213	0.118499	0.190361	0.22311	0.00229917	0.00127704	0.0603314	0.0848868	0.0389996	0.000884126	3.70966	0.0344936	0.0851612	0.00422244	0.00325394	0	0.158049	0	0.197448	0	0.384771	0.267167	0.109507	0.277162	0.244784	0.147384	0.00321533	0.00406265	0.00191869	0	1	2	0	14	0	39	0	38	37	16	45	44	24	2	2	1	0
pfam00072	Response regulator receiver domain	0.752191	0.146583	0.153899	0.164293	0.329225	0.0418226	0.0453947	0.0390604	0.00561811	0.0111131	57.9891	9.49738e-08	6.74401e-06	0.785373	0.802096	0.669105	0.0790246	0.127836	0.232888	0.136178	0.0506278	0.216622	0.212169	0.172456	0.166898	0.153525	0.319925	0.359544	0.330014	0.307415	186	493	289	7	4	46	6	5	30	31	28	30	25	199	177	172	82
pfam00075	RNase H	0.0283129	0.023242	0.0135269	0.0199165	0.0259361	0.00620863	0.00485265	0.00342956	0.00241251	0.00397849	1.9748	0.162636	0.268745	0.0211122	0.0406742	0.0231524	0.0225785	0.0319591	0.0151883	0.0226963	0.0101256	0.0144415	0.00684416	0.0246366	0.0166898	0.018423	0.0273303	0.0365638	0.0211055	0.0187448	5	25	10	2	1	3	1	1	2	1	4	3	3	17	18	11	5
pfam00076	RNA recognition motif. (a.k.a. RRM, RBD, or RNP domain)	0.00685058	0.133303	0.158061	0.165955	0.0147812	0.00293539	0.0507089	0.0495399	0.0094237	0.00246921	5.56445	0.0090485	0.0318969	0.0126673	0.00325394	0.00463049	0.180628	0.0319591	0.187323	0.0453926	0.283516	0.173298	0.130039	0.172456	0.178025	0.147384	0.0160767	0.0182819	0.0172682	0.00749794	3	2	2	16	1	37	2	28	24	19	28	32	24	10	9	9	2
pfam00077	Retroviral aspartyl protease	0.00131407	0.00713826	0.0134327	0.00819405	0	0.00068642	0.0035849	0.00335914	0.00541471	0	3.44291	0.0428675	0.100544	0	0.00162697	0.00231524	0.0112892	0	0.0101256	0.0226963	0.0101256	0.00722074	0.0136883	0.00615915	0	0.018423	0	0	0	0	0	1	1	1	0	2	1	1	1	2	1	0	3	0	0	0	0
pfam00078	Reverse transcriptase (RNA-dependent DNA polymerase)	0.32361	4.11222	4.72182	1.34171	0.00555767	0.267978	1.50387	0.725624	0.179522	0.0018869	9.99846	0.000848677	0.00509601	0.0337795	0.0780945	0.858955	5.47528	5.75264	1.10875	6.55924	5.18429	3.77645	3.36733	1.26879	1.07371	1.68263	0.00643066	0.00812529	0.00767474	0	8	48	371	485	180	219	289	512	523	492	206	193	274	4	4	4	0
pfam00079	Serpin (serine protease inhibitor)	0.0128786	0.107524	0.0932326	0.0813096	0.00371608	0.00186348	0.0445026	0.022432	0.00241581	0.000179502	5.31417	0.0106712	0.0360697	0.0126673	0.00976181	0.0162067	0.0903138	0.191755	0.0405022	0.158874	0.0810045	0.0577659	0.0752857	0.080069	0.077886	0.085974	0.00321533	0.00406265	0.00383737	0.00374897	3	6	7	8	6	8	7	8	8	11	13	14	14	2	2	2	1
pfam00080	Copper/zinc superoxide dismutase (SODC)	0.0054431	0.00168759	0.00522726	0.0118969	0.00534585	0.0015526	0.00168759	0.00329408	0.00710146	0.00212406	0.953163	0.467345	0.538236	0.00844488	0.00325394	0.00463049	0	0	0.00506278	0	0	0.00722074	0.0136883	0	0.0111266	0.024564	0.00964599	0.00406265	0.00767474	0	2	2	2	0	0	1	0	0	1	2	0	2	4	6	2	4	0
pfam00081	Iron/manganese superoxide dismutases, alpha-hairpin domain	0.0197193	0.0177913	0.0205593	0.0217709	0.0210965	0.000754109	0.00709186	0.00390207	0.00180985	0.00254191	0.14955	0.959633	0.960253	0.0211122	0.0195236	0.0185219	0.0112892	0.0319591	0.0101256	0.0226963	0.0101256	0.028883	0.0205325	0.0246366	0.0222531	0.018423	0.0208996	0.0142193	0.0230242	0.0262428	5	12	8	1	1	2	1	1	4	3	4	4	3	13	7	12	7
pfam00082	Subtilase family	0.0644094	0.0356913	0.0078528	0.0782816	0.07625	0.0207605	0.0179245	0.00304494	0.0138179	0.00815654	6.15219	0.00624346	0.0238286	0.105561	0.0390472	0.0486201	0.0564462	0	0.0506278	0	0.0101256	0.0144415	0.00684416	0.0615915	0.105702	0.067551	0.0803833	0.0954722	0.0729101	0.0562345	25	24	21	5	0	10	0	1	2	1	10	19	11	50	47	38	15
pfam00083	Sugar (and other) transporter	0.0175301	0.0525672	0.080967	0.0734886	0.0294665	0.00426537	0.0292942	0.0164263	0.0094319	0.00153782	3.42137	0.0436401	0.101896	0.0126673	0.0260315	0.0138915	0.0564462	0	0.101256	0.068089	0.0607533	0.0649866	0.130039	0.0615915	0.0667594	0.092115	0.028938	0.0264072	0.0287803	0.0337407	3	16	6	5	0	20	3	6	9	19	10	12	15	18	13	15	9
pfam00084	Sushi repeat (SCR repeat)	0	0.0324522	0.0278008	0.0623681	0	0	0.0270049	0.00989686	0.0154193	0	3.74553	0.0335177	0.0834736	0	0	0	0.0112892	0	0.0860672	0	0.0405022	0.0433244	0.0273766	0.0677507	0.0333797	0.085974	0	0	0	0	0	0	0	1	0	17	0	4	6	4	11	6	14	0	0	0	0
pfam00085	Thioredoxin	0.0551531	0.0333675	0.0394284	0.0690155	0.0940337	0.00906854	0.00667291	0.0059389	0.00479807	0.0064518	14.4235	0.000155479	0.00138005	0.0633366	0.0650787	0.0370439	0.0225785	0.0319591	0.045565	0.0226963	0.0506278	0.0433244	0.041065	0.0677507	0.077886	0.06141	0.0884216	0.0792216	0.0997717	0.10872	15	40	16	2	1	9	1	5	6	6	11	14	10	55	39	52	29
pfam00086	Thyroglobulin type-1 repeat	0	0.0109013	0.0157997	0.0271416	0	0	0.00652937	0.00796816	0.00938629	0	3.32792	0.0471825	0.108237	0	0	0	0.0225785	0	0.0101256	0	0.0202511	0.0361037	0.00684416	0.0246366	0.0445063	0.012282	0	0	0	0	0	0	0	2	0	2	0	2	5	1	4	8	2	0	0	0	0
pfam00088	Trefoil (P-type) domain	0	0.00713826	0.00433657	0.00800148	0	0	0.0035849	0.00257298	0.00214716	0	3.06855	0.0588764	0.127541	0	0	0	0.0112892	0	0.0101256	0	0.0101256	0.00722074	0	0.00615915	0.00556328	0.012282	0	0	0	0	0	0	0	1	0	2	0	1	1	0	1	1	2	0	0	0	0
pfam00089	Trypsin	0.0211267	0.0559424	0.101499	0.125237	0.0116051	0.00212372	0.0321539	0.0447562	0.00718063	0.00251356	3.28021	0.0491175	0.111815	0.0253346	0.0195236	0.0185219	0.0564462	0	0.111381	0	0.192386	0.158856	0.0547533	0.129342	0.111266	0.135102	0.00803833	0.00812529	0.0115121	0.0187448	6	12	8	5	0	22	0	19	22	8	21	20	22	5	4	6	5
pfam00090	Thrombospondin type 1 domain	0	0.0286891	0.0532823	0.114388	0.000507831	0	0.0286891	0.0271835	0.0110996	0.000507831	5.90885	0.00726082	0.0266977	0	0	0	0	0	0.0860672	0	0.09113	0.108311	0.0136883	0.0923873	0.127955	0.12282	0	0.00203132	0	0	0	0	0	0	0	17	0	9	15	2	15	23	20	0	1	0	0
pfam00091	Tubulin/FtsZ family, GTPase domain	0.0200322	0.0455686	0.0549487	0.0917554	0.0361417	0.00197222	0.0126672	0.00980604	0.00986203	0.00660229	8.16756	0.00202498	0.00992885	0.0211122	0.0227776	0.0162067	0.0338677	0.0319591	0.0708789	0.0453926	0.0607533	0.0794281	0.0342208	0.0985464	0.0723227	0.104397	0.038584	0.0507831	0.036455	0.0187448	5	14	7	3	1	14	2	6	11	5	16	13	17	24	25	19	5
pfam00092	von Willebrand factor type A domain	0.0486977	0.419276	0.463359	0.777791	0.044121	0.00545594	0.134833	0.143342	0.0547196	0.00358316	10.1041	0.000810065	0.00494472	0.0591141	0.0406742	0.0463049	0.485437	0.159795	0.612596	0.136178	0.789793	0.592101	0.335364	0.677507	0.789986	0.865881	0.0498376	0.0507831	0.0383737	0.0374897	14	25	20	43	5	121	6	78	82	49	110	142	141	31	25	20	10
pfam00093	von Willebrand factor type C domain	0	0.00376308	0.00604761	0.00390143	0	0	0.00376308	0.00214503	0.00195783	0	1.90247	0.174772	0.283769	0	0	0	0.0112892	0	0	0	0.0101256	0.00722074	0.00684416	0	0.00556328	0.006141	0	0	0	0	0	0	0	1	0	0	0	1	1	1	0	1	1	0	0	0	0
pfam00094	von Willebrand factor type D domain	0.00262814	0.0874828	0.110383	0.207227	0	0.00137284	0.0497111	0.0304058	0.0109685	0	10.798	0.00060166	0.00393648	0	0.00325394	0.00463049	0.0903138	0	0.172134	0.0453926	0.192386	0.10109	0.102662	0.190934	0.228095	0.202653	0	0	0	0	0	2	2	8	0	34	2	19	14	15	31	41	33	0	0	0	0
pfam00095	WAP-type (Whey Acidic Protein) 'four-disulfide core'	0	0.00168759	0.00180518	0.0098559	0	0	0.00168759	0.00180518	0.00187823	0	8.14251	0.00205107	0.0100033	0	0	0	0	0	0.00506278	0	0	0.00722074	0	0.00615915	0.0111266	0.012282	0	0	0	0	0	0	0	0	0	1	0	0	1	0	1	2	2	0	0	0	0
pfam00096	Zinc finger, C2H2 type	0.00571513	0.141745	0.190669	0.126309	0	0.00419469	0.0435419	0.063545	0.00660224	0	5.2858	0.0108756	0.0366944	0	0.00325394	0.0138915	0.214495	0.0639182	0.146821	0.068089	0.354394	0.223843	0.116351	0.117024	0.139082	0.12282	0	0	0	0	0	2	6	19	2	29	3	35	31	17	19	25	20	0	0	0	0
pfam00097	Zinc finger, C3HC4 type (RING finger)	0.00262814	0.0414211	0.0453848	0.0275268	0	0.00137284	0.0141906	0.0142665	0.00292654	0	5.20546	0.0114795	0.0383973	0	0.00325394	0.00463049	0.0451569	0.0639182	0.0151883	0.068089	0.0708789	0.028883	0.0136883	0.0246366	0.0333797	0.024564	0	0	0	0	0	2	2	4	2	3	3	7	4	2	4	6	4	0	0	0	0
pfam00098	Zinc knuckle	0.0209207	0.318749	0.319182	0.139373	0	0.0185338	0.0814154	0.108411	0.0166832	0	5.50557	0.00940285	0.0327977	0	0.00488091	0.0578811	0.383834	0.415468	0.156946	0.635497	0.283516	0.166077	0.191636	0.129342	0.116829	0.171948	0	0	0	0	0	3	25	34	13	31	28	28	23	28	21	21	28	0	0	0	0
pfam00100	Zona pellucida-like domain	0	0.00843796	0.0114632	0.0291886	0	0	0.00843796	0.00617777	0.00786606	0	4.32902	0.0213743	0.0589374	0	0	0	0	0	0.0253139	0	0.0101256	0.028883	0.00684416	0.0246366	0.0445063	0.018423	0	0	0	0	0	0	0	0	0	5	0	1	4	1	4	8	3	0	0	0	0
pfam00101	Ribulose bisphosphate carboxylase, small chain	0.000771748	0.00376308	0	0	0.00227101	0.000771748	0.00376308	0	0	0.000844599	1.06959	0.413551	0.497728	0	0	0.00231524	0.0112892	0	0	0	0	0	0	0	0	0	0.00321533	0.00203132	0.00383737	0	0	0	1	1	0	0	0	0	0	0	0	0	0	2	1	2	0
pfam00102	Protein-tyrosine phosphatase	0.00720609	0.10063	0.0774983	0.127296	0.00232666	0.00152683	0.0175812	0.0184383	0.00881366	0.000482492	19.3678	3.60615e-05	0.000515926	0.00422244	0.00813484	0.00926097	0.0677354	0.127836	0.106318	0.0907853	0.121507	0.0361037	0.0615974	0.141661	0.111266	0.128961	0.00160767	0.00203132	0.00191869	0.00374897	1	5	4	6	4	21	4	12	5	9	23	20	21	1	1	1	1
pfam00104	Ligand-binding domain of nuclear hormone receptor	0	0.0255658	0.0299794	0.0390445	0	0	0.0165099	0.0148534	0.00829419	0	2.77201	0.0765185	0.153062	0	0	0	0.0564462	0	0.0202511	0	0.0708789	0.0216622	0.0273766	0.0307958	0.0556328	0.030705	0	0	0	0	0	0	0	5	0	4	0	7	3	4	5	10	5	0	0	0	0
pfam00105	Zinc finger, C4 type (two domains)	0	0	0.0148149	0.011909	0	0	0	0.00855882	0.000391335	0	2.6342	0.0867189	0.169453	0	0	0	0	0	0	0	0.0303767	0.028883	0	0.0123183	0.0111266	0.012282	0	0	0	0	0	0	0	0	0	0	0	3	4	0	2	2	2	0	0	0	0
pfam00106	short chain dehydrogenase	0.344909	0.175772	0.243083	0.241521	0.366981	0.0598933	0.0520041	0.0762793	0.0144995	0.0113438	2.31899	0.116404	0.21198	0.228012	0.380711	0.426005	0.158049	0.0958773	0.27339	0.113482	0.162009	0.238284	0.458559	0.264844	0.244784	0.214935	0.398701	0.363607	0.360713	0.344905	54	234	184	14	3	54	5	16	33	67	43	44	35	248	179	188	92
pfam00107	Zinc-binding dehydrogenase	0.181326	0.127635	0.114777	0.0911716	0.207106	0.0176471	0.0170759	0.0206596	0.00108239	0.0173141	7.92449	0.00229542	0.0109603	0.152008	0.178967	0.213002	0.101603	0.159795	0.121507	0.158874	0.0607533	0.129973	0.109507	0.0923873	0.0890125	0.092115	0.19292	0.253915	0.209137	0.172453	36	110	92	9	5	24	7	6	18	16	15	16	15	120	125	109	46
pfam00108	Thiolase, N-terminal domain	0.105492	0.0315403	0.0304026	0.0576782	0.123895	0.0133186	0.0175765	0.0107926	0.00801016	0.00661565	15.2444	0.000118868	0.00119641	0.0844488	0.130157	0.101871	0.0338677	0	0.0607533	0	0.0303767	0.0433244	0.0479091	0.0492732	0.0500695	0.073692	0.131829	0.134067	0.124715	0.104971	20	80	44	3	0	12	0	3	6	7	8	9	12	82	66	65	28
pfam00109	Beta-ketoacyl synthase, N-terminal domain	0.118748	0.062448	0.0674432	0.0772096	0.090815	0.0302501	0.00355389	0.010052	0.00174298	0.00335407	2.7756	0.0762712	0.152661	0.177342	0.102499	0.076403	0.0677354	0.0639182	0.0556906	0.068089	0.0405022	0.0722074	0.0889741	0.0739098	0.077886	0.079833	0.0819909	0.0934409	0.097853	0.0899753	42	63	33	6	2	11	3	4	10	13	12	14	13	51	46	51	24
pfam00110	wnt family	0	0.0268655	0.0372002	0.0394297	0	0	0.0137225	0.0152553	0.00433917	0	3.90571	0.0295314	0.0752381	0	0	0	0.0451569	0	0.0354394	0	0.0708789	0.0505452	0.0273766	0.0307958	0.0445063	0.042987	0	0	0	0	0	0	0	4	0	7	0	7	7	4	5	8	7	0	0	0	0
pfam00111	2Fe-2S iron-sulfur cluster binding domain	0.125846	0.073489	0.079144	0.0494963	0.119113	0.0065641	0.0147853	0.0208407	0.00360409	0.00380742	5.73666	0.00809764	0.0291651	0.118228	0.120396	0.138915	0.0790246	0.0958773	0.045565	0.136178	0.0405022	0.0577659	0.0821299	0.0554324	0.0500695	0.042987	0.127006	0.119848	0.120877	0.10872	28	74	60	7	3	9	6	4	8	12	9	9	7	79	59	63	29
pfam00112	Papain family cysteine protease	0.00239872	0.0189514	0.035395	0.0634401	0.00371608	0.00140961	0.0137001	0.0148298	0.00538919	0.000179502	6.30666	0.00568357	0.0221728	0	0.00488091	0.00231524	0.0112892	0	0.045565	0	0.0708789	0.0433244	0.0273766	0.0554324	0.0611961	0.073692	0.00321533	0.00406265	0.00383737	0.00374897	0	3	1	1	0	9	0	7	6	4	9	11	12	2	2	2	1
pfam00113	Enolase, C-terminal TIM barrel domain	0.0269253	0.0283047	0.0292087	0.0410976	0.0386404	0.000796167	0.00289935	0.00818445	0.00748822	0.00147203	1.37226	0.300854	0.431739	0.0253346	0.0276585	0.0277829	0.0225785	0.0319591	0.0303767	0.0226963	0.0101256	0.0361037	0.0479091	0.0369549	0.0556328	0.030705	0.0401916	0.0385951	0.0345363	0.0412387	6	17	12	2	1	6	1	1	5	7	6	10	5	25	19	18	11
pfam00114	Pilin (bacterial filament)	0.00249213	0	0	0	0	0.00127704	0	0	0	0	4.70435	0.016257	0.0485077	0.00422244	0.00325394	0	0	0	0	0	0	0	0	0	0	0	0	0	0	0	1	2	0	0	0	0	0	0	0	0	0	0	0	0	0	0	0
pfam00115	Cytochrome C and Quinol oxidase polypeptide I	0.132962	0.065187	0.054807	0.0453841	0.0752164	0.0249019	0.0179034	0.0157412	0.00422337	0.00613076	4.77226	0.0154906	0.0469265	0.181565	0.0992451	0.118077	0.0338677	0.0958773	0.0658161	0.0453926	0.0202511	0.0577659	0.0958182	0.0369549	0.0500695	0.049128	0.0900293	0.0609397	0.0786661	0.0712304	43	61	51	3	3	13	2	2	8	14	6	9	8	56	30	41	19
pfam00116	Cytochrome C oxidase subunit II, periplasmic domain	0.0458501	0.0427208	0.0338979	0.0297724	0.0371451	0.00913226	0.0106465	0.00573644	0.000978339	0.00210875	0.958714	0.464635	0.536598	0.0633366	0.0325394	0.0416744	0.0338677	0.0639182	0.0303767	0.0453926	0.0202511	0.028883	0.041065	0.0307958	0.0278164	0.030705	0.0401916	0.0345325	0.0326177	0.0412387	15	20	18	3	2	6	2	2	4	6	5	5	5	25	17	17	11
pfam00117	Glutamine amidotransferase class-I	0.15591	0.130735	0.0907924	0.124845	0.193532	0.00910458	0.0150036	0.0125715	0.0020704	0.00517304	16.7549	7.46819e-05	0.000848878	0.147785	0.174086	0.14586	0.158049	0.127836	0.106318	0.113482	0.0607533	0.0794281	0.109507	0.123183	0.122392	0.128961	0.207389	0.195007	0.188031	0.183699	35	107	63	14	4	21	5	6	11	16	20	22	21	129	96	98	49
pfam00118	TCP-1/cpn60 chaperonin family	0.0695641	0.0573817	0.0845547	0.123287	0.200693	0.00881989	0.0244745	0.0191539	0.0218852	0.0382448	5.10959	0.0122518	0.0405598	0.0802263	0.052063	0.076403	0.0338677	0.0319591	0.106318	0.0453926	0.101256	0.129973	0.0615974	0.104706	0.166898	0.098256	0.155944	0.172662	0.159251	0.314913	19	32	33	3	1	21	2	10	18	9	17	30	16	97	85	83	84
pfam00119	ATP synthase A chain	0.0529102	0.0444084	0.0357031	0.0357329	0.0466371	0.00738213	0.00976542	0.00548909	0.00377048	0.00274593	1.51316	0.259806	0.384052	0.067559	0.0471821	0.0439896	0.0338677	0.0639182	0.0354394	0.0453926	0.0202511	0.0361037	0.041065	0.0431141	0.0333797	0.030705	0.0546606	0.0446891	0.0422111	0.0449876	16	29	19	3	2	7	2	2	5	6	7	6	5	34	22	22	12
pfam00120	Glutamine synthetase, catalytic domain	0.114732	0.0408937	0.0391252	0.0336799	0.0976251	0.015539	0.00446884	0.00735345	0.00181043	0.00265189	24.5991	1.04708e-05	0.000212156	0.0928936	0.1448	0.106501	0.0451569	0.0319591	0.045565	0.0453926	0.0202511	0.0361037	0.0547533	0.0369549	0.0333797	0.030705	0.101283	0.101566	0.0901782	0.0974732	22	89	46	4	1	9	2	2	5	8	6	6	5	63	50	47	26
pfam00121	Triosephosphate isomerase	0.0305955	0.0320678	0.0441176	0.035131	0.0352773	0.00258879	0.00100924	0.00605904	0.00916007	0.00387632	1.02993	0.431171	0.515009	0.0337795	0.0325394	0.0254677	0.0338677	0.0319591	0.0303767	0.0453926	0.0607533	0.0361037	0.0342208	0.0184775	0.0500695	0.036846	0.0417993	0.0406265	0.0249429	0.0337407	8	20	11	3	1	6	2	6	5	5	3	9	6	26	20	13	9
pfam00122	E1-E2 ATPase	0.0449143	0.035443	0.0425918	0.0367989	0.0241656	0.00365613	0.00258892	0.0108482	0.0121986	0.00146499	1.19057	0.364081	0.448082	0.0380019	0.050436	0.0463049	0.0338677	0.0319591	0.0405022	0.0226963	0.0708789	0.028883	0.0479091	0.0246366	0.0611961	0.024564	0.0208996	0.0264072	0.0268616	0.0224938	9	31	20	3	1	8	1	7	4	7	4	11	4	13	13	14	6
pfam00124	Photosynthetic reaction centre protein	0.00326387	0	0	0	0.0351128	0.000550582	0	0	0	0.00454153	43.7474	4.6207e-07	2.32235e-05	0.00422244	0.00325394	0.00231524	0	0	0	0	0	0	0	0	0	0	0.0305456	0.0304698	0.030699	0.0487366	1	2	1	0	0	0	0	0	0	0	0	0	0	19	15	16	13
pfam00125	Core histone H2A/H2B/H3/H4	0.000542323	0.0138886	0.0130801	0.02383	0.000959343	0.000542323	0.00886478	0.00507452	0.00716597	0.000959343	3.41105	0.044016	0.102677	0	0.00162697	0	0.0112892	0	0.0303767	0	0.0101256	0.0216622	0.0205325	0.0369549	0.0222531	0.012282	0	0	0.00383737	0	0	1	0	1	0	6	0	1	3	3	6	4	2	0	0	2	0
pfam00126	Bacterial regulatory helix-turn-helix protein, lysR family	0.586093	0.105934	0.119689	0.0610201	0.173476	0.084177	0.0787118	0.0664084	0.00911265	0.00937164	12.5279	0.00030376	0.00232552	0.422244	0.634518	0.701519	0.0225785	0.0319591	0.263264	0.0226963	0.0101256	0.151635	0.294299	0.0677507	0.0723227	0.042987	0.176843	0.182819	0.188031	0.14621	100	390	303	2	1	52	1	1	21	43	11	13	7	110	90	98	39
pfam00127	Copper binding proteins, plastocyanin/azurin family	0.0139633	0.00337519	0.00180518	0	0.0183632	0.00112623	0.00337519	0.00180518	0	0.00256267	14.6274	0.000145282	0.00133509	0.0126673	0.0130157	0.0162067	0	0	0.0101256	0	0	0.00722074	0	0	0	0	0.0208996	0.0182819	0.0230242	0.0112469	3	8	7	0	0	2	0	0	1	0	0	0	0	13	9	12	3
pfam00128	Alpha amylase, catalytic domain	0.0327321	0.0202511	0.0121656	0.039231	0.0775356	0.00744864	0.0202511	0.00810152	0.00757823	0.00234497	7.47666	0.00291192	0.01325	0.0464468	0.0309124	0.0208372	0	0	0.0607533	0	0	0.0144415	0.0342208	0.0246366	0.0500695	0.042987	0.0739526	0.0731276	0.0805848	0.0824773	11	19	9	0	0	12	0	0	2	5	4	9	7	46	36	42	22
pfam00130	Phorbol esters/diacylglycerol binding domain (C1 domain)	0	0.00168759	0.008579	0.00205305	0	0	0.00168759	0.00422978	0.00205305	0	2.25935	0.123231	0.218892	0	0	0	0	0	0.00506278	0	0.0202511	0.00722074	0.00684416	0.00615915	0	0	0	0	0	0	0	0	0	0	0	1	0	2	1	1	1	0	0	0	0	0	0
pfam00132	Bacterial transferase hexapeptide (six repeats)	0.188713	0.130486	0.0926948	0.100835	0.185676	0.0153798	0.0185289	0.0199377	0.00243517	0.0133837	8.42009	0.00178245	0.00904666	0.215344	0.188728	0.162067	0.135471	0.159795	0.0961928	0.136178	0.0506278	0.115532	0.0684416	0.0985464	0.105702	0.098256	0.205781	0.195007	0.195706	0.14621	51	116	70	12	5	19	6	5	16	10	16	19	16	128	96	102	39
pfam00133	tRNA synthetases class I (I, L, M and V)	0.108899	0.101406	0.0851916	0.100426	0.148871	0.00482979	0.013272	0.0187457	0.0133817	0.00703865	3.81464	0.0317262	0.0798756	0.114006	0.0992451	0.113447	0.0903138	0.127836	0.0860672	0.136178	0.0506278	0.0649866	0.0889741	0.0739098	0.116829	0.110538	0.159159	0.150318	0.128552	0.157457	27	61	49	8	4	17	6	5	9	13	12	21	18	99	74	67	42
pfam00134	Cyclin, N-terminal domain	0	0.00713826	0.0236525	0.0375813	0	0	0.0035849	0.0109055	0.000681568	0	7.0651	0.00365422	0.0160157	0	0	0	0.0112892	0	0.0101256	0	0.0303767	0.0505452	0.0136883	0.0369549	0.038943	0.036846	0	0	0	0	0	0	0	1	0	2	0	3	7	2	6	7	6	0	0	0	0
pfam00135	Carboxylesterase family	0.00760246	0.0227145	0.0144621	0.0498754	0.0314938	0.00436845	0.0131537	0.0121748	0.00649265	0.0053941	2.88071	0.0694307	0.143382	0.00422244	0.0162697	0.00231524	0.0225785	0	0.045565	0	0.0506278	0.00722074	0	0.0492732	0.038943	0.06141	0.033761	0.0446891	0.0287803	0.0187448	1	10	1	2	0	9	0	5	1	0	8	7	10	21	22	15	5
pfam00136	DNA polymerase family B	0.0136504	0.0284443	0.00848486	0.0219756	0.0668095	0.00257616	0.0177401	0.0050786	0.00759698	0.0142667	4.92853	0.0138806	0.0436117	0.0126673	0.00976181	0.0185219	0.0112892	0.0639182	0.0101256	0	0.0202511	0	0.0136883	0.0369549	0.0166898	0.012282	0.0562683	0.0446891	0.0575606	0.10872	3	6	8	1	2	2	0	2	0	2	6	3	2	35	22	30	29
pfam00137	ATP synthase subunit C	0.0273316	0.0299923	0.0204652	0.0353357	0.0464739	0.00209108	0.00384068	0.00366387	0.00458537	0.00216448	9.69567	0.00097185	0.00562612	0.0295571	0.0292854	0.0231524	0.0225785	0.0319591	0.0354394	0.0226963	0.0101256	0.0216622	0.0273766	0.0307958	0.0445063	0.030705	0.0466223	0.0426578	0.0441298	0.0524856	7	18	10	2	1	7	1	1	3	4	5	8	5	29	21	23	14
pfam00139	Legume lectin domain	0	0	0	0	0.000881588	0	0	0	0	0.000512929	2.25897	0.123275	0.218892	0	0	0	0	0	0	0	0	0	0	0	0	0	0.00160767	0	0.00191869	0	0	0	0	0	0	0	0	0	0	0	0	0	0	1	0	1	0
pfam00140	Sigma-70 factor, region 1.2	0.0388127	0.0393457	0.0343447	0.0197179	0.0551064	0.00314069	0.0128997	0.0113531	0.00126773	0.00162195	2.53146	0.0953329	0.182507	0.0422244	0.0325394	0.0416744	0.0338677	0.0639182	0.0202511	0.068089	0.0202511	0.0216622	0.0273766	0.0184775	0.0222531	0.018423	0.0594836	0.0528144	0.0556419	0.0524856	10	20	18	3	2	4	3	2	3	4	3	4	3	37	26	29	14
pfam00141	Peroxidase	0.0320882	0.00882586	0.00712659	0.00595448	0.0495413	0.00558371	0.00455421	0.0051067	0.000195668	0.00527937	17.2488	6.46329e-05	0.000780435	0.0211122	0.0357933	0.0393591	0.0112892	0	0.0151883	0	0	0.0216622	0.00684416	0.00615915	0.00556328	0.006141	0.0498376	0.0345325	0.0575606	0.0562345	5	22	17	1	0	3	0	0	3	1	1	1	1	31	17	30	15
pfam00142	4Fe-4S iron sulfur cluster binding proteins, NifH/frxC family	0	0	0	0	0.0207288	0	0	0	0	0.00319884	32.1112	2.52417e-06	7.97433e-05	0	0	0	0	0	0	0	0	0	0	0	0	0	0.019292	0.0182819	0.0153495	0.0299918	0	0	0	0	0	0	0	0	0	0	0	0	0	12	9	8	8
pfam00144	Beta-lactamase	0.137237	0.0118131	0.0345974	0.0119029	0.129993	0.0280506	0.0118131	0.0258811	0.00356148	0.0200308	8.61933	0.00161475	0.00835998	0.19001	0.0943642	0.127338	0	0	0.0354394	0	0	0.028883	0.109507	0.00615915	0.0111266	0.018423	0.170413	0.142193	0.132389	0.0749794	45	58	55	0	0	7	0	0	4	16	1	2	3	106	70	69	20
pfam00145	C-5 cytosine-specific DNA methylase	0.0496972	0.251929	0.147675	0.0719117	0.0787267	0.0133678	0.100148	0.0737753	0.0253193	0.0154643	1.88733	0.177436	0.286833	0.0760039	0.0406742	0.0324134	0.191917	0.447427	0.116444	0.363141	0.121507	0.0649866	0.041065	0.0246366	0.111266	0.079833	0.053053	0.069065	0.0690727	0.123716	18	25	14	17	14	23	16	12	9	6	4	20	13	33	34	36	33
pfam00146	NADH dehydrogenase	0.0647124	0.0266171	0.0328893	0.011909	0.0220632	0.0183658	0.00278525	0.0123794	0.000391335	0.00165167	3.72352	0.0341126	0.0844901	0.101339	0.0488091	0.0439896	0.0225785	0.0319591	0.0253139	0.0453926	0.0101256	0.0144415	0.0615974	0.0123183	0.0111266	0.012282	0.024115	0.0243759	0.0172682	0.0224938	24	30	19	2	1	5	2	1	2	9	2	2	2	15	12	9	6
pfam00147	Fibrinogen beta and gamma chains, C-terminal globular domain	0.000771748	0.123838	0.0839673	0.216017	0.00232666	0.000771748	0.0604949	0.0390302	0.00280075	0.000482492	7.76524	0.00249543	0.0117198	0	0	0.00231524	0.101603	0.0319591	0.237951	0	0.121507	0.173298	0.041065	0.21557	0.211405	0.221076	0.00160767	0.00203132	0.00191869	0.00374897	0	0	1	9	1	47	0	12	24	6	35	38	36	1	1	1	1
pfam00148	Nitrogenase component 1 type Oxidoreductase	0.00271161	0	0	0	0.0476725	0.00271161	0	0	0	0.0031197	126.545	1.05825e-09	1.48925e-07	0	0.00813484	0	0	0	0	0	0	0	0	0	0	0	0.0417993	0.0446891	0.0479672	0.0562345	0	5	0	0	0	0	0	0	0	0	0	0	0	26	22	25	15
pfam00149	Calcineurin-like phosphoesterase	0.151413	0.10373	0.0942384	0.109728	0.183771	0.00900719	0.0103174	0.0129653	0.0188775	0.0143898	8.2514	0.00194043	0.00959063	0.168898	0.146427	0.138915	0.124182	0.0958773	0.09113	0.0907853	0.0607533	0.122753	0.102662	0.104706	0.144645	0.079833	0.159159	0.170631	0.180356	0.224938	40	90	60	11	3	18	4	6	17	15	17	26	13	99	84	94	60
pfam00150	Cellulase (glycosyl hydrolase family 5)	0.00249213	0.027005	0.0192218	0.0201091	0.00572566	0.00127704	0.00593399	0.00740075	0.00449129	0.00184385	4.01761	0.0270701	0.0709043	0.00422244	0.00325394	0	0.0338677	0.0319591	0.0151883	0	0.0202511	0.0361037	0.0205325	0.0246366	0.0111266	0.024564	0.0112537	0.00406265	0.00383737	0.00374897	1	2	0	3	1	3	0	2	5	3	4	2	4	7	2	2	1
pfam00151	Lipase	0	0.00337519	0.00506278	0.0240105	0	0	0.00337519	0.00506278	0.00405792	0	7.8948	0.00233126	0.0110903	0	0	0	0	0	0.0101256	0	0.0202511	0	0	0.0246366	0.0166898	0.030705	0	0	0	0	0	0	0	0	0	2	0	2	0	0	4	3	5	0	0	0	0
pfam00152	tRNA synthetases class II (D, K and N)	0.0559873	0.089977	0.0558858	0.0887092	0.0971433	0.00375969	0.011522	0.0138016	0.0136144	0.00760021	3.4054	0.0442232	0.103006	0.0633366	0.05369	0.0509354	0.0677354	0.0958773	0.106318	0.068089	0.0303767	0.0361037	0.0889741	0.0615915	0.100139	0.104397	0.101283	0.0934409	0.115121	0.0787283	15	33	22	6	3	21	3	3	5	13	10	18	17	63	46	60	21
pfam00153	Mitochondrial carrier protein	0.00217923	0.066068	0.0768169	0.0952656	0	0.00122081	0.0412038	0.0306855	0.00466846	0	3.67599	0.035439	0.0868855	0.00422244	0	0.00231524	0.0564462	0	0.141758	0	0.101256	0.144415	0.0615974	0.0923873	0.0890125	0.104397	0	0	0	0	1	0	1	5	0	28	0	10	20	9	15	16	17	0	0	0	0
pfam00154	recA bacterial DNA recombination protein	0.0333696	0.0249296	0.0251544	0.0236253	0.111571	0.00224903	0.0035784	0.00689056	0.00275839	0.0141369	21.381	2.17327e-05	0.000359426	0.0337795	0.0292854	0.0370439	0.0225785	0.0319591	0.0202511	0.0453926	0.0202511	0.0144415	0.0205325	0.0246366	0.0278164	0.018423	0.101283	0.0934409	0.097853	0.153708	8	18	16	2	1	4	2	2	2	3	4	5	3	63	46	51	41
pfam00155	Aminotransferase class I and II	0.370178	0.168498	0.185195	0.145364	0.282137	0.0170019	0.0370653	0.0283563	0.0145984	0.00298476	15.8028	9.96844e-05	0.0010526	0.337795	0.395353	0.377385	0.191917	0.0958773	0.217699	0.204267	0.101256	0.209401	0.225857	0.172456	0.122392	0.141243	0.284557	0.288448	0.274372	0.281173	80	243	163	17	3	43	9	10	29	33	28	22	23	177	142	143	75
pfam00156	Phosphoribosyl transferase domain	0.110056	0.0905045	0.0760954	0.0727123	0.134164	0.0114986	0.0188157	0.0134486	0.00970612	0.00387531	4.97422	0.013447	0.0435662	0.126673	0.115515	0.0879793	0.0677354	0.127836	0.0759417	0.113482	0.0506278	0.0649866	0.0752857	0.0554324	0.0890125	0.073692	0.12379	0.136099	0.134308	0.142461	30	71	38	6	4	15	5	5	9	11	9	16	12	77	67	70	38
pfam00157	Pou domain - N-terminal to homeobox domain	0	0.00921375	0.0146266	0.00966333	0	0	0.00684031	0.00621099	0.00351326	0	2.24075	0.12545	0.221756	0	0	0	0.0225785	0	0.00506278	0	0.0303767	0.0144415	0.0136883	0.00615915	0.0166898	0.006141	0	0	0	0	0	0	0	2	0	1	0	3	2	2	1	3	1	0	0	0	0
pfam00158	Sigma-54 interaction domain	0.0812675	0.00843796	0.0147911	0.0176648	0.0991533	0.00906989	0.00843796	0.00609748	0.00289288	0.00425439	46.9344	3.12222e-07	1.77691e-05	0.0633366	0.0878563	0.0926097	0	0	0.0253139	0	0.0101256	0.0216622	0.0273766	0.0123183	0.0222531	0.018423	0.0980676	0.101566	0.0882596	0.10872	15	54	40	0	0	5	0	1	3	4	2	4	3	61	50	46	29
pfam00160	Cyclophilin type peptidyl-prolyl cis-trans isomerase/CLD	0.0510965	0.0568578	0.0459228	0.0740784	0.0728554	0.00410532	0.0124824	0.00550692	0.0139105	0.00180932	2.67175	0.0837942	0.164444	0.0591141	0.0455551	0.0486201	0.0677354	0.0319591	0.0708789	0.0453926	0.0607533	0.0433244	0.0342208	0.0739098	0.0500695	0.098256	0.0739526	0.075159	0.0748288	0.0674814	14	28	21	6	1	14	2	6	6	5	12	9	16	46	37	39	18
pfam00162	Phosphoglycerate kinase	0.0322225	0.0367427	0.0288797	0.0451855	0.0585101	0.00353715	0.00985334	0.00726281	0.00743588	0.00393221	3.56874	0.0386561	0.0928611	0.0337795	0.0374203	0.0254677	0.0225785	0.0319591	0.0556906	0.0226963	0.0506278	0.0216622	0.0205325	0.0307958	0.0556328	0.049128	0.0659143	0.0487518	0.0556419	0.0637325	8	23	11	2	1	11	1	5	3	3	5	10	8	41	24	29	17
pfam00163	Ribosomal protein S4/S9 N-terminal domain	0.017686	0.0303802	0.016949	0.0217709	0.0320336	0.00295317	0.00259239	0.00286822	0.00180985	0.00195862	8.32417	0.00187035	0.009376	0.0168898	0.0130157	0.0231524	0.0338677	0.0319591	0.0253139	0.0226963	0.0101256	0.0144415	0.0205325	0.0246366	0.0222531	0.018423	0.0353686	0.0264072	0.0326177	0.0337407	4	8	10	3	1	5	1	1	2	3	4	4	3	22	13	17	9
pfam00164	Ribosomal protein S12/S23	0.0170911	0.0286926	0.0195745	0.0256723	0.0354422	0.00212452	0.00425657	0.00202504	0.00107224	0.00416459	5.83898	0.00758766	0.0276499	0.0211122	0.0162697	0.0138915	0.0338677	0.0319591	0.0202511	0.0226963	0.0202511	0.0216622	0.0136883	0.0246366	0.0278164	0.024564	0.0369763	0.0325012	0.0460485	0.0262428	5	10	6	3	1	4	1	2	3	2	4	5	4	23	16	24	7
pfam00165	Bacterial regulatory helix-turn-helix proteins, AraC family	0.00521368	0	0	0	0.00141758	0.00177728	0	0	0	0.000959669	6.28612	0.00575457	0.0223568	0.00844488	0.00488091	0.00231524	0	0	0	0	0	0	0	0	0	0	0.00160767	0.00406265	0	0	2	3	1	0	0	0	0	0	0	0	0	0	0	1	2	0	0
pfam00166	Chaperonin 10 Kd subunit	0.0476131	0.0249296	0.0284854	0.0371961	0.170518	0.00629654	0.0035784	0.0140654	0.00736381	0.0394607	8.00307	0.00220364	0.0105873	0.0591141	0.0374203	0.0463049	0.0225785	0.0319591	0.0202511	0.068089	0.0101256	0.028883	0.00684416	0.0369549	0.0500695	0.024564	0.136652	0.132036	0.124715	0.288671	14	23	20	2	1	4	3	1	4	1	6	9	4	85	65	65	77
pfam00167	Fibroblast growth factor	0	0.00506278	0.00506278	0.0178695	0	0	0.00506278	0.00506278	0.00361491	0	3.72896	0.0339646	0.0842314	0	0	0	0	0	0.0151883	0	0.0202511	0	0	0.0246366	0.0166898	0.012282	0	0	0	0	0	0	0	0	0	3	0	2	0	0	4	3	2	0	0	0	0
pfam00168	C2 domain	0	0.0777451	0.122805	0.173162	0	0	0.0398274	0.0524865	0.016422	0	5.25346	0.0111142	0.0373691	0	0	0	0.101603	0	0.131632	0	0.243013	0.166077	0.0821299	0.153979	0.205841	0.159666	0	0	0	0	0	0	0	9	0	26	0	24	23	12	25	37	26	0	0	0	0
pfam00169	PH domain	0	0.0210269	0.0551082	0.0355464	0	0	0.0117177	0.0320913	0.00906618	0	1.82314	0.189248	0.302299	0	0	0	0.0225785	0	0.0405022	0	0.141758	0.0649866	0.0136883	0.0492732	0.038943	0.018423	0	0	0	0	0	0	0	2	0	8	0	14	9	2	8	7	3	0	0	0	0
pfam00170	bZIP transcription factor	0	0.00882586	0.0106428	0.00966333	0.000881588	0	0.00455421	0.00688305	0.00351326	0.000512929	1.41482	0.287774	0.416253	0	0	0	0.0112892	0	0.0151883	0	0	0.028883	0.0136883	0.00615915	0.0166898	0.006141	0.00160767	0	0.00191869	0	0	0	0	1	0	3	0	0	4	2	1	3	1	1	0	1	0
pfam00171	Aldehyde dehydrogenase family	0.488601	0.174221	0.201013	0.179321	0.362241	0.077654	0.0700083	0.0365491	0.0137646	0.00861784	8.84111	0.00144925	0.00769357	0.333573	0.55805	0.57418	0.112892	0.0958773	0.313892	0.136178	0.141758	0.245505	0.28061	0.172456	0.205841	0.159666	0.352079	0.385951	0.347282	0.36365	79	343	248	10	3	62	6	14	34	41	28	37	26	219	190	181	97
pfam00173	Cytochrome b5-like Heme/Steroid binding domain	0	0.00713826	0.0147208	0.0158043	0	0	0.0035849	0.0069043	0.00533144	0	2.96302	0.0645603	0.136791	0	0	0	0.0112892	0	0.0101256	0	0.0303767	0.0216622	0.00684416	0.00615915	0.0166898	0.024564	0	0	0	0	0	0	0	1	0	2	0	3	3	1	1	3	4	0	0	0	0
pfam00174	Oxidoreductase molybdopterin binding domain	0.0302318	0.0142765	0.00532141	0.011909	0.0352187	0.0047416	0.00716981	0.00344153	0.000391335	0.0045643	8.58231	0.00164447	0.00848747	0.0211122	0.0325394	0.0370439	0.0225785	0	0.0202511	0	0	0.0144415	0.00684416	0.0123183	0.0111266	0.012282	0.028938	0.0325012	0.030699	0.0487366	5	20	16	2	0	4	0	0	2	1	2	2	2	18	16	16	13
pfam00175	Oxidoreductase NAD-binding domain	0.0859798	0.0747887	0.0538251	0.0472446	0.0564459	0.00428802	0.0107352	0.0125585	0.00419426	0.00519603	3.12331	0.056154	0.124126	0.0802263	0.0943642	0.0833488	0.0677354	0.0958773	0.0607533	0.0907853	0.0405022	0.0361037	0.0479091	0.0431141	0.0556328	0.042987	0.0691296	0.0446891	0.0594793	0.0524856	19	58	36	6	3	12	4	4	5	7	7	10	7	43	22	31	14
pfam00176	SNF2 family N-terminal domain	0.022721	0.139591	0.106857	0.0948744	0.0914107	0.00767124	0.0447873	0.0423143	0.00435717	0.00691708	1.91848	0.172001	0.280922	0.0380019	0.0162697	0.0138915	0.124182	0.223714	0.0708789	0.226963	0.101256	0.0649866	0.0342208	0.0862281	0.100139	0.098256	0.0755603	0.0873469	0.0940156	0.10872	9	10	6	11	7	14	10	10	9	5	14	18	16	47	43	49	29
pfam00177	Ribosomal protein S7p/S5e	0.0188115	0.0283047	0.0185897	0.0373827	0.0385787	0.00398764	0.00289935	0.00509053	0.00396697	0.00206221	6.5617	0.00488173	0.0197412	0.0253346	0.0195236	0.0115762	0.0225785	0.0319591	0.0303767	0.0226963	0.0303767	0.0144415	0.00684416	0.0307958	0.0445063	0.036846	0.0417993	0.0365638	0.0422111	0.0337407	6	12	5	2	1	6	1	3	2	1	5	8	6	26	18	22	9
pfam00178	Ets-domain	0	0.0277773	0.033684	0.0513447	0	0	0.0177296	0.0152315	0.00214448	0	4.22598	0.0230901	0.0626688	0	0	0	0.0225785	0	0.0607533	0	0.0708789	0.0433244	0.0205325	0.0492732	0.0556328	0.049128	0	0	0	0	0	0	0	2	0	12	0	7	6	3	8	10	8	0	0	0	0
pfam00179	Ubiquitin-conjugating enzyme	0.00131407	0.0194789	0.0245431	0.0338724	0.000401916	0.00068642	0.0063408	0.00559935	0.00302818	0.000401916	12.8583	0.000268812	0.00213097	0	0.00162697	0.00231524	0.0112892	0.0319591	0.0151883	0.0226963	0.0405022	0.0144415	0.0205325	0.0369549	0.0278164	0.036846	0.00160767	0	0	0	0	1	1	1	1	3	1	4	2	3	6	5	6	1	0	0	0
pfam00180	Isocitrate/isopropylmalate dehydrogenase	0.0518483	0.0388182	0.0330776	0.0377678	0.0708643	0.00358963	0.00593045	0.00873702	0.00572885	0.00869712	4.65163	0.0168822	0.049896	0.0506693	0.0585709	0.0463049	0.0338677	0.0319591	0.0506278	0.0453926	0.0101256	0.028883	0.0479091	0.0307958	0.0333797	0.049128	0.0787756	0.0771903	0.0825035	0.0449876	12	36	20	3	1	10	2	1	4	7	5	6	8	49	38	43	12
pfam00181	Ribosomal Proteins L2, RNA binding domain	0.0222114	0.0358309	0.0221059	0.0238179	0.0372168	0.00198692	0.00468533	0.00341329	0.000782671	0.00167432	7.33433	0.00314683	0.0140626	0.0253346	0.0227776	0.0185219	0.0451569	0.0319591	0.0303767	0.0226963	0.0303767	0.0216622	0.0136883	0.0246366	0.0222531	0.024564	0.038584	0.0325012	0.0402924	0.0374897	6	14	8	4	1	6	1	3	3	2	4	4	4	24	16	21	10
pfam00182	Chitinase class I	0.00671456	0	0	0.00595448	0.017012	0.00517358	0	0	0.000195668	0.00442307	5.59394	0.00887683	0.0313729	0.0168898	0.00325394	0	0	0	0	0	0	0	0	0.00615915	0.00556328	0.006141	0.014469	0.0101566	0.0134308	0.0299918	4	2	0	0	0	0	0	0	0	0	1	1	1	9	5	7	8
pfam00183	Hsp90 protein	0.0214496	0.0416695	0.0390548	0.0394297	0.0342322	0.00410556	0.0131734	0.00248898	0.00433917	0.00343684	1.65005	0.22563	0.345954	0.0295571	0.0162697	0.0185219	0.0677354	0.0319591	0.0253139	0.0453926	0.0405022	0.0361037	0.0342208	0.0307958	0.0445063	0.042987	0.038584	0.0264072	0.030699	0.0412387	7	10	8	6	1	5	2	4	5	5	5	8	7	24	13	16	11
pfam00185	Aspartate/ornithine carbamoyltransferase, Asp/Orn binding domain	0.0468314	0.0337554	0.0204652	0.0455828	0.061489	0.00408232	0.00100626	0.00366387	0.00181759	0.00219866	32.0297	2.55915e-06	7.98702e-05	0.0548917	0.0439282	0.0416744	0.0338677	0.0319591	0.0354394	0.0226963	0.0101256	0.0216622	0.0273766	0.0431141	0.0445063	0.049128	0.0594836	0.0650023	0.0652353	0.0562345	13	27	18	3	1	7	1	1	3	4	7	8	8	37	32	34	15
pfam00186	Dihydrofolate reductase	0.0164554	0.027005	0.0208179	0.0277254	0.0378366	0.000217945	0.00593399	0.00867568	0.00179953	0.00140775	2.46341	0.101572	0.19188	0.0168898	0.0162697	0.0162067	0.0338677	0.0319591	0.0151883	0.0453926	0.0101256	0.00722074	0.0205325	0.0307958	0.0278164	0.024564	0.0369763	0.0385951	0.0345363	0.0412387	4	10	7	3	1	3	2	1	1	3	5	5	4	23	19	18	11
pfam00188	Cysteine-rich secretory protein family	0.0396353	0.0379028	0.0489458	0.0965423	0.0130957	0.00778837	0.0274001	0.0248086	0.0075909	0.00235769	2.9225	0.0669073	0.139495	0.0548917	0.0292854	0.0347287	0.0225785	0	0.09113	0	0.0810045	0.10109	0.0136883	0.0923873	0.111266	0.085974	0.0112537	0.0182819	0.0153495	0.00749794	13	18	15	2	0	18	0	8	14	2	15	20	14	7	9	8	2
pfam00189	Ribosomal protein S3, C-terminal domain	0.0213562	0.0299923	0.016949	0.0254737	0.0388869	0.00216278	0.00384068	0.00286822	0.00432589	0.0030305	7.51826	0.00284716	0.0130647	0.0253346	0.0178967	0.0208372	0.0225785	0.0319591	0.0354394	0.0226963	0.0101256	0.0144415	0.0205325	0.0184775	0.0333797	0.024564	0.0450146	0.0385951	0.030699	0.0412387	6	11	9	2	1	7	1	1	2	3	3	6	4	28	19	16	11
pfam00191	Annexin	0.000771748	0.0210269	0.0215887	0.0375813	0.00272858	0.000771748	0.0117177	0.0114744	0.000681568	0.000449093	3.72742	0.0340063	0.0842708	0	0	0.00231524	0.0225785	0	0.0405022	0	0.0506278	0.028883	0.00684416	0.0369549	0.038943	0.036846	0.00321533	0.00203132	0.00191869	0.00374897	0	0	1	2	0	8	0	5	4	1	6	7	6	2	1	1	1
pfam00193	Extracellular link domain	0	0	0	0	0.000909747	0	0	0	0	0.000532314	2.23357	0.12632	0.221756	0	0	0	0	0	0	0	0	0	0	0	0	0	0.00160767	0.00203132	0	0	0	0	0	0	0	0	0	0	0	0	0	0	0	1	1	0	0
pfam00194	Eukaryotic-type carbonic anhydrase	0.00208582	0.00713826	0.019948	0.0297724	0	0.00135625	0.0035849	0.00699318	0.000978339	0	9.42635	0.00109919	0.00621004	0	0.00162697	0.00463049	0.0112892	0	0.0101256	0	0.0303767	0.028883	0.0205325	0.0307958	0.0278164	0.030705	0	0	0	0	0	1	2	1	0	2	0	3	4	3	5	5	5	0	0	0	0
pfam00195	Chalcone and stilbene synthases, N-terminal domain	0.00140748	0	0.00171104	0	0.00136126	0.00140748	0	0.00171104	0	0.000908199	0.475884	0.752932	0.759903	0.00422244	0	0	0	0	0	0	0	0	0.00684416	0	0	0	0.00160767	0	0.00383737	0	1	0	0	0	0	0	0	0	0	1	0	0	0	1	0	2	0
pfam00196	Bacterial regulatory proteins, luxR family	0.238155	0.03973	0.0387756	0.011909	0.0627779	0.013086	0.0190637	0.0132672	0.000391335	0.00058334	57.1121	1.0353e-07	7.06424e-06	0.236457	0.216387	0.261623	0.0112892	0.0319591	0.0759417	0.0453926	0.0101256	0.0722074	0.0273766	0.0123183	0.0111266	0.012282	0.0610913	0.062971	0.0633166	0.0637325	56	133	113	1	1	15	2	1	10	4	2	2	2	38	31	33	17
pfam00198	2-oxoacid dehydrogenases acyltransferase (catalytic domain)	0.070034	0.0796031	0.0504733	0.0656918	0.0959665	0.0039715	0.0248431	0.0151747	0.00531389	0.00319166	1.94905	0.166845	0.274237	0.0760039	0.0715866	0.0625116	0.0451569	0.127836	0.0658161	0.0907853	0.0202511	0.0361037	0.0547533	0.0677507	0.0556328	0.073692	0.0932446	0.0954722	0.0901782	0.104971	18	44	27	4	4	13	4	2	5	8	11	10	12	58	47	47	28
pfam00199	Catalase	0.0104799	0.00337519	0.00342208	0.0275328	0	0.00282171	0.00337519	0.00342208	0.00461558	0	12.2259	0.000340405	0.00253133	0.0126673	0.00488091	0.0138915	0	0	0.0101256	0	0	0	0.0136883	0.0307958	0.0333797	0.018423	0	0	0	0	3	3	6	0	0	2	0	0	0	2	5	6	3	0	0	0	0
pfam00201	UDP-glucoronosyl and UDP-glucosyl transferase	0.00567253	0.0341433	0.0203007	0.0277375	0	0.00206855	0.00583137	0.00392978	0.00890054	0	9.47006	0.00107726	0.00611738	0.00844488	0.00162697	0.00694573	0.0451569	0.0319591	0.0253139	0.0226963	0.0303767	0.0144415	0.0136883	0.0431141	0.0278164	0.012282	0	0	0	0	2	1	3	4	1	5	1	3	2	2	7	5	2	0	0	0	0
pfam00202	Aminotransferase class-III	0.235127	0.097891	0.0812989	0.0969093	0.177348	0.0269308	0.00185825	0.020663	0.0124515	0.00326368	16.2645	8.65094e-05	0.000946666	0.181565	0.266823	0.256992	0.101603	0.0958773	0.0961928	0.113482	0.0303767	0.0649866	0.116351	0.0739098	0.100139	0.116679	0.173628	0.186882	0.172682	0.176202	43	164	111	9	3	19	5	3	9	17	12	18	19	108	92	90	47
pfam00203	Ribosomal protein S19	0.023432	0.0283047	0.0152379	0.023824	0.0335007	0.00142695	0.00289935	0.00265831	0.00365705	0.00177718	8.06328	0.00213619	0.0103662	0.0211122	0.0260315	0.0231524	0.0225785	0.0319591	0.0303767	0.0226963	0.0101256	0.0144415	0.0136883	0.0307958	0.0222531	0.018423	0.0353686	0.0284385	0.036455	0.0337407	5	16	10	2	1	6	1	1	2	2	5	4	3	22	14	19	9
pfam00204	DNA gyrase B	0.0532657	0.0515467	0.0361499	0.0535903	0.0761468	0.00308848	0.00618686	0.0108115	0.00176101	0.00103342	5.67273	0.00843642	0.0300912	0.0591141	0.052063	0.0486201	0.0451569	0.0639182	0.045565	0.068089	0.0202511	0.028883	0.0273766	0.0554324	0.0500695	0.055269	0.0739526	0.075159	0.0767474	0.0787283	14	32	21	4	2	9	3	2	4	4	9	9	9	46	37	40	21
pfam00205	Thiamine pyrophosphate enzyme, central domain	0.101487	0.0227145	0.0347857	0.0375813	0.0786354	0.00439426	0.0131537	0.0227632	0.000681568	0.00255691	5.79149	0.00781956	0.0283349	0.0928936	0.10738	0.104186	0.0225785	0	0.045565	0	0	0.0433244	0.0958182	0.0369549	0.038943	0.036846	0.0803833	0.0710963	0.0805848	0.0824773	22	66	45	2	0	9	0	0	6	14	6	7	6	50	35	42	22
pfam00206	Lyase	0.0814544	0.0442689	0.037976	0.055848	0.0851592	0.00493372	0.00686506	0.00759605	0.00912892	0.00123839	12.13	0.000353098	0.00260532	0.0717814	0.0846024	0.0879793	0.0451569	0.0319591	0.0556906	0.0226963	0.0303767	0.0577659	0.041065	0.0739098	0.0445063	0.049128	0.0884216	0.0853156	0.0844222	0.0824773	17	52	38	4	1	11	1	3	8	6	12	8	8	55	42	44	22
pfam00207	Alpha-2-macroglobulin family	0.0164128	0.00675037	0.0134327	0.0176709	0.00280633	0.00472371	0.00675037	0.00335914	0.00290653	0.000576559	2.8514	0.0712651	0.146272	0.0253346	0.0146427	0.00926097	0	0	0.0202511	0.0226963	0.0101256	0.00722074	0.0136883	0.0184775	0.0222531	0.012282	0.00160767	0.00203132	0.00383737	0.00374897	6	9	4	0	0	4	1	1	1	2	3	4	2	1	1	2	1
pfam00208	Glutamate/Leucine/Phenylalanine/Valine dehydrogenase	0.0295435	0.00506278	0.0130801	0.00781496	0.0279437	0.0047159	0.00506278	0.00507452	0.00392259	0.00143947	7.11838	0.00354667	0.0156424	0.0211122	0.0374203	0.0300982	0	0	0.0151883	0	0.0101256	0.0216622	0.0205325	0.0123183	0.0111266	0	0.0305456	0.0243759	0.0268616	0.0299918	5	23	13	0	0	3	0	1	3	3	2	2	0	19	12	14	8
pfam00209	Sodium:neurotransmitter symporter family	0.00965735	0.0838593	0.0861427	0.135954	0.0251387	0.00606316	0.0355455	0.0397647	0.0158106	0.00358157	3.53021	0.0398931	0.0949778	0	0.00813484	0.0208372	0.0677354	0.0319591	0.151883	0.0226963	0.202511	0.0577659	0.0615974	0.104706	0.155772	0.147384	0.0321533	0.0304698	0.0191869	0.0187448	0	5	9	6	1	30	1	20	8	9	17	28	24	20	15	10	5
pfam00210	Ferritin-like domain	0.0270514	0.0389578	0.0268655	0.0357269	0.0224031	0.00521479	0.0126816	0.00671828	0.00117401	0.00273584	1.07226	0.412392	0.496835	0.0168898	0.0341663	0.0300982	0.0225785	0.0639182	0.0303767	0.0453926	0.0202511	0.0144415	0.0273766	0.0369549	0.0333797	0.036846	0.019292	0.0304698	0.0211055	0.0187448	4	21	13	2	2	6	2	2	2	4	6	6	6	12	15	11	5
pfam00211	Adenylate and Guanylate cyclase catalytic domain	0.104081	0.0450411	0.103937	0.027924	0.0702589	0.0512911	0.0297591	0.0384623	0.00456446	0.0032589	1.16515	0.373957	0.458051	0.0168898	0.100872	0.19448	0.0338677	0	0.101256	0.068089	0.0708789	0.0577659	0.219013	0.0369549	0.0222531	0.024564	0.0643066	0.0650023	0.0767474	0.0749794	4	62	84	3	0	20	3	7	8	32	6	4	4	40	32	40	20
pfam00213	ATP synthase delta (OSCP) subunit	0.0282902	0.0286926	0.0177693	0.0197179	0.0422225	0.00508211	0.00425657	0.00220159	0.00126773	0.00164126	11.8182	0.000398367	0.00287092	0.0380019	0.0260315	0.0208372	0.0338677	0.0319591	0.0202511	0.0226963	0.0202511	0.0144415	0.0136883	0.0184775	0.0222531	0.018423	0.0450146	0.0385951	0.0402924	0.0449876	9	16	9	3	1	4	1	2	2	2	3	4	3	28	19	21	12
pfam00215	Orotidine 5'-phosphate decarboxylase / HUMPS family	0.0237449	0.023242	0.0195745	0.0217649	0.0350477	0.00277139	0.00485265	0.00202504	0.00177391	0.00437797	3.50362	0.0407732	0.0967161	0.0211122	0.0292854	0.0208372	0.0225785	0.0319591	0.0151883	0.0226963	0.0202511	0.0216622	0.0136883	0.0184775	0.0222531	0.024564	0.038584	0.0426578	0.036455	0.0224938	5	18	9	2	1	3	1	2	3	2	3	4	4	24	21	19	6
pfam00216	Bacterial DNA-binding protein	0.0659149	0.0590729	0.0458079	0.0453962	0.0692459	0.00294579	0.00684323	0.00861816	0.00428131	0.00354917	3.54606	0.0393789	0.0939557	0.0717814	0.0634518	0.0625116	0.0677354	0.0639182	0.045565	0.068089	0.0303767	0.0505452	0.0342208	0.0492732	0.0500695	0.036846	0.0707373	0.0771903	0.0690727	0.0599835	17	39	27	6	2	9	3	3	7	5	8	9	6	44	38	36	16
pfam00217	ATP:guanido phosphotransferase, C-terminal catalytic domain	0.00140748	0.0218027	0.0211211	0.0478405	0.00649492	0.00140748	0.0130587	0.0106766	0.00697392	0.000982958	4.53472	0.0183707	0.052718	0.00422244	0	0	0.0451569	0	0.0202511	0	0.0202511	0.0505452	0.0136883	0.0615915	0.038943	0.042987	0.00643066	0.00812529	0.00767474	0.00374897	1	0	0	4	0	4	0	2	7	2	10	7	7	4	4	4	1
pfam00218	Indole-3-glycerol phosphate synthase	0.0236189	0.00882586	0.0091903	0.0117164	0.0288253	0.00321322	0.00455421	0.00479807	0.00306003	0.00163899	6.62953	0.00469114	0.0191203	0.0295571	0.0227776	0.0185219	0.0112892	0	0.0151883	0.0226963	0	0.00722074	0.00684416	0.0123183	0.0166898	0.006141	0.0321533	0.0243759	0.0287803	0.0299918	7	14	8	1	0	3	1	0	1	1	2	3	1	20	12	15	8
pfam00219	Insulin-like growth factor binding protein	0	0.0142765	0.0223149	0.0137634	0	0	0.00716981	0.0135869	0.00146327	0	1.65973	0.223406	0.343428	0	0	0	0.0225785	0	0.0202511	0	0.0607533	0.0216622	0.00684416	0.0123183	0.0166898	0.012282	0	0	0	0	0	0	0	2	0	4	0	6	3	1	2	3	2	0	0	0	0
pfam00221	Aromatic amino acid lyase	0.0188442	0.012201	0.0184015	0.0197118	0.00473108	0.00452404	0.0073217	0.0081702	0.00375646	0.00125528	1.32628	0.315693	0.431739	0.0126673	0.0276585	0.0162067	0.0112892	0	0.0253139	0	0.0101256	0.0361037	0.0273766	0.0123183	0.0222531	0.024564	0.00160767	0.00406265	0.00575606	0.00749794	3	17	7	1	0	5	0	1	5	4	2	4	4	1	2	3	2
pfam00223	Photosystem I psaA/psaB protein	0	0	0	0	0.0118676	0	0	0	0	0.00230712	20.2338	2.88509e-05	0.000446248	0	0	0	0	0	0	0	0	0	0	0	0	0	0.0128613	0.00609397	0.0172682	0.0112469	0	0	0	0	0	0	0	0	0	0	0	0	0	8	3	9	3
pfam00224	Pyruvate kinase, barrel domain	0.0305856	0.0249296	0.0271449	0.0250825	0.0369554	0.00461717	0.0035784	0.005667	0.00987046	0.00264923	0.878436	0.505251	0.576536	0.0295571	0.0390472	0.0231524	0.0225785	0.0319591	0.0202511	0.0226963	0.0303767	0.0144415	0.041065	0.0123183	0.0445063	0.018423	0.043407	0.0304698	0.036455	0.0374897	7	24	10	2	1	4	1	3	2	6	2	8	3	27	15	19	10
pfam00225	Kinesin motor domain	0.000771748	0.0673712	0.0701817	0.120245	0	0.000771748	0.0180476	0.0359624	0.0236535	0	4.98314	0.0133642	0.0433524	0	0	0.00231524	0.0790246	0.0319591	0.09113	0	0.151883	0.108311	0.0205325	0.123183	0.077886	0.159666	0	0	0	0	0	0	1	7	1	18	0	15	15	3	20	14	26	0	0	0	0
pfam00226	DnaJ domain	0.0723919	0.158015	0.130342	0.13508	0.0764835	0.0025859	0.0171849	0.0220671	0.0122949	0.0043596	6.49279	0.00508462	0.0202548	0.067559	0.0732136	0.076403	0.135471	0.191755	0.146821	0.181571	0.141758	0.122753	0.0752857	0.123183	0.122392	0.159666	0.0852063	0.0710963	0.067154	0.0824773	16	45	33	12	6	29	8	14	17	11	20	22	26	53	35	35	22
pfam00227	Proteasome subunit	0.0244233	0.0320678	0.0336632	0.0353478	0.0140102	0.00408153	0.00100924	0.00977659	0.00847193	0.00186732	2.00894	0.157236	0.261722	0.0168898	0.0309124	0.0254677	0.0338677	0.0319591	0.0303767	0.0226963	0.0405022	0.0577659	0.0136883	0.0431141	0.0445063	0.018423	0.00964599	0.0142193	0.0134308	0.0187448	4	19	11	3	1	6	1	4	8	2	7	8	3	6	7	7	5
pfam00229	TNF(Tumour Necrosis Factor) family	0	0.00713826	0.00614176	0.00966333	0	0	0.0035849	0.00365375	0.00351326	0	2.44011	0.103814	0.194934	0	0	0	0.0112892	0	0.0101256	0	0.0101256	0.0144415	0	0.00615915	0.0166898	0.006141	0	0	0	0	0	0	0	1	0	2	0	1	2	0	1	3	1	0	0	0	0
pfam00230	Major intrinsic protein	0.0320981	0.0101256	0.0215887	0.0271295	0.0200204	0.00492207	0.0101256	0.0114744	0.00937999	0.00376943	0.813653	0.540303	0.605528	0.0253346	0.0292854	0.0416744	0	0	0.0303767	0	0.0506278	0.028883	0.00684416	0.0123183	0.0445063	0.024564	0.0257226	0.0162506	0.0268616	0.0112469	6	18	18	0	0	6	0	5	4	1	2	8	4	16	8	14	3
pfam00231	ATP synthase	0.0254753	0.0371306	0.0227172	0.0291886	0.058615	0.00253253	0.00425304	0.00793389	0.00786606	0.00421231	6.49692	0.0050722	0.0202261	0.0295571	0.0260315	0.0208372	0.0338677	0.0319591	0.045565	0.0453926	0.0101256	0.0216622	0.0136883	0.0246366	0.0445063	0.018423	0.0546606	0.0548457	0.0537232	0.0712304	7	16	9	3	1	9	2	1	3	2	4	8	3	34	27	28	19
pfam00232	Glycosyl hydrolase family 1	0.0135044	0.03284	0.0235584	0.0864878	0.0169791	0.00141806	0.0225149	0.00913482	0.00978208	0.000971059	7.18027	0.00342633	0.0151715	0.0126673	0.0162697	0.0115762	0.0225785	0	0.0759417	0	0.0303767	0.0433244	0.0205325	0.080069	0.105702	0.073692	0.0176843	0.0142193	0.0172682	0.0187448	3	10	5	2	0	15	0	3	6	3	13	19	12	11	7	9	5
pfam00233	3'5'-cyclic nucleotide phosphodiesterase	0	0.00506278	0.00946969	0.00595448	0	0	0.00506278	0.00425782	0.000195668	0	1.98628	0.160797	0.266617	0	0	0	0	0	0.0151883	0	0.0101256	0.00722074	0.0205325	0.00615915	0.00556328	0.006141	0	0	0	0	0	0	0	0	0	3	0	1	1	3	1	1	1	0	0	0	0
pfam00235	Profilin	0	0.0109013	0.0146266	0.00781496	0	0	0.00652937	0.00621099	0.00392259	0	2.30152	0.118358	0.215045	0	0	0	0.0225785	0	0.0101256	0	0.0303767	0.0144415	0.0136883	0.0123183	0.0111266	0	0	0	0	0	0	0	0	2	0	2	0	3	2	2	2	2	0	0	0	0	0
pfam00237	Ribosomal protein L22p/L17e	0.0235254	0.0283047	0.0152379	0.0199165	0.0390196	0.00137068	0.00289935	0.00265831	0.00241251	0.00361608	11.3591	0.000477928	0.0032794	0.0253346	0.0244045	0.0208372	0.0225785	0.0319591	0.0303767	0.0226963	0.0101256	0.0144415	0.0136883	0.0246366	0.0166898	0.018423	0.0401916	0.0345325	0.0326177	0.0487366	6	15	9	2	1	6	1	1	2	2	4	3	3	25	17	17	13
pfam00238	Ribosomal protein L14p/L23e	0.022118	0.0266171	0.0195745	0.0199165	0.039388	0.00114603	0.00278525	0.00202504	0.00241251	0.0019188	17.065	6.8176e-05	0.00081307	0.0211122	0.0244045	0.0208372	0.0225785	0.0319591	0.0253139	0.0226963	0.0202511	0.0216622	0.0136883	0.0246366	0.0166898	0.018423	0.043407	0.0345325	0.0383737	0.0412387	5	15	9	2	1	5	1	2	3	2	4	3	3	27	17	20	11
pfam00239	Resolvase, N terminal domain	0.0731455	0.0918077	0.0878201	0.0293872	0.026146	0.0156324	0.0388287	0.03184	0.00596533	0.00237232	1.83254	0.187465	0.300213	0.0422244	0.0846024	0.0926097	0.0903138	0.159795	0.0253139	0.181571	0.0708789	0.0577659	0.041065	0.0307958	0.038943	0.018423	0.019292	0.0284385	0.0268616	0.0299918	10	52	40	8	5	5	8	7	8	6	5	7	3	12	14	14	8
pfam00240	Ubiquitin family	0.000771748	0.0231024	0.0287152	0.0415069	0.000401916	0.000771748	0.0115601	0.0144225	0.0125516	0.000401916	3.05159	0.0597501	0.128964	0	0	0.00231524	0.0338677	0	0.0354394	0.0226963	0.0708789	0.0144415	0.00684416	0.0615915	0.0445063	0.018423	0.00160767	0	0	0	0	0	1	3	0	7	1	7	2	1	10	8	3	1	0	0	0
pfam00241	Cofilin/tropomyosin-type actin-binding protein	0	0.00376308	0.00604761	0.00370885	0	0	0.00376308	0.00214503	0.00370885	0	1.37761	0.299175	0.430092	0	0	0	0.0112892	0	0	0	0.0101256	0.00722074	0.00684416	0	0.0111266	0	0	0	0	0	0	0	0	1	0	0	0	1	1	1	0	2	0	0	0	0	0
pfam00244	14-3-3 protein	0	0.0238782	0.0250108	0.0174722	0	0	0.0168639	0.0104754	0.0051721	0	2.04903	0.151148	0.2541	0	0	0	0.0564462	0	0.0151883	0	0.0506278	0.028883	0.0205325	0.0123183	0.0278164	0.012282	0	0	0	0	0	0	0	5	0	3	0	5	4	3	2	5	2	0	0	0	0
pfam00245	Alkaline phosphatase	0.00294104	0.0101256	0.00712659	0.0203077	0.0197084	0.00190454	0.0101256	0.0051067	0.00758851	0.00112112	1.82171	0.18952	0.302576	0	0.00650787	0.00231524	0	0	0.0303767	0	0	0.0216622	0.00684416	0.0307958	0.00556328	0.024564	0.0225073	0.0203132	0.0172682	0.0187448	0	4	1	0	0	6	0	0	3	1	5	1	4	14	10	9	5
pfam00246	Zinc carboxypeptidase	0.0226276	0.0349155	0.0482164	0.0451916	0.021142	0.00559724	0.0204677	0.0208057	0.00550337	0.00342675	0.814934	0.53959	0.605528	0.0337795	0.0178967	0.0162067	0.0338677	0	0.0708789	0	0.101256	0.0505452	0.041065	0.0369549	0.0556328	0.042987	0.024115	0.0223446	0.0268616	0.0112469	8	11	7	3	0	14	0	10	7	6	6	10	7	15	11	14	3
pfam00248	Aldo/keto reductase family	0.110077	0.0363548	0.0722444	0.0658965	0.101573	0.00503796	0.0158933	0.02052	0.00869951	0.00285673	4.57146	0.0178872	0.0521849	0.118228	0.100872	0.111132	0.0112892	0.0319591	0.0658161	0.0226963	0.0708789	0.0722074	0.123195	0.080069	0.0500695	0.067551	0.0964599	0.0975035	0.103609	0.10872	28	62	48	1	1	13	1	7	10	18	13	9	11	60	48	54	29
pfam00249	Myb-like DNA-binding domain	0	0.00713826	0.0120011	0.0115238	0.00272858	0	0.0035849	0.00506397	0.0064362	0.000449093	1.79532	0.194633	0.308512	0	0	0	0.0112892	0	0.0101256	0	0.0202511	0.00722074	0.0205325	0.0123183	0.0222531	0	0.00321533	0.00203132	0.00191869	0.00374897	0	0	0	1	0	2	0	2	1	3	2	4	0	2	1	1	1
pfam00250	Forkhead domain	0	0.0419178	0.0679058	0.0474372	0	0	0.0262718	0.0314178	0.00217859	0	2.4978	0.0983629	0.186967	0	0	0	0.0903138	0	0.0354394	0	0.151883	0.0649866	0.0547533	0.0431141	0.0500695	0.049128	0	0	0	0	0	0	0	8	0	7	0	15	9	8	7	9	8	0	0	0	0
pfam00251	Glycosyl hydrolases family 32 N-terminal domain	0.00403562	0	0.00342208	0	0.00745965	0.000408207	0	0.00342208	0	0.00139064	2.48075	0.0999397	0.189386	0.00422244	0.00325394	0.00463049	0	0	0	0	0	0	0.0136883	0	0	0	0.004823	0.00609397	0.00767474	0.0112469	1	2	2	0	0	0	0	0	0	2	0	0	0	3	3	4	3
pfam00252	Ribosomal protein L16p/L10e	0.024756	0.0299923	0.0187541	0.0277193	0.0430042	0.00193632	0.00384068	0.00290993	0.00175246	0.00319505	10.7442	0.000615399	0.00400942	0.0253346	0.0211506	0.0277829	0.0225785	0.0319591	0.0354394	0.0226963	0.0101256	0.0216622	0.0205325	0.0246366	0.0278164	0.030705	0.04823	0.0385951	0.036455	0.0487366	6	13	12	2	1	7	1	1	3	3	4	5	5	30	19	19	13
pfam00253	Ribosomal protein S14p/S29e	0.0159965	0.0249296	0.0212855	0.0277254	0.0344434	0.00233728	0.0035784	0.000560456	0.00179953	0.00386825	6.49719	0.00507139	0.0202261	0.0168898	0.0195236	0.0115762	0.0225785	0.0319591	0.0202511	0.0226963	0.0202511	0.0216622	0.0205325	0.0307958	0.0278164	0.024564	0.033761	0.0264072	0.0326177	0.0449876	4	12	5	2	1	4	1	2	3	3	5	5	4	21	13	17	12
pfam00254	FKBP-type peptidyl-prolyl cis-trans isomerase	0.0440474	0.0549219	0.0389607	0.0794431	0.0741778	0.00817885	0.00542953	0.00353241	0.00949857	0.00763252	6.84098	0.00415015	0.0177275	0.0506693	0.05369	0.0277829	0.0451569	0.0639182	0.0556906	0.0453926	0.0405022	0.028883	0.041065	0.0677507	0.0723227	0.098256	0.0787756	0.0771903	0.0882596	0.0524856	12	33	12	4	2	11	2	4	4	6	11	13	16	49	38	46	14
pfam00255	Glutathione peroxidase	0.00602803	0.0105134	0.0147208	0.0277254	0.0210368	0.00335037	0.00585885	0.0069043	0.00179953	0.00455811	2.4457	0.103271	0.194274	0	0.00650787	0.0115762	0.0112892	0	0.0202511	0	0.0303767	0.0216622	0.00684416	0.0307958	0.0278164	0.024564	0.0273303	0.0243759	0.0249429	0.00749794	0	4	5	1	0	4	0	3	3	1	5	5	4	17	12	13	2
pfam00258	Flavodoxin	0.00771574	0.0101256	0.00956384	0.021777	0.0120861	0.00466823	0.0101256	0.00332397	0.00534976	0.00144203	1.04918	0.42253	0.506945	0.0168898	0.00162697	0.00463049	0	0	0.0303767	0	0.0101256	0.0144415	0.0136883	0.0307958	0.0222531	0.012282	0.0112537	0.0162506	0.00959343	0.0112469	4	1	2	0	0	6	0	1	2	2	5	4	2	7	8	5	3
pfam00261	Tropomyosin	0.000771748	0.0197272	0.0282684	0.0180621	0	0.000771748	0.010168	0.0150506	0.00390419	0	1.98001	0.161799	0.267762	0	0	0.00231524	0.0338677	0	0.0253139	0	0.0708789	0.0216622	0.0205325	0.0246366	0.0111266	0.018423	0	0	0	0	0	0	1	3	0	5	0	7	3	3	4	2	3	0	0	0	0
pfam00262	Calreticulin family	0	0	0.00253139	0.002047	0	0	0	0.00253139	0.002047	0	0.665574	0.627923	0.652892	0	0	0	0	0	0	0	0.0101256	0	0	0	0	0.006141	0	0	0	0	0	0	0	0	0	0	0	1	0	0	0	0	1	0	0	0	0
pfam00263	Bacterial type II and III secretion system protein	0.0508034	0.0766158	0.0573413	0.0492977	0.033557	0.0113023	0.0258022	0.0115658	0.00365056	0.00066539	1.54064	0.252522	0.375725	0.067559	0.0292854	0.0555658	0.0564462	0.127836	0.045565	0.0907853	0.0405022	0.0433244	0.0547533	0.0492732	0.0556328	0.042987	0.0353686	0.0325012	0.0326177	0.0337407	16	18	24	5	4	9	4	4	6	8	8	10	7	22	16	17	9
pfam00264	Common central domain of tyrosinase	0.00517281	0.0272533	0.0363798	0.0213858	0	0.00438455	0.0163234	0.0133006	0.00802938	0	2.4377	0.104049	0.195281	0	0.00162697	0.0138915	0.0564462	0	0.0253139	0	0.0607533	0.0505452	0.0342208	0.0246366	0.0333797	0.006141	0	0	0	0	0	1	6	5	0	5	0	6	7	5	4	6	1	0	0	0	0
pfam00265	Thymidine kinase	0.0225669	0.0177913	0.0152379	0.00799542	0.0237761	0.00312242	0.00709186	0.00265831	0.00545552	0.00186698	2.36921	0.110986	0.204288	0.0168898	0.0276585	0.0231524	0.0112892	0.0319591	0.0101256	0.0226963	0.0101256	0.0144415	0.0136883	0	0.00556328	0.018423	0.0273303	0.0223446	0.0191869	0.0262428	4	17	10	1	1	2	1	1	2	2	0	1	3	17	11	10	7
pfam00266	Aminotransferase class-V	0.179477	0.0969757	0.0822343	0.132269	0.183644	0.00753057	0.0212713	0.0144291	0.00646819	0.00657639	14.6573	0.000143856	0.00133509	0.17312	0.170832	0.19448	0.0903138	0.0639182	0.136695	0.068089	0.0506278	0.0938696	0.116351	0.129342	0.144645	0.12282	0.184882	0.19907	0.166926	0.183699	41	105	84	8	2	27	3	5	13	17	21	26	20	115	98	87	49
pfam00268	Ribonucleotide reductase, small chain	0.0270287	0.027005	0.0393342	0.0449929	0.166275	0.00413256	0.00593399	0.00637919	0.00883295	0.0248717	18.4644	4.59292e-05	0.000616104	0.0337795	0.0195236	0.0277829	0.0338677	0.0319591	0.0151883	0.0226963	0.0506278	0.0361037	0.0479091	0.0307958	0.0611961	0.042987	0.152728	0.13813	0.134308	0.239934	8	12	12	3	1	3	1	5	5	7	5	11	7	95	68	70	64
pfam00270	DEAD/DEAH box helicase	0.200953	0.429807	0.503796	0.387631	0.252074	0.0243361	0.118217	0.062548	0.021459	0.00724556	4.83497	0.0148198	0.0453202	0.249124	0.170832	0.182904	0.666065	0.319591	0.303767	0.522015	0.63791	0.519893	0.335364	0.412663	0.344924	0.405306	0.266872	0.251884	0.257104	0.232436	59	105	79	59	10	60	23	63	72	49	67	62	66	166	124	134	62
pfam00271	Helicase conserved C-terminal domain	0.280225	0.680794	0.783251	0.499562	0.414311	0.0359835	0.138704	0.0989962	0.0173833	0.0170691	6.90772	0.00399471	0.0171964	0.350462	0.258688	0.231524	0.925717	0.671141	0.445525	0.885157	0.992305	0.714853	0.540689	0.480414	0.484006	0.534267	0.395486	0.392045	0.404843	0.464872	83	159	100	82	21	88	39	98	99	79	78	87	87	246	193	211	124
pfam00274	Fructose-bisphosphate aldolase class-I	0.00946879	0.00337519	0.00522726	0.00370885	0.0123533	0.00182552	0.00337519	0.00329408	0.00370885	0.00147982	1.99172	0.159934	0.265357	0.00844488	0.0130157	0.00694573	0	0	0.0101256	0	0	0.00722074	0.0136883	0	0.0111266	0	0.0128613	0.00812529	0.0134308	0.0149959	2	8	3	0	0	2	0	0	1	2	0	2	0	8	4	7	4
pfam00275	EPSP synthase (3-phosphoshikimate 1-carboxyvinyltransferase)	0.0718069	0.0780243	0.046978	0.0575099	0.0768896	0.00210347	0.00787129	0.0064844	0.00897586	0.00332071	5.27791	0.0109332	0.0368568	0.0760039	0.0699597	0.0694573	0.0790246	0.0639182	0.09113	0.0453926	0.0303767	0.0505452	0.0615974	0.0739098	0.0556328	0.042987	0.0803833	0.0771903	0.0825035	0.0674814	18	43	30	7	2	18	2	3	7	9	12	10	7	50	38	43	18
pfam00276	Ribosomal protein L23	0.017404	0.023242	0.0195745	0.025871	0.0345445	0.00294976	0.00485265	0.00202504	0.00255116	0.000332349	7.01615	0.00375637	0.0163707	0.0211122	0.0195236	0.0115762	0.0225785	0.0319591	0.0151883	0.0226963	0.0202511	0.0216622	0.0136883	0.0307958	0.0222531	0.024564	0.0353686	0.0345325	0.0345363	0.0337407	5	12	5	2	1	3	1	2	3	2	5	4	4	22	17	18	9
pfam00278	Pyridoxal-dependent decarboxylase, C-terminal sheet domain	0.0461023	0.00882586	0.0091903	0.011909	0.0423451	0.000276626	0.00455421	0.00479807	0.000391335	0.00306685	28.0703	5.2028e-06	0.000131693	0.0464468	0.0455551	0.0463049	0.0112892	0	0.0151883	0.0226963	0	0.00722074	0.00684416	0.0123183	0.0111266	0.012282	0.0450146	0.0426578	0.0479672	0.0337407	11	28	20	1	0	3	1	0	1	1	2	2	2	28	21	25	9
pfam00281	Ribosomal protein L5	0.0180823	0.0266171	0.0195745	0.0275268	0.0405639	0.00154674	0.00278525	0.00202504	0.00292654	0.00428251	9.40412	0.00111055	0.00626303	0.0168898	0.0211506	0.0162067	0.0225785	0.0319591	0.0253139	0.0226963	0.0202511	0.0216622	0.0136883	0.0246366	0.0333797	0.024564	0.0369763	0.0325012	0.0402924	0.0524856	4	13	7	2	1	5	1	2	3	2	4	6	4	23	16	21	14
pfam00282	Pyridoxal-dependent decarboxylase conserved domain	0.0460188	0.0214148	0.0117217	0.0238179	0.0260628	0.00296986	0.0107547	0.00373094	0.000782671	0.00208538	6.42777	0.00528511	0.0209135	0.0464468	0.0406742	0.0509354	0.0338677	0	0.0303767	0.0226963	0.0101256	0.00722074	0.00684416	0.0246366	0.0222531	0.024564	0.0225073	0.0304698	0.0287803	0.0224938	11	25	22	3	0	6	1	1	1	1	4	4	4	14	15	15	6
pfam00283	Cytochrome b559, alpha (gene psbE) and beta (gene psbF)subunits	0	0	0	0	0.00224891	0	0	0	0	0.000831118	5.59901	0.00884766	0.0312841	0	0	0	0	0	0	0	0	0	0	0	0	0	0.00321533	0.00203132	0	0.00374897	0	0	0	0	0	0	0	0	0	0	0	0	0	2	1	0	1
pfam00284	Lumenal portion of Cytochrome b559, alpha (gene psbE) subunit	0	0	0	0	0.000401916	0	0	0	0	0.000401916	0.764706	0.568132	0.605528	0	0	0	0	0	0	0	0	0	0	0	0	0	0.00160767	0	0	0	0	0	0	0	0	0	0	0	0	0	0	0	0	1	0	0	0
pfam00285	Citrate synthase, C-terminal domain	0.048501	0.0333675	0.0247076	0.0355222	0.0434499	0.00115312	0.00667291	0.00321041	0.00556658	0.00146501	5.95938	0.00703462	0.0260891	0.0464468	0.050436	0.0486201	0.0225785	0.0319591	0.045565	0.0226963	0.0202511	0.0216622	0.0342208	0.0246366	0.038943	0.042987	0.0417993	0.0467204	0.0402924	0.0449876	11	31	21	2	1	9	1	2	3	5	4	7	7	26	23	21	12
pfam00287	Sodium / potassium ATPase beta chain	0	0	0.00686796	0	0	0	0	0.00477468	0	0	1.5822	0.241919	0.36316	0	0	0	0	0	0	0	0.0202511	0.00722074	0	0	0	0	0	0	0	0	0	0	0	0	0	0	0	2	1	0	0	0	0	0	0	0	0
pfam00288	GHMP kinases N terminal domain	0.0311478	0.0303802	0.0240756	0.0316329	0.0644515	0.00342727	0.00259239	0.00541662	0.00368204	0.00386352	16.5974	7.8261e-05	0.000875347	0.0380019	0.0276585	0.0277829	0.0338677	0.0319591	0.0253139	0.0226963	0.0101256	0.0361037	0.0273766	0.0369549	0.0333797	0.024564	0.0594836	0.0710963	0.0709914	0.0562345	9	17	12	3	1	5	1	1	5	4	6	6	4	37	35	37	15
pfam00289	Biotin carboxylase, N-terminal domain	0.0690556	0.0299923	0.0349769	0.0277254	0.0799759	0.00940555	0.00384068	0.00833078	0.00179953	0.00182357	16.4147	8.2667e-05	0.000912757	0.0591141	0.0878563	0.0601963	0.0225785	0.0319591	0.0354394	0.0453926	0.0101256	0.0433244	0.041065	0.0307958	0.0278164	0.024564	0.0852063	0.0792216	0.0767474	0.0787283	14	54	26	2	1	7	2	1	6	6	5	5	4	53	39	40	21
pfam00290	Tryptophan synthase alpha chain	0.0319621	0.00713826	0.0091903	0.013962	0.0307453	0.00254209	0.0035849	0.00479807	0.00228223	0.00282918	11.1931	0.000511163	0.00345537	0.0295571	0.0292854	0.0370439	0.0112892	0	0.0101256	0.0226963	0	0.00722074	0.00684416	0.0184775	0.0111266	0.012282	0.0353686	0.0325012	0.0326177	0.0224938	7	18	16	1	0	2	1	0	1	1	3	2	2	22	16	17	6
pfam00291	Pyridoxal-phosphate dependent enzyme	0.207801	0.0752817	0.0738435	0.107379	0.220262	0.0134992	0.0424247	0.0161961	0.00666989	0.00447596	14.04	0.000176999	0.00153584	0.19001	0.234283	0.199111	0.0790246	0	0.146821	0.068089	0.0303767	0.10109	0.0958182	0.117024	0.0945758	0.110538	0.229896	0.209226	0.224486	0.21744	45	144	86	7	0	29	3	3	14	14	19	17	18	143	103	117	58
pfam00292	'Paired box' domain	0.00231524	0.0458204	0.0786715	0.0199104	0	0.00231524	0.0227674	0.00811229	0.00238332	0	12.4254	0.000315655	0.00237662	0	0	0.00694573	0.0903138	0.0319591	0.0151883	0.068089	0.09113	0.0938696	0.0615974	0.0184775	0.0166898	0.024564	0	0	0	0	0	0	3	8	1	3	3	9	13	9	3	3	4	0	0	0	0
pfam00293	NUDIX domain	0.184932	0.0954277	0.0757667	0.0811231	0.178014	0.006039	0.00934323	0.0160711	0.00380118	0.00797836	25.62	8.45127e-06	0.000181461	0.177342	0.196863	0.180589	0.0790246	0.0958773	0.111381	0.068089	0.0506278	0.122753	0.0615974	0.0862281	0.0834492	0.073692	0.175236	0.201101	0.170763	0.164955	42	121	78	7	3	22	3	5	17	9	14	15	12	109	99	89	44
pfam00294	pfkB family carbohydrate kinase	0.125574	0.0506313	0.0737433	0.0735128	0.123223	0.00272845	0.0177265	0.0331127	0.00636176	0.00492157	2.82911	0.0726972	0.147687	0.126673	0.120396	0.129654	0.0338677	0.0319591	0.0860672	0.0226963	0.0506278	0.0505452	0.171104	0.0862281	0.0667594	0.067551	0.128613	0.113754	0.134308	0.116218	30	74	56	3	1	17	1	5	7	25	14	12	11	80	56	70	31
pfam00295	Glycosyl hydrolases family 28	0	0	0	0	0.000401916	0	0	0	0	0.000401916	0.764706	0.568132	0.605528	0	0	0	0	0	0	0	0	0	0	0	0	0	0.00160767	0	0	0	0	0	0	0	0	0	0	0	0	0	0	0	0	1	0	0	0
pfam00296	Luciferase-like monooxygenase	0.057773	0.0185635	0.0104545	0.0357329	0.10616	0.00894598	0.0185635	0.00658817	0.00377048	0.0170885	10.1361	0.000798746	0.00491048	0.0422244	0.0732136	0.0578811	0	0	0.0556906	0	0	0.0144415	0.0273766	0.0431141	0.0333797	0.030705	0.133436	0.119848	0.115121	0.0562345	10	45	25	0	0	11	0	0	2	4	7	6	5	83	59	60	15
pfam00297	Ribosomal protein L3	0.0207613	0.0299923	0.0291383	0.0334812	0.0306951	0.00519427	0.00384068	0.00280851	0.00273099	0.00186449	1.93515	0.169169	0.277232	0.0295571	0.0211506	0.0115762	0.0225785	0.0319591	0.0354394	0.0226963	0.0303767	0.0361037	0.0273766	0.0307958	0.038943	0.030705	0.0353686	0.0304698	0.030699	0.0262428	7	13	5	2	1	7	1	3	5	4	5	7	5	22	15	16	7
pfam00298	Ribosomal protein L11, RNA binding domain	0.0197193	0.0249296	0.0195745	0.027918	0.0371893	0.000754109	0.0035784	0.00202504	0.00283254	0.00177	11.1298	0.000524536	0.00353551	0.0211122	0.0195236	0.0185219	0.0225785	0.0319591	0.0202511	0.0226963	0.0202511	0.0216622	0.0136883	0.0307958	0.0222531	0.030705	0.0401916	0.0345325	0.0402924	0.0337407	5	12	8	2	1	4	1	2	3	2	5	4	5	25	17	21	9
pfam00300	Histidine phosphatase superfamily (branch 1)	0.0792127	0.0135007	0.0374112	0.0254858	0.070617	0.00859835	0.0135007	0.020362	0.00664392	0.00475188	4.45129	0.019526	0.0551573	0.067559	0.0959911	0.0740878	0	0	0.0405022	0	0.0101256	0.0505452	0.0889741	0.0307958	0.0333797	0.012282	0.0739526	0.056877	0.0729101	0.0787283	16	59	32	0	0	8	0	1	7	13	5	6	2	46	28	38	21
pfam00301	Rubredoxin	0.00620491	0.0215544	0.0117217	0.0158164	0.00968106	0.00178235	0.00632356	0.00373094	0.00184102	0.000747471	2.855	0.0710367	0.145945	0.00422244	0.00976181	0.00463049	0.0225785	0.0319591	0.0101256	0.0226963	0.0101256	0.00722074	0.00684416	0.0184775	0.0166898	0.012282	0.00964599	0.0101566	0.00767474	0.0112469	1	6	2	2	1	2	1	1	1	1	3	3	2	6	5	4	3
pfam00302	Chloramphenicol acetyltransferase	0.00584941	0	0.00180518	0	0.00232666	0.00368866	0	0.00180518	0	0.000482492	1.67641	0.219626	0.338829	0.0126673	0.00488091	0	0	0	0	0	0	0.00722074	0	0	0	0	0.00160767	0.00203132	0.00191869	0.00374897	3	3	0	0	0	0	0	0	1	0	0	0	0	1	1	1	1
pfam00303	Thymidylate synthase	0.022118	0.0379064	0.0234434	0.0215783	0.104037	0.00114603	0.00946629	0.00746188	0.00473794	0.0206058	8.9212	0.0013944	0.00745595	0.0211122	0.0244045	0.0208372	0.0564462	0.0319591	0.0253139	0.0453926	0.0202511	0.0144415	0.0136883	0.0246366	0.0278164	0.012282	0.0771679	0.0934409	0.0805848	0.164955	5	15	9	5	1	5	2	2	2	2	4	5	2	48	46	42	44
pfam00305	Lipoxygenase	0.0015435	0.0302406	0.00956384	0.0379604	0	0.0015435	0.0151208	0.00332397	0.00869693	0	5.83489	0.00760734	0.0276826	0	0	0.00463049	0.0451569	0	0.045565	0	0.0101256	0.0144415	0.0136883	0.0307958	0.0278164	0.055269	0	0	0	0	0	0	2	4	0	9	0	1	2	2	5	5	9	0	0	0	0
pfam00306	ATP synthase alpha/beta chain, C terminal domain	0.0194898	0.0320678	0.0151438	0.0295677	0.044706	0.0016416	0.00100924	0.00380828	0.00563469	0.00178623	14.4605	0.000153564	0.00136619	0.0211122	0.0211506	0.0162067	0.0338677	0.0319591	0.0303767	0.0226963	0.0101256	0.00722074	0.0205325	0.0184775	0.0333797	0.036846	0.0466223	0.0487518	0.0422111	0.0412387	5	13	7	3	1	6	1	1	1	3	3	6	6	29	24	22	11
pfam00307	Calponin homology (CH) domain	0	0.0310164	0.0415367	0.0412841	0	0	0.0197603	0.0176704	0.00562863	0	2.99505	0.0627715	0.13388	0	0	0	0.0677354	0	0.0253139	0	0.0810045	0.0577659	0.0273766	0.0307958	0.0500695	0.042987	0	0	0	0	0	0	0	6	0	5	0	8	8	4	5	9	7	0	0	0	0
pfam00308	Bacterial dnaA protein	0.0398349	0.0464839	0.0430882	0.0295738	0.0453411	0.00507436	0.00970531	0.0100772	0.00258651	0.00180508	0.858975	0.515566	0.586405	0.0422244	0.0471821	0.0300982	0.0451569	0.0639182	0.0303767	0.068089	0.0202511	0.0361037	0.0479091	0.0246366	0.0333797	0.030705	0.043407	0.0487518	0.0479672	0.0412387	10	29	13	4	2	6	3	2	5	7	4	6	5	27	24	25	11
pfam00309	Sigma-54 factor, Activator interacting domain (AID)	0.0111991	0	0	0.00390143	0.0168896	0.00295918	0	0	0.00195783	0.00282249	14.264	0.000164034	0.00144604	0.0168898	0.00976181	0.00694573	0	0	0	0	0	0	0	0	0.00556328	0.006141	0.0128613	0.0223446	0.0211055	0.0112469	4	6	3	0	0	0	0	0	0	0	0	1	1	8	11	11	3
pfam00310	Glutamine amidotransferases class-II	0.0345377	0.0138886	0.00747927	0.0178634	0.0419879	0.00149425	0.00886478	0.00535027	0.000587003	0.00480804	8.4793	0.00173058	0.00883556	0.0337795	0.0374203	0.0324134	0.0112892	0	0.0303767	0.0226963	0	0.00722074	0	0.0184775	0.0166898	0.018423	0.0466223	0.0304698	0.0383737	0.0524856	8	23	14	1	0	6	1	0	1	0	3	3	3	29	15	20	14
pfam00311	Phosphoenolpyruvate carboxylase	0.0296895	0.00506278	0.00171104	0.00800753	0.0354326	0.00463956	0.00506278	0.00171104	0.00216183	0.00346889	21.0301	2.36668e-05	0.000376915	0.0211122	0.0309124	0.0370439	0	0	0.0151883	0	0	0	0.00684416	0.0123183	0.00556328	0.006141	0.0450146	0.0284385	0.0345363	0.0337407	5	19	16	0	0	3	0	0	0	1	2	1	1	28	14	18	9
pfam00312	Ribosomal protein S15	0.0216165	0.0249296	0.0135269	0.0213737	0.0344943	0.00626104	0.0035784	0.00342956	0.00625634	0.0011983	3.87475	0.0302572	0.0766583	0.0295571	0.0260315	0.00926097	0.0225785	0.0319591	0.0202511	0.0226963	0.0101256	0.0144415	0.00684416	0.0123183	0.0333797	0.018423	0.0353686	0.0325012	0.0326177	0.0374897	7	16	4	2	1	4	1	1	2	1	2	6	3	22	16	17	10
pfam00313	'Cold-shock' DNA-binding domain	0.0647894	0.0794636	0.0697684	0.0811171	0.0497887	0.00500204	0.011852	0.02297	0.00116808	0.00136179	0.930119	0.478747	0.549482	0.0633366	0.0569439	0.0740878	0.0564462	0.0958773	0.0860672	0.136178	0.0303767	0.0577659	0.0547533	0.080069	0.0834492	0.079833	0.0498376	0.0507831	0.0460485	0.0524856	15	35	32	5	3	17	6	3	8	8	13	15	13	31	25	24	14
pfam00316	Fructose-1-6-bisphosphatase, N-terminal domain	0.00498425	0.00337519	0.0110162	0.0178634	0.00371608	0.00255409	0.00337519	0.00721504	0.000587003	0.000179502	2.01311	0.15659	0.260871	0.00844488	0.00650787	0	0	0	0.0101256	0	0.0303767	0	0.0136883	0.0184775	0.0166898	0.018423	0.00321533	0.00406265	0.00383737	0.00374897	2	4	0	0	0	2	0	3	0	2	3	3	3	2	2	2	1
pfam00317	Ribonucleotide reductase, all-alpha domain	0.0245266	0.0249296	0.0205593	0.0293812	0.138329	0.000875374	0.0035784	0.00390207	0.00478094	0.0192703	24.5526	1.05754e-05	0.000212606	0.0253346	0.0227776	0.0254677	0.0225785	0.0319591	0.0202511	0.0226963	0.0101256	0.028883	0.0205325	0.0246366	0.038943	0.024564	0.114144	0.113754	0.130471	0.194946	6	14	11	2	1	4	1	1	4	3	4	7	4	71	56	68	52
pfam00318	Ribosomal protein S2	0.0236615	0.0320678	0.0287648	0.0293751	0.0351097	0.00131107	0.00100924	0.00589317	0.00594519	0.00392699	0.885331	0.501641	0.572838	0.0211122	0.0244045	0.0254677	0.0338677	0.0319591	0.0303767	0.0453926	0.0202511	0.028883	0.0205325	0.0184775	0.038943	0.030705	0.0450146	0.0365638	0.0326177	0.0262428	5	15	11	3	1	6	2	2	4	3	3	7	5	28	18	17	7
pfam00319	SRF-type transcription factor (DNA-binding and dimerisation domain)	0	0.00713826	0.00180518	0.00390748	0	0	0.0035849	0.00180518	0.0019613	0	2.49605	0.0985238	0.187135	0	0	0	0.0112892	0	0.0101256	0	0	0.00722074	0	0.00615915	0.00556328	0	0	0	0	0	0	0	0	1	0	2	0	0	1	0	1	1	0	0	0	0	0
pfam00320	GATA zinc finger	0	0.00168759	0.00433657	0.00595448	0	0	0.00168759	0.00257298	0.000195668	0	2.93707	0.0660522	0.139303	0	0	0	0	0	0.00506278	0	0.0101256	0.00722074	0	0.00615915	0.00556328	0.006141	0	0	0	0	0	0	0	0	0	1	0	1	1	0	1	1	1	0	0	0	0
pfam00324	Amino acid permease	0.00217923	0.019091	0.0137121	0.0281045	0.00160767	0.00122081	0.00973634	0.00618895	0.00778684	0.00160767	3.47776	0.0416505	0.0984351	0.00422244	0	0.00231524	0	0.0319591	0.0253139	0	0.0202511	0.00722074	0.0273766	0.0246366	0.0166898	0.042987	0.00643066	0	0	0	1	0	1	0	1	5	0	2	1	4	4	3	7	4	0	0	0
pfam00325	Bacterial regulatory proteins, crp family	0.00217923	0	0	0.00595448	0.00179133	0.00122081	0	0	0.000195668	0.000665235	15.5021	0.000109526	0.0011288	0.00422244	0	0.00231524	0	0	0	0	0	0	0	0.00615915	0.00556328	0.006141	0.00321533	0.00203132	0.00191869	0	1	0	1	0	0	0	0	0	0	0	1	1	1	2	1	1	0
pfam00326	Prolyl oligopeptidase family	0.0624514	0.012201	0.0127065	0.0156178	0.0794473	0.0110123	0.0073217	0.00470129	0.00331768	0.00449601	27.2095	6.14223e-06	0.000145471	0.0802263	0.0423012	0.0648268	0.0112892	0	0.0253139	0.0226963	0	0.0144415	0.0136883	0.0123183	0.0222531	0.012282	0.0884216	0.0853156	0.0690727	0.0749794	19	26	28	1	0	5	1	0	2	2	2	4	2	55	42	36	20
pfam00327	Ribosomal protein L30p/L7e	0.019031	0.0215544	0.0194803	0.0199165	0.0262875	0.00384664	0.00632356	0.00176621	0.00241251	0.0030851	0.778802	0.56	0.605528	0.0211122	0.0244045	0.0115762	0.0225785	0.0319591	0.0101256	0.0226963	0.0202511	0.0144415	0.0205325	0.0246366	0.0166898	0.018423	0.0353686	0.0223446	0.0249429	0.0224938	5	15	5	2	1	2	1	2	2	3	4	3	3	22	11	13	6
pfam00328	Histidine phosphatase superfamily (branch 2)	0	0.0129768	0.0160583	0.0156178	0	0	0.0105472	0.00352559	0.00331768	0	3.21048	0.052112	0.117286	0	0	0	0.0338677	0	0.00506278	0.0226963	0.0202511	0.0144415	0.00684416	0.0123183	0.0222531	0.012282	0	0	0	0	0	0	0	3	0	1	1	2	2	1	2	4	2	0	0	0	0
pfam00329	Respiratory-chain NADH dehydrogenase, 30 Kd subunit	0.0153281	0.00713826	0.00351622	0.0100485	0.0234184	0.00504081	0.0035849	0.00203155	0.00419079	0.0018294	6.53428	0.00496133	0.0198967	0.0253346	0.0113888	0.00926097	0.0112892	0	0.0101256	0	0	0.00722074	0.00684416	0.00615915	0.00556328	0.018423	0.0257226	0.0223446	0.0268616	0.0187448	6	7	4	1	0	2	0	0	1	1	1	1	3	16	11	14	5
pfam00330	Aconitase family (aconitate hydratase)	0.0833516	0.0442689	0.040651	0.0644212	0.110138	0.00390366	0.00686506	0.0118742	0.0159067	0.00678528	9.06321	0.00130296	0.00707715	0.0802263	0.0911102	0.0787183	0.0451569	0.0319591	0.0556906	0.068089	0.0101256	0.0433244	0.041065	0.0739098	0.0333797	0.085974	0.114144	0.0914095	0.111284	0.123716	19	56	34	4	1	11	3	1	6	6	12	6	14	71	45	58	33
pfam00331	Glycosyl hydrolase family 10	0	0	0	0.002047	0.00631125	0	0	0	0.002047	0.00122615	7.91655	0.00230494	0.0109942	0	0	0	0	0	0	0	0	0	0	0	0	0.006141	0.00964599	0.00609397	0.00575606	0.00374897	0	0	0	0	0	0	0	0	0	0	0	0	1	6	3	3	1
pfam00332	Glycosyl hydrolases family 17	0.00379626	0	0	0	0.0114442	0.00379626	0	0	0	0.000556001	12.4714	0.000310248	0.00235886	0	0.0113888	0	0	0	0	0	0	0	0	0	0	0	0.0128613	0.0101566	0.0115121	0.0112469	0	7	0	0	0	0	0	0	0	0	0	0	0	8	5	6	3
pfam00333	Ribosomal protein S5, N-terminal domain	0.0168617	0.027005	0.0229966	0.0295798	0.0351647	0.00280102	0.00593399	0.00154362	0.00261649	0.00222911	5.08421	0.0124662	0.0410764	0.0211122	0.0178967	0.0115762	0.0338677	0.0319591	0.0151883	0.0226963	0.0202511	0.0216622	0.0273766	0.0307958	0.0333797	0.024564	0.0417993	0.0325012	0.0326177	0.0337407	5	11	5	3	1	3	1	2	3	4	5	6	4	26	16	17	9
pfam00334	Nucleoside diphosphate kinase	0.0251624	0.0320678	0.0300528	0.0254737	0.0323117	0.00220002	0.00100924	0.00711361	0.00432589	0.00446725	0.473156	0.754798	0.761687	0.0295571	0.0227776	0.0231524	0.0338677	0.0319591	0.0303767	0.0226963	0.0405022	0.0433244	0.0136883	0.0184775	0.0333797	0.024564	0.0321533	0.0304698	0.0441298	0.0224938	7	14	10	3	1	6	1	4	6	2	3	6	4	20	15	23	6
pfam00335	Tetraspanin family	0	0.00713826	0.0230411	0.0281045	0	0	0.0035849	0.0162164	0.00778684	0	1.95387	0.166049	0.273392	0	0	0	0.0112892	0	0.0101256	0	0.0708789	0.0144415	0.00684416	0.0246366	0.0166898	0.042987	0	0	0	0	0	0	0	1	0	2	0	7	2	1	4	3	7	0	0	0	0
pfam00337	Galactoside-binding lectin	0	0	0.00253139	0.00390143	0	0	0	0.00253139	0.00195783	0	1.29928	0.32476	0.431739	0	0	0	0	0	0	0	0.0101256	0	0	0	0.00556328	0.006141	0	0	0	0	0	0	0	0	0	0	0	1	0	0	0	1	1	0	0	0	0
pfam00338	Ribosomal protein S10p/S20e	0.020355	0.0266171	0.020912	0.0195253	0.0333184	0.00266759	0.00278525	0.00821431	0.0045149	0.00329552	1.30721	0.322067	0.431739	0.0253346	0.0195236	0.0162067	0.0225785	0.0319591	0.0253139	0.0453926	0.0101256	0.0144415	0.0136883	0.0184775	0.0278164	0.012282	0.0417993	0.0345325	0.030699	0.0262428	6	12	7	2	1	5	2	1	2	2	3	5	2	26	17	16	7
pfam00339	Arrestin (or S-antigen), N-terminal domain	0	0.0210269	0.0180487	0.0353357	0	0	0.0117177	0.00693876	0.00458537	0	5.79425	0.00780585	0.0282985	0	0	0	0.0225785	0	0.0405022	0	0.0303767	0.0144415	0.0273766	0.0307958	0.0445063	0.030705	0	0	0	0	0	0	0	2	0	8	0	3	2	4	5	8	5	0	0	0	0
pfam00341	PDGF/VEGF domain	0	0	0	0.002047	0	0	0	0	0.002047	0	1.23529	0.347343	0.431739	0	0	0	0	0	0	0	0	0	0	0	0	0.006141	0	0	0	0	0	0	0	0	0	0	0	0	0	0	0	0	1	0	0	0	0
pfam00342	Phosphoglucose isomerase	0.03847	0.0249296	0.0281297	0.027918	0.0439873	0.00560313	0.0035784	0.00661215	0.00283254	0.00558438	2.32704	0.115516	0.2111	0.0295571	0.0488091	0.0370439	0.0225785	0.0319591	0.0202511	0.0226963	0.0202511	0.0216622	0.0479091	0.0307958	0.0222531	0.030705	0.0594836	0.0385951	0.0441298	0.0337407	7	30	16	2	1	4	1	2	3	7	5	4	5	37	19	23	9
pfam00343	Carbohydrate phosphorylase	0.0089364	0.00506278	0.00874349	0.0193388	0.00689683	0.00225359	0.00506278	0.00519891	0.00999335	0.00105382	1.01616	0.437457	0.520591	0.0126673	0.00488091	0.00926097	0	0	0.0151883	0	0	0.0144415	0.0205325	0.0246366	0.0333797	0	0.00803833	0.00812529	0.00767474	0.00374897	3	3	4	0	0	3	0	0	2	3	4	6	0	5	4	4	1
pfam00344	SecY translocase	0.0256947	0.0299923	0.0222704	0.042952	0.0486221	0.00291403	0.00384068	0.00425713	0.00929876	0.00603193	4.34557	0.0211126	0.05846	0.0253346	0.0309124	0.0208372	0.0225785	0.0319591	0.0354394	0.0226963	0.0101256	0.028883	0.0273766	0.0369549	0.0611961	0.030705	0.0546606	0.0446891	0.061398	0.0337407	6	19	9	2	1	7	1	1	4	4	6	11	5	34	22	32	9
pfam00345	Pili and flagellar-assembly chaperone, PapD N-terminal domain	0.000771748	0	0	0.00185443	0.00179133	0.000771748	0	0	0.00185443	0.000665235	1.18163	0.367526	0.451604	0	0	0.00231524	0	0	0	0	0	0	0	0	0.00556328	0	0.00321533	0.00203132	0.00191869	0	0	0	1	0	0	0	0	0	0	0	0	1	0	2	1	1	0
pfam00346	Respiratory-chain NADH dehydrogenase, 49 Kd subunit	0.021679	0.00713826	0.00351622	0.00966333	0.0279933	0.00432593	0.0035849	0.00203155	0.00351326	0.00191736	13.4146	0.000220009	0.0018286	0.0295571	0.0146427	0.0208372	0.0112892	0	0.0101256	0	0	0.00722074	0.00684416	0.00615915	0.0166898	0.006141	0.028938	0.0223446	0.030699	0.0299918	7	9	9	1	0	2	0	0	1	1	1	3	1	18	11	16	8
pfam00347	Ribosomal protein L6	0.0214396	0.0299923	0.0187541	0.0351431	0.0389579	0.0027186	0.00384068	0.00290993	0.00767697	0.00217458	5.13558	0.0120367	0.0399844	0.0253346	0.0227776	0.0162067	0.0225785	0.0319591	0.0354394	0.0226963	0.0101256	0.0216622	0.0205325	0.0307958	0.0500695	0.024564	0.0417993	0.0325012	0.0402924	0.0412387	6	14	7	2	1	7	1	1	3	3	5	9	4	26	16	21	11
pfam00348	Polyprenyl synthetase	0.0614631	0.0642752	0.039572	0.0478223	0.0897056	0.00183463	0.0164577	0.0104203	0.00689969	0.00305308	5.09866	0.0123435	0.040759	0.0591141	0.0650787	0.0601963	0.0564462	0.0958773	0.0405022	0.068089	0.0202511	0.028883	0.041065	0.0431141	0.038943	0.06141	0.0835986	0.0914095	0.0863409	0.0974732	14	40	26	5	3	8	3	2	4	6	7	7	10	52	45	45	26
pfam00349	Hexokinase	0	0.00168759	0.00351622	0.00185443	0	0	0.00168759	0.00203155	0.00185443	0	1.11595	0.393849	0.478104	0	0	0	0	0	0.00506278	0	0	0.00722074	0.00684416	0	0.00556328	0	0	0	0	0	0	0	0	0	0	1	0	0	1	1	0	1	0	0	0	0	0
pfam00350	Dynamin family	0.0204402	0.0135007	0.0200422	0.0279301	0.000479672	0.00635908	0.0135007	0.00819977	0.00767209	0.000479672	1.83992	0.186079	0.298195	0.00844488	0.0227776	0.0300982	0	0	0.0405022	0	0.0303767	0.0361037	0.0136883	0.0431141	0.0222531	0.018423	0	0	0.00191869	0	2	14	13	0	0	8	0	3	5	2	7	4	3	0	0	1	0
pfam00351	Biopterin-dependent aromatic amino acid hydroxylase	0.0114285	0.00337519	0.00604761	0.0078089	0.00168542	0.0027499	0.00337519	0.00214503	0.00165884	0.00113945	2.87647	0.0696927	0.143807	0.0168898	0.00813484	0.00926097	0	0	0.0101256	0	0.0101256	0.00722074	0.00684416	0.00615915	0.0111266	0.006141	0.004823	0	0.00191869	0	4	5	4	0	0	2	0	1	1	1	1	2	1	3	0	1	0
pfam00352	Transcription factor TFIID (or TATA-binding protein, TBP)	0.000771748	0	0	0	0.00222141	0.000771748	0	0	0	0.00129189	1.79805	0.194096	0.307787	0	0	0.00231524	0	0	0	0	0	0	0	0	0	0	0.004823	0.00406265	0	0	0	0	1	0	0	0	0	0	0	0	0	0	0	3	2	0	0
pfam00353	Haemolysin-type calcium-binding repeat (2 copies)	0.121248	0.0655476	0.141912	0.0320241	0.00834191	0.00785041	0.0294205	0.0825526	0.00605804	0.000615272	1.64066	0.227811	0.348037	0.105561	0.128531	0.129654	0.124182	0.0319591	0.0405022	0.385837	0.0202511	0.0794281	0.0821299	0.0431141	0.0222531	0.030705	0.00803833	0.0101566	0.00767474	0.00749794	25	79	56	11	1	8	17	2	11	12	7	4	5	5	5	4	2
pfam00354	Pentaxin family	0.00208582	0.051795	0.0585797	0.077998	0	0.00135625	0.0105098	0.0177669	0.0113348	0	9.57164	0.00102823	0.00588536	0	0.00162697	0.00463049	0.0677354	0.0319591	0.0556906	0.0453926	0.111381	0.0433244	0.0342208	0.0923873	0.0556328	0.085974	0	0	0	0	0	1	2	6	1	11	2	11	6	5	15	10	14	0	0	0	0
pfam00355	Rieske [2Fe-2S] domain	0.092668	0.0401179	0.0435529	0.0751626	0.142687	0.0209998	0.0131314	0.0133781	0.00136314	0.00545868	12.7567	0.000279034	0.00217057	0.0506693	0.113888	0.113447	0.0225785	0.0319591	0.0658161	0.0226963	0.0405022	0.028883	0.0821299	0.0739098	0.077886	0.073692	0.149513	0.142193	0.151576	0.127465	12	70	49	2	1	13	1	4	4	12	12	14	12	93	70	79	34
pfam00356	Bacterial regulatory proteins, lacI family	0.149758	0.0260897	0.0560443	0.00595448	0.062196	0.00581464	0.0161721	0.0413397	0.000195668	0.00704957	4.78185	0.0153857	0.0466985	0.13934	0.159443	0.150491	0.0225785	0	0.0556906	0	0.0101256	0.0361037	0.177948	0.00615915	0.00556328	0.006141	0.0498376	0.0589084	0.0575606	0.0824773	33	98	65	2	0	11	0	1	5	26	1	1	1	31	29	30	22
pfam00358	phosphoenolpyruvate-dependent sugar phosphotransferase system, EIIA 1	0.00262814	0.023242	0.0251544	0.0158104	0	0.00137284	0.00485265	0.00689056	0.00181631	0	7.78856	0.00246491	0.0116028	0	0.00325394	0.00463049	0.0225785	0.0319591	0.0151883	0.0453926	0.0202511	0.0144415	0.0205325	0.0123183	0.0166898	0.018423	0	0	0	0	0	2	2	2	1	3	2	2	2	3	2	3	3	0	0	0	0
pfam00359	Phosphoenolpyruvate-dependent sugar phosphotransferase system, EIIA 2	0.0213462	0.00675037	0.0069383	0.0236193	0.0268995	0.00170218	0.00675037	0.00484047	0.00273699	0.00241806	5.67678	0.00841444	0.0300405	0.0211122	0.0244045	0.0185219	0	0	0.0202511	0	0	0.00722074	0.0205325	0.0184775	0.0278164	0.024564	0.0225073	0.0264072	0.0249429	0.0337407	5	15	8	0	0	4	0	0	1	3	3	5	4	14	13	13	9
pfam00360	Phytochrome region	0.000542323	0	0	0	0	0.000542323	0	0	0	0	1.23529	0.347343	0.431739	0	0.00162697	0	0	0	0	0	0	0	0	0	0	0	0	0	0	0	0	1	0	0	0	0	0	0	0	0	0	0	0	0	0	0	0
pfam00361	Proton-conducting membrane transporter	0.173735	0.0849142	0.075178	0.0394357	0.100821	0.0309609	0.00869806	0.0205669	0.00253546	0.00254552	7.85831	0.00237619	0.0112487	0.232234	0.126904	0.162067	0.0677354	0.0958773	0.09113	0.068089	0.0303767	0.0722074	0.130039	0.0369549	0.0445063	0.036846	0.0964599	0.10766	0.10169	0.0974732	55	78	70	6	3	18	3	3	10	19	6	8	6	60	53	53	26
pfam00362	Integrin beta chain VWA domain	0	0	0	0.00576191	0	0	0	0	0.0032181	0	3.96008	0.0283046	0.0731505	0	0	0	0	0	0	0	0	0	0	0.00615915	0.0111266	0	0	0	0	0	0	0	0	0	0	0	0	0	0	0	1	2	0	0	0	0	0
pfam00364	Biotin-requiring enzyme	0.150122	0.0882894	0.0702332	0.0848259	0.170943	0.00600057	0.0103936	0.0144833	0.00487542	0.00717424	21.0655	2.34628e-05	0.000375172	0.152008	0.159443	0.138915	0.0677354	0.0958773	0.101256	0.068089	0.0303767	0.0866489	0.0958182	0.080069	0.0945758	0.079833	0.176843	0.174694	0.182275	0.149959	36	98	60	6	3	20	3	3	12	14	13	17	13	110	86	95	40
pfam00365	Phosphofructokinase	0.0203649	0.0410333	0.0268655	0.0297724	0.031225	0.00486317	0.0117059	0.00671828	0.000978339	0.00297205	1.2764	0.332657	0.431739	0.0295571	0.0130157	0.0185219	0.0338677	0.0639182	0.0253139	0.0453926	0.0202511	0.0144415	0.0273766	0.0307958	0.0278164	0.030705	0.0353686	0.0325012	0.0345363	0.0224938	7	8	8	3	2	5	2	2	2	4	5	5	5	22	16	18	6
pfam00366	Ribosomal protein S17	0.0235254	0.0249296	0.016949	0.0197179	0.0387457	0.00137068	0.0035784	0.00286822	0.00126773	0.00208367	13.3363	0.000226213	0.00186861	0.0253346	0.0244045	0.0208372	0.0225785	0.0319591	0.0202511	0.0226963	0.0101256	0.0144415	0.0205325	0.0184775	0.0222531	0.018423	0.0369763	0.0365638	0.036455	0.0449876	6	15	9	2	1	4	1	1	2	3	3	4	3	23	18	19	12
pfam00367	phosphotransferase system, EIIB	0.00131407	0.0194789	0.0117217	0.0178634	0	0.00068642	0.0063408	0.00373094	0.000587003	0	7.91619	0.00230538	0.0109942	0	0.00162697	0.00231524	0.0112892	0.0319591	0.0151883	0.0226963	0.0101256	0.00722074	0.00684416	0.0184775	0.0166898	0.018423	0	0	0	0	0	1	1	1	1	3	1	1	1	1	3	3	3	0	0	0	0
pfam00368	Hydroxymethylglutaryl-coenzyme A reductase	0.00597549	0.00337519	0	0.00800148	0.0237419	0.00276207	0.00337519	0	0.00214716	0.0021209	20.1753	2.92818e-05	0.000449899	0.00422244	0.0113888	0.00231524	0	0	0.0101256	0	0	0	0	0.00615915	0.00556328	0.012282	0.0273303	0.0182819	0.0268616	0.0224938	1	7	1	0	0	2	0	0	0	0	1	1	2	17	9	14	6
pfam00370	FGGY family of carbohydrate kinases, N-terminal domain	0.0602424	0.00843796	0.0138766	0.013962	0.0630236	0.00237866	0.00843796	0.00968093	0.00228223	0.00185059	18.437	4.62745e-05	0.000617639	0.0633366	0.0618248	0.0555658	0	0	0.0253139	0	0	0.0144415	0.041065	0.0184775	0.0111266	0.012282	0.0643066	0.0589084	0.061398	0.0674814	15	38	24	0	0	5	0	0	2	6	3	2	2	40	29	32	18
pfam00373	FERM central domain	0	0.00713826	0.008579	0.0098559	0	0	0.0035849	0.00422978	0.00187823	0	2.97814	0.0637084	0.135356	0	0	0	0.0112892	0	0.0101256	0	0.0202511	0.00722074	0.00684416	0.00615915	0.0111266	0.012282	0	0	0	0	0	0	0	1	0	2	0	2	1	1	1	2	2	0	0	0	0
pfam00374	Nickel-dependent hydrogenase	0	0	0.00171104	0	0.00189725	0	0	0.00171104	0	0.000835305	0.955412	0.466245	0.537095	0	0	0	0	0	0	0	0	0	0.00684416	0	0	0	0.00160767	0.00406265	0.00191869	0	0	0	0	0	0	0	0	0	0	1	0	0	0	1	2	1	0
pfam00375	Sodium:dicarboxylate symporter family	0.0297846	0.140364	0.132682	0.174311	0.0324687	0.0129779	0.0257159	0.00408423	0.015856	0.0048009	25.3131	9.00646e-06	0.000190986	0.00844488	0.0276585	0.0532506	0.112892	0.191755	0.116444	0.136178	0.141758	0.122753	0.130039	0.14782	0.172462	0.202653	0.0273303	0.0345325	0.0230242	0.0449876	2	17	23	10	6	23	6	14	17	19	24	31	33	17	17	12	12
pfam00376	MerR family regulatory protein	0.0375214	0.00675037	0.0105487	0	0.0199471	0.0061955	0.00675037	0.00609464	0	0.00219786	7.67695	0.00261502	0.0121417	0.0253346	0.0455551	0.0416744	0	0	0.0202511	0	0	0.0216622	0.0205325	0	0	0	0.0160767	0.0182819	0.0191869	0.0262428	6	28	18	0	0	4	0	0	3	3	0	0	0	10	9	10	7
pfam00378	Enoyl-CoA hydratase/isomerase	0.240037	0.0572421	0.0977278	0.0893232	0.319907	0.0229098	0.0370338	0.0266024	0.00466885	0.0215691	21.4539	2.13544e-05	0.000354685	0.194232	0.261942	0.263938	0.0451569	0	0.126569	0.068089	0.0506278	0.10109	0.171104	0.0985464	0.0834492	0.085974	0.340825	0.365638	0.30699	0.266177	46	161	114	4	0	25	3	5	14	25	16	15	14	212	180	160	71
pfam00380	Ribosomal protein S9/S16	0.0210333	0.0299923	0.022623	0.0277193	0.037781	9.8691e-05	0.00384068	0.00788432	0.00175246	0.000512398	2.29834	0.118719	0.215471	0.0211122	0.0211506	0.0208372	0.0225785	0.0319591	0.0354394	0.0453926	0.0101256	0.0144415	0.0205325	0.0246366	0.0278164	0.030705	0.038584	0.0385951	0.036455	0.0374897	5	13	9	2	1	7	2	1	2	3	4	5	5	24	19	19	10
pfam00381	PTS HPr component phosphorylation site	0.0240678	0.0355826	0.0320927	0.0178634	0.0190882	0.00162777	0.0141837	0.0064962	0.000587003	0.00128455	1.41079	0.288986	0.417772	0.0253346	0.0260315	0.0208372	0.0225785	0.0639182	0.0202511	0.0453926	0.0202511	0.0216622	0.041065	0.0184775	0.0166898	0.018423	0.0160767	0.0223446	0.0191869	0.0187448	6	16	9	2	2	4	2	2	3	6	3	3	3	10	11	10	5
pfam00382	Transcription factor TFIIB repeat	0	0	0.008579	0.00185443	0.0037945	0	0	0.00422978	0.00185443	0.00167061	2.05338	0.150502	0.253237	0	0	0	0	0	0	0	0.0202511	0.00722074	0.00684416	0	0.00556328	0	0.00321533	0.00812529	0.00383737	0	0	0	0	0	0	0	0	2	1	1	0	1	0	2	4	2	0
pfam00383	Cytidine and deoxycytidylate deaminase zinc-binding region	0.053818	0.0590729	0.0510559	0.039231	0.0908383	0.00488105	0.00684323	0.00407798	0.00757823	0.00602719	11.8256	0.000397207	0.00286522	0.0633366	0.0471821	0.0509354	0.0677354	0.0639182	0.045565	0.0453926	0.0607533	0.0433244	0.0547533	0.0246366	0.0500695	0.042987	0.0868139	0.0853156	0.0825035	0.10872	15	29	22	6	2	9	2	6	6	8	4	9	7	54	42	43	29
pfam00384	Molybdopterin oxidoreductase	0.143984	0.0390665	0.0269567	0.0275268	0.0820182	0.0192225	0.0195728	0.0138251	0.00292654	0.00735783	12.7072	0.000284181	0.00220397	0.105561	0.164324	0.162067	0.0564462	0	0.0607533	0	0.0101256	0.0361037	0.0615974	0.0246366	0.0333797	0.024564	0.0803833	0.0995348	0.0844222	0.0637325	25	101	70	5	0	12	0	1	5	9	4	6	4	50	49	44	17
pfam00385	Chromo (CHRromatin Organisation MOdifier) domain	0.00308699	0.0577732	0.0408808	0.0357329	0	0.00308699	0.0143756	0.0107026	0.00377048	0	9.21668	0.0012119	0.00667149	0	0	0.00926097	0.0790246	0.0639182	0.0303767	0.0226963	0.0708789	0.028883	0.041065	0.0431141	0.0333797	0.030705	0	0	0	0	0	0	4	7	2	6	1	7	4	6	7	6	5	0	0	0	0
pfam00386	C1q domain	0.00131407	0.010653	0.00604761	0.00410005	0.02329	0.00068642	0.010653	0.00214503	0.00205003	0.00238128	3.96479	0.0282011	0.0731505	0	0.00162697	0.00231524	0	0.0319591	0	0	0.0101256	0.00722074	0.00684416	0.00615915	0	0.006141	0.019292	0.0284385	0.0191869	0.0262428	0	1	1	0	1	0	0	1	1	1	1	0	1	12	14	10	7
pfam00387	Phosphatidylinositol-specific phospholipase C, Y domain	0	0.00506278	0.00253139	0.0137694	0	0	0.00506278	0.00253139	0.00384897	0	3.85104	0.0308272	0.0779746	0	0	0	0	0	0.0151883	0	0.0101256	0	0	0.0184775	0.0166898	0.006141	0	0	0	0	0	0	0	0	0	3	0	1	0	0	3	3	1	0	0	0	0
pfam00388	Phosphatidylinositol-specific phospholipase C, X domain	0	0.00337519	0.00909616	0.0297724	0	0	0.00337519	0.00556427	0.000978339	0	13.0541	0.000250325	0.00200779	0	0	0	0	0	0.0101256	0.0226963	0	0	0.0136883	0.0307958	0.0278164	0.030705	0	0	0	0	0	0	0	0	0	2	1	0	0	2	5	5	5	0	0	0	0
pfam00389	D-isomer specific 2-hydroxyacid dehydrogenase, catalytic domain	0.0931841	0.035443	0.0307314	0.0455828	0.101614	0.009582	0.00258892	0.0128889	0.00181759	0.00371452	17.3608	6.2578e-05	0.000763284	0.101339	0.104126	0.0740878	0.0338677	0.0319591	0.0405022	0.0226963	0.0101256	0.0216622	0.0684416	0.0431141	0.0445063	0.049128	0.106106	0.0995348	0.0920969	0.10872	24	64	32	3	1	8	1	1	3	10	7	8	8	66	49	48	29
pfam00390	Malic enzyme, N-terminal domain	0.0314099	0.0266171	0.0299349	0.0213676	0.0276823	0.00304196	0.00278525	0.00626067	0.00801877	0.00309034	0.516731	0.725141	0.735884	0.0253346	0.0341663	0.0347287	0.0225785	0.0319591	0.0253139	0.0226963	0.0202511	0.028883	0.0479091	0.00615915	0.0333797	0.024564	0.0353686	0.0223446	0.0230242	0.0299918	6	21	15	2	1	5	1	2	4	7	1	6	4	22	11	12	8
pfam00391	PEP-utilising enzyme, mobile domain	0.041254	0.0783034	0.059943	0.0476419	0.0328812	0.0050739	0.0248234	0.0139553	0.00391986	0.00156266	1.99024	0.160168	0.265688	0.0337795	0.0390472	0.0509354	0.0564462	0.127836	0.0506278	0.0907853	0.0303767	0.0433244	0.0752857	0.0554324	0.0445063	0.042987	0.0305456	0.0345325	0.036455	0.0299918	8	24	22	5	4	10	4	3	6	11	9	8	7	19	17	19	8
pfam00392	Bacterial regulatory proteins, gntR family	0.290323	0.0463408	0.127306	0.0178634	0.118898	0.0330041	0.0356524	0.0811548	0.000587003	0.00371947	4.33199	0.0213271	0.058828	0.228012	0.302616	0.340341	0.0225785	0	0.116444	0.0453926	0	0.10109	0.36274	0.0184775	0.0166898	0.018423	0.109321	0.119848	0.118959	0.127465	54	186	147	2	0	23	2	0	14	53	3	3	3	68	59	62	34
pfam00393	6-phosphogluconate dehydrogenase, C-terminal domain	0.0154542	0	0.0111807	0.00185443	0.0180216	0.00196066	0	0.0058031	0.00185443	0.00310374	4.53224	0.0184039	0.052718	0.0168898	0.0178967	0.0115762	0	0	0	0	0.0101256	0.00722074	0.0273766	0	0.00556328	0	0.014469	0.0121879	0.0191869	0.0262428	4	11	5	0	0	0	0	1	1	4	0	1	0	9	6	10	7
pfam00394	Multicopper oxidase	0.0114186	0.00337519	0.0152379	0.0117164	0.0110705	0.00230799	0.00337519	0.00265831	0.00306003	0.000539681	3.03989	0.0603614	0.130066	0.0126673	0.0146427	0.00694573	0	0	0.0101256	0.0226963	0.0101256	0.0144415	0.0136883	0.0123183	0.0166898	0.006141	0.0112537	0.0121879	0.00959343	0.0112469	3	9	3	0	0	2	1	1	2	2	2	3	1	7	6	5	3
pfam00396	Granulin	0	0	0	0.00185443	0	0	0	0	0.00185443	0	1.23529	0.347343	0.431739	0	0	0	0	0	0	0	0	0	0	0	0.00556328	0	0	0	0	0	0	0	0	0	0	0	0	0	0	0	0	1	0	0	0	0	0
pfam00397	WW domain	0	0.0105134	0.0156115	0.0301515	0	0	0.00585885	0.00521274	0.00976163	0	5.52488	0.00928488	0.032474	0	0	0	0.0112892	0	0.0202511	0	0.0202511	0.0216622	0.0205325	0.0246366	0.0166898	0.049128	0	0	0	0	0	0	0	1	0	4	0	2	3	3	4	3	8	0	0	0	0
pfam00398	Ribosomal RNA adenine dimethylase	0.0282394	0.0444084	0.0321869	0.0359194	0.0317878	0.00147122	0.00976542	0.00525918	0.00440986	0.00102676	1.34052	0.311018	0.431739	0.0253346	0.0292854	0.0300982	0.0338677	0.0639182	0.0354394	0.0453926	0.0202511	0.028883	0.0342208	0.0369549	0.0278164	0.042987	0.0321533	0.0304698	0.0345363	0.0299918	6	18	13	3	2	7	2	2	4	5	6	5	7	20	15	18	8
pfam00400	WD domain, G-beta repeat	0.0170403	0.120218	0.148994	0.194475	0.0061151	0.00442354	0.0165772	0.0316515	0.0170414	0.00245344	17.8988	5.37128e-05	0.000690882	0.00844488	0.0195236	0.0231524	0.112892	0.0958773	0.151883	0.113482	0.243013	0.129973	0.109507	0.227889	0.183588	0.171948	0.004823	0.00812529	0.0115121	0	2	12	10	10	3	30	5	24	18	16	37	33	28	3	4	6	0
pfam00401	ATP synthase, Delta/Epsilon chain, long alpha-helix domain	0.00262814	0.00545067	0	0.00390143	0.0101332	0.00137284	0.00326469	0	0.00195783	0.00102929	6.00793	0.00682498	0.0255195	0	0.00325394	0.00463049	0.0112892	0	0.00506278	0	0	0	0	0	0.00556328	0.006141	0.0112537	0.0121879	0.00959343	0.00749794	0	2	2	1	0	1	0	0	0	0	0	1	1	7	6	5	2
pfam00402	Calponin family repeat	0	0	0.00180518	0.002047	0	0	0	0.00180518	0.002047	0	0.70526	0.603453	0.636078	0	0	0	0	0	0	0	0	0.00722074	0	0	0	0.006141	0	0	0	0	0	0	0	0	0	0	0	0	1	0	0	0	1	0	0	0	0
pfam00403	Heavy-metal-associated domain	0.0329942	0.0245417	0.0195745	0.0176709	0.0291488	0.00280963	0.00664194	0.00202504	0.00290653	0.00316966	3.03605	0.0605638	0.130387	0.0337795	0.0374203	0.0277829	0.0112892	0.0319591	0.0303767	0.0226963	0.0202511	0.0216622	0.0136883	0.0184775	0.0222531	0.012282	0.033761	0.0203132	0.0287803	0.0337407	8	23	12	1	1	6	1	2	3	2	3	4	2	21	10	15	9
pfam00405	Transferrin	0	0.00168759	0.00253139	0	0.000507831	0	0.00168759	0.00253139	0	0.000507831	0.548995	0.703452	0.717732	0	0	0	0	0	0.00506278	0	0.0101256	0	0	0	0	0	0	0.00203132	0	0	0	0	0	0	0	1	0	1	0	0	0	0	0	0	1	0	0
pfam00406	Adenylate kinase	0.0283229	0.0450446	0.0353504	0.041886	0.0313363	0.00292198	0.0113898	0.00804527	0.00684669	0.000594307	0.975004	0.456771	0.531214	0.0253346	0.0341663	0.0254677	0.0677354	0.0319591	0.0354394	0.0226963	0.0202511	0.0505452	0.0479091	0.0554324	0.0333797	0.036846	0.0321533	0.0325012	0.030699	0.0299918	6	21	11	6	1	7	1	2	7	7	9	6	6	20	16	16	8
pfam00408	Phosphoglucomutase/phosphomannomutase, C-terminal domain	0.0456434	0.0851934	0.0361499	0.0455828	0.053311	0.00209841	0.0373345	0.0108115	0.00181759	0.00554687	1.34405	0.30987	0.431739	0.0464468	0.0488091	0.0416744	0.0451569	0.159795	0.0506278	0.068089	0.0202511	0.028883	0.0273766	0.0431141	0.0445063	0.049128	0.0610913	0.0609397	0.0537232	0.0374897	11	30	18	4	5	10	3	2	4	4	7	8	8	38	30	28	10
pfam00410	Ribosomal protein S8	0.0214396	0.0266171	0.0152379	0.0293812	0.0404084	0.0027186	0.00278525	0.00265831	0.00478094	0.00432106	7.72074	0.0025549	0.0119099	0.0253346	0.0227776	0.0162067	0.0225785	0.0319591	0.0253139	0.0226963	0.0101256	0.0144415	0.0136883	0.0246366	0.038943	0.024564	0.0401916	0.0325012	0.036455	0.0524856	6	14	7	2	1	5	1	1	2	2	4	7	4	25	16	19	14
pfam00411	Ribosomal protein S11	0.0232126	0.0249296	0.0176752	0.0277254	0.0347916	0.0012082	0.0035784	0.00352736	0.00179953	0.0031983	4.9395	0.013775	0.0436117	0.0253346	0.0211506	0.0231524	0.0225785	0.0319591	0.0202511	0.0226963	0.0202511	0.00722074	0.0205325	0.0307958	0.0278164	0.024564	0.0417993	0.0385951	0.0287803	0.0299918	6	13	10	2	1	4	1	2	1	3	5	5	4	26	19	15	8
pfam00412	LIM domain	0	0.0268655	0.0250108	0.0250886	0	0	0.0137225	0.0104754	0.0098722	0	2.6755	0.0835084	0.163966	0	0	0	0.0451569	0	0.0354394	0	0.0506278	0.028883	0.0205325	0.0184775	0.0445063	0.012282	0	0	0	0	0	0	0	4	0	7	0	5	4	3	3	8	2	0	0	0	0
pfam00413	Matrixin	0.0141501	0.0202511	0.0366385	0.044024	0.00507734	0.00352024	0.0202511	0.01348	0.0225656	0.000894677	1.39015	0.295283	0.425208	0.0211122	0.00976181	0.0115762	0	0	0.0607533	0	0.0405022	0.0649866	0.041065	0.0246366	0.0890125	0.018423	0.004823	0.00406265	0.00767474	0.00374897	5	6	5	0	0	12	0	4	9	6	4	16	3	3	2	4	1
pfam00415	Regulator of chromosome condensation (RCC1) repeat	0.00131407	0.0227145	0.0460378	0.0663545	0.00229917	0.00068642	0.0131537	0.0169463	0.0187737	0.000884126	4.79609	0.0152317	0.0463234	0	0.00162697	0.00231524	0.0225785	0	0.045565	0	0.0708789	0.0722074	0.041065	0.0307958	0.0945758	0.073692	0.00321533	0.00406265	0.00191869	0	0	1	1	2	0	9	0	7	10	6	5	17	12	2	2	1	0
pfam00416	Ribosomal protein S13/S18	0.0258407	0.0266171	0.0170431	0.0277254	0.0351875	0.00100755	0.00278525	0.00306053	0.00179953	0.00353419	5.97038	0.00698646	0.0259625	0.0253346	0.0244045	0.0277829	0.0225785	0.0319591	0.0253139	0.0226963	0.0101256	0.0216622	0.0136883	0.0307958	0.0278164	0.024564	0.043407	0.0365638	0.0345363	0.0262428	6	15	12	2	1	5	1	1	3	2	5	5	4	27	18	18	7
pfam00420	NADH-ubiquinone/plastoquinone oxidoreductase chain 4L	0.0417111	0.0266171	0.0204652	0.011909	0.0226206	0.00448037	0.00278525	0.00366387	0.000391335	0.000671149	13.0646	0.00024937	0.0020022	0.0506693	0.0374203	0.0370439	0.0225785	0.0319591	0.0253139	0.0226963	0.0101256	0.0216622	0.0273766	0.0123183	0.0111266	0.012282	0.0225073	0.0243759	0.0211055	0.0224938	12	23	16	2	1	5	1	1	3	4	2	2	2	14	12	11	6
pfam00421	Photosystem II protein	0	0	0	0	0.00563543	0	0	0	0	0.00212688	5.36863	0.0102911	0.0349985	0	0	0	0	0	0	0	0	0	0	0	0	0	0.004823	0.00812529	0.00959343	0	0	0	0	0	0	0	0	0	0	0	0	0	0	3	4	5	0
pfam00425	chorismate binding enzyme	0.0558513	0.0320678	0.0221762	0.0297724	0.0750253	0.00622998	0.00100924	0.00492295	0.000978339	0.00209145	36.7775	1.20498e-06	4.83068e-05	0.067559	0.05369	0.0463049	0.0338677	0.0319591	0.0303767	0.0226963	0.0101256	0.0216622	0.0342208	0.0307958	0.0278164	0.030705	0.0755603	0.069065	0.0767474	0.0787283	16	33	20	3	1	6	1	1	3	5	5	5	5	47	34	40	21
pfam00427	Phycobilisome Linker polypeptide	0	0	0	0	0.0239691	0	0	0	0	0.00497073	17.7811	5.55205e-05	0.000690882	0	0	0	0	0	0	0	0	0	0	0	0	0	0.0225073	0.0162506	0.0383737	0.0187448	0	0	0	0	0	0	0	0	0	0	0	0	0	14	8	20	5
pfam00428	60s Acidic ribosomal protein	0	0.00713826	0	0.0098559	0.000909747	0	0.0035849	0	0.00187823	0.000532314	8.02818	0.00217522	0.0104964	0	0	0	0.0112892	0	0.0101256	0	0	0	0	0.00615915	0.0111266	0.012282	0.00160767	0.00203132	0	0	0	0	0	1	0	2	0	0	0	0	1	2	2	1	1	0	0
pfam00430	ATP synthase B/B' CF(0)	0.0368004	0.0249296	0.0221762	0.0197179	0.0521147	0.00357357	0.0035784	0.00492295	0.00126773	0.00263598	14.9398	0.000131138	0.00126402	0.0380019	0.0423012	0.0300982	0.0225785	0.0319591	0.0202511	0.0226963	0.0101256	0.0216622	0.0342208	0.0184775	0.0222531	0.018423	0.0498376	0.0487518	0.0498858	0.0599835	9	26	13	2	1	4	1	1	3	5	3	4	3	31	24	26	16
pfam00431	CUB domain	0.00140748	0.0807324	0.0861427	0.113123	0	0.00140748	0.0441059	0.0397647	0.00792421	0	3.54911	0.0392808	0.0939535	0.00422244	0	0	0.0903138	0	0.151883	0.0226963	0.202511	0.0577659	0.0615974	0.104706	0.105702	0.128961	0	0	0	0	1	0	0	8	0	30	1	20	8	9	17	19	21	0	0	0	0
pfam00432	Prenyltransferase and squalene oxidase repeat	0.00335728	0.00168759	0.00433657	0.0199165	0.00652241	0.00258679	0.00168759	0.00257298	0.00241251	0.000667776	11.0919	0.000532743	0.0035639	0.00844488	0.00162697	0	0	0	0.00506278	0	0.0101256	0.00722074	0	0.0246366	0.0166898	0.018423	0.004823	0.00609397	0.00767474	0.00749794	2	1	0	0	0	1	0	1	1	0	4	3	3	3	3	4	2
pfam00433	Protein kinase C terminal domain	0	0.00376308	0.00351622	0.00596053	0	0	0.00376308	0.00203155	0.00356153	0	1.26156	0.337881	0.431739	0	0	0	0.0112892	0	0	0	0	0.00722074	0.00684416	0.0123183	0.00556328	0	0	0	0	0	0	0	0	1	0	0	0	0	1	1	2	1	0	0	0	0	0
pfam00435	Spectrin repeat	0	0.0956487	0.108716	0.164697	0	0	0.0524149	0.0465335	0.0133402	0	4.76378	0.0155839	0.0471722	0	0	0	0.180628	0	0.106318	0	0.222762	0.129973	0.0821299	0.190934	0.155772	0.147384	0	0	0	0	0	0	0	16	0	21	0	22	18	12	31	28	24	0	0	0	0
pfam00436	Single-strand binding protein family	0.0312412	0.0303802	0.0222704	0.0373948	0.0590276	0.00549401	0.00259239	0.00425713	0.00642797	0.0027787	11.6904	0.000418855	0.00298246	0.0422244	0.0260315	0.0254677	0.0338677	0.0319591	0.0253139	0.0226963	0.0101256	0.028883	0.0273766	0.0431141	0.0445063	0.024564	0.057876	0.0548457	0.067154	0.0562345	10	16	11	3	1	5	1	1	4	4	7	8	4	36	27	35	15
pfam00437	Type II/IV secretion system protein	0.0801783	0.0744008	0.0586086	0.0772217	0.0931389	0.0136956	0.0115182	0.0139197	0.00540185	0.00873231	1.37333	0.300517	0.431516	0.105561	0.0585709	0.076403	0.0564462	0.0958773	0.0708789	0.0907853	0.0303767	0.0722074	0.041065	0.0862281	0.077886	0.067551	0.0916369	0.113754	0.0959343	0.0712304	25	36	33	5	3	14	4	3	10	6	14	14	11	57	56	50	19
pfam00438	S-adenosylmethionine synthetase, N-terminal domain	0.02947	0.0299923	0.0171372	0.0355222	0.0349461	0.00379228	0.00384068	0.00519596	0.00556658	0.00316327	3.11477	0.0565689	0.124126	0.0253346	0.0260315	0.0370439	0.0225785	0.0319591	0.0354394	0.0226963	0.0101256	0.028883	0.00684416	0.0246366	0.038943	0.042987	0.028938	0.0426578	0.030699	0.0374897	6	16	16	2	1	7	1	1	4	1	4	7	7	18	21	16	10
pfam00439	Bromodomain	0	0.00675037	0.00614176	0.0375873	0	0	0.00675037	0.00365375	0.00364576	0	17.9136	5.34899e-05	0.000690882	0	0	0	0	0	0.0202511	0	0.0101256	0.0144415	0	0.0431141	0.038943	0.030705	0	0	0	0	0	0	0	0	0	4	0	1	2	0	7	7	5	0	0	0	0
pfam00440	Bacterial regulatory proteins, tetR family	0.295053	0.0354394	0.0696655	0.0772156	0.188382	0.0422343	0.0354394	0.0442969	0.00187115	0.0124195	9.96309	0.000862086	0.0051446	0.270236	0.237537	0.377385	0	0	0.106318	0	0	0.0938696	0.184792	0.080069	0.077886	0.073692	0.194528	0.217352	0.184194	0.157457	64	146	163	0	0	21	0	0	13	27	13	14	12	121	107	96	42
pfam00441	Acyl-CoA dehydrogenase, C-terminal domain	0.207788	0.0324522	0.0444436	0.107391	0.335987	0.044397	0.0270049	0.0240908	0.0110267	0.0374388	17.6715	5.72659e-05	0.000710318	0.122451	0.271704	0.229209	0.0112892	0	0.0860672	0	0.0101256	0.0649866	0.102662	0.129342	0.0945758	0.098256	0.393878	0.379857	0.341526	0.228687	29	167	99	1	0	17	0	1	9	15	21	17	16	245	187	178	61
pfam00443	Ubiquitin carboxyl-terminal hydrolase	0.0015435	0.0445172	0.0654943	0.067149	0.0012835	0.0015435	0.0222655	0.0147369	0.00587164	0.000786881	7.74072	0.00252799	0.0118371	0	0	0.00463049	0.0677354	0	0.0658161	0.0226963	0.0708789	0.0794281	0.0889741	0.0554324	0.0723227	0.073692	0.00321533	0	0.00191869	0	0	0	2	6	0	13	1	7	11	13	9	13	12	2	0	1	0
pfam00444	Ribosomal protein L36	0.0127327	0.023242	0.00522726	0.0158104	0.00922349	0.0020235	0.00485265	0.00329408	0.00181631	0.00058904	5.9404	0.00711862	0.0263375	0.0126673	0.0162697	0.00926097	0.0225785	0.0319591	0.0151883	0	0	0.00722074	0.0136883	0.0123183	0.0166898	0.018423	0.00964599	0.0101566	0.00959343	0.00749794	3	10	4	2	1	3	0	0	1	2	2	3	3	6	5	5	2
pfam00445	Ribonuclease T2 family	0.0142762	0.0177913	0.0135269	0	0.00232666	0.00105755	0.00709186	0.00342956	0	0.000482492	5.41033	0.0100107	0.0343757	0.0126673	0.0162697	0.0138915	0.0112892	0.0319591	0.0101256	0.0226963	0.0101256	0.0144415	0.00684416	0	0	0	0.00160767	0.00203132	0.00191869	0.00374897	3	10	6	1	1	2	1	1	2	1	0	0	0	1	1	1	1
pfam00447	HSF-type DNA-binding	0	0.00168759	0.00433657	0.00595448	0	0	0.00168759	0.00257298	0.000195668	0	2.93707	0.0660522	0.139303	0	0	0	0	0	0.00506278	0	0.0101256	0.00722074	0	0.00615915	0.00556328	0.006141	0	0	0	0	0	0	0	0	0	1	0	1	1	0	1	1	1	0	0	0	0
pfam00448	SRP54-type protein, GTPase domain	0.051003	0.0641356	0.0540837	0.0509535	0.0749927	0.00222583	0.00201847	0.0144471	0.00790304	0.00376406	1.52445	0.256787	0.380462	0.0548917	0.0471821	0.0509354	0.0677354	0.0639182	0.0607533	0.0907853	0.0202511	0.0505452	0.0547533	0.0431141	0.0667594	0.042987	0.0723449	0.0853156	0.0748288	0.0674814	13	29	22	6	2	12	4	2	7	8	7	12	7	45	42	39	18
pfam00449	Urease alpha-subunit, N-terminal domain	0	0.00168759	0	0	0.000881588	0	0.00168759	0	0	0.000512929	1.08369	0.407458	0.491894	0	0	0	0	0	0.00506278	0	0	0	0	0	0	0	0.00160767	0	0.00191869	0	0	0	0	0	0	1	0	0	0	0	0	0	0	1	0	1	0
pfam00450	Serine carboxypeptidase	0.00217923	0.00843796	0.00433657	0.0178574	0.0083694	0.00122081	0.00843796	0.00257298	0.0035829	0.00102392	2.22056	0.127912	0.223839	0.00422244	0	0.00231524	0	0	0.0253139	0	0.0101256	0.00722074	0	0.0123183	0.0166898	0.024564	0.00643066	0.00812529	0.00767474	0.0112469	1	0	1	0	0	5	0	1	1	0	2	3	4	4	4	4	3
pfam00452	Apoptosis regulator proteins, Bcl-2 family	0	0.0231024	0.0237466	0.0199104	0	0	0.0115601	0.010376	0.00238332	0	2.95208	0.0651846	0.137887	0	0	0	0.0338677	0	0.0354394	0.0226963	0.0506278	0.0216622	0	0.0184775	0.0166898	0.024564	0	0	0	0	0	0	0	3	0	7	1	5	3	0	3	3	4	0	0	0	0
pfam00453	Ribosomal protein L20	0.0223573	0.0266171	0.016949	0.0256723	0.0271131	0.00304406	0.00278525	0.00286822	0.00107224	0.00202274	3.16606	0.0541286	0.120667	0.0253346	0.0162697	0.0254677	0.0225785	0.0319591	0.0253139	0.0226963	0.0101256	0.0144415	0.0205325	0.0246366	0.0278164	0.024564	0.0305456	0.0304698	0.0249429	0.0224938	6	10	11	2	1	5	1	1	2	3	4	5	4	19	15	13	6
pfam00454	Phosphatidylinositol 3- and 4-kinase	0	0.00713826	0.00965798	0.0195253	0.000507831	0	0.0035849	0.00452322	0.0045149	0.000507831	5.45326	0.00973126	0.033655	0	0	0	0.0112892	0	0.0101256	0	0.0101256	0.0216622	0.00684416	0.0184775	0.0278164	0.012282	0	0.00203132	0	0	0	0	0	1	0	2	0	1	3	1	3	5	2	0	1	0	0
pfam00455	DeoR C terminal sensor domain	0.0437362	0.00843796	0.00522726	0.00595448	0.0160694	0.00497866	0.00843796	0.00329408	0.000195668	0.00140419	13.3037	0.000228856	0.0018813	0.0337795	0.0488091	0.0486201	0	0	0.0253139	0	0	0.00722074	0.0136883	0.00615915	0.00556328	0.006141	0.0160767	0.0121879	0.0172682	0.0187448	8	30	21	0	0	5	0	0	1	2	1	1	1	10	6	9	5
pfam00456	Transketolase, thiamine diphosphate binding domain	0.0521204	0.0498591	0.0454313	0.0511521	0.0535946	0.00502346	0.00715681	0.0114248	0.00533981	0.00510376	0.180484	0.944126	0.945347	0.0422244	0.0585709	0.0555658	0.0451569	0.0639182	0.0405022	0.068089	0.0303767	0.0216622	0.0615974	0.0492732	0.0611961	0.042987	0.0514453	0.0589084	0.0402924	0.0637325	10	36	24	4	2	8	3	3	3	9	8	11	7	32	29	21	17
pfam00458	WHEP-TRS domain	0	0	0	0.00410005	0	0	0	0	0.00205003	0	4.94114	0.0137593	0.0436117	0	0	0	0	0	0	0	0	0	0	0.00615915	0	0.006141	0	0	0	0	0	0	0	0	0	0	0	0	0	0	1	0	1	0	0	0	0
pfam00459	Inositol monophosphatase family	0.100266	0.0641356	0.0598728	0.0433432	0.0822452	0.00205452	0.00201847	0.0104997	0.00381903	0.00272754	11.603	0.000433557	0.00305344	0.0971161	0.104126	0.0995555	0.0677354	0.0639182	0.0607533	0.068089	0.0303767	0.0794281	0.0615974	0.0431141	0.0500695	0.036846	0.0771679	0.0812529	0.0805848	0.0899753	23	64	43	6	2	12	3	3	11	9	7	9	6	48	40	42	24
pfam00460	Flagella basal body rod protein	0.046581	0.0109013	0.00747927	0	0.0231462	0.00864997	0.00652937	0.00535027	0	0.00675452	7.73688	0.00253314	0.011854	0.0548917	0.0292854	0.0555658	0.0225785	0	0.0101256	0.0226963	0	0.00722074	0	0	0	0	0.033761	0.0243759	0.030699	0.00374897	13	18	24	2	0	2	1	0	1	0	0	0	0	21	12	16	1
pfam00462	Glutaredoxin	0.0496282	0.0621997	0.0468135	0.0515493	0.11906	0.00581359	0.0168392	0.0015796	0.0054214	0.00324375	18.9777	3.99848e-05	0.000560657	0.0380019	0.0553169	0.0555658	0.0451569	0.0958773	0.045565	0.0453926	0.0506278	0.0433244	0.0479091	0.0615915	0.0500695	0.042987	0.114144	0.113754	0.120877	0.127465	9	34	24	4	3	9	2	5	6	7	10	9	7	71	56	63	34
pfam00463	Isocitrate lyase family	0.0108763	0.00545067	0.0253635	0.0176709	0.0108814	0.00196784	0.00326469	0.00866506	0.00290653	0.00258146	2.25141	0.124173	0.220055	0.0126673	0.0130157	0.00694573	0.0112892	0	0.00506278	0.0226963	0.0506278	0.0144415	0.0136883	0.0184775	0.0222531	0.012282	0.0160767	0.0121879	0.0115121	0.00374897	3	8	3	1	0	1	1	5	2	2	3	4	2	10	6	6	1
pfam00464	Serine hydroxymethyltransferase	0.0463644	0.0266171	0.0222704	0.032018	0.0494766	0.00630176	0.00278525	0.00425713	0.00488254	0.00513915	6.57367	0.00484744	0.0196538	0.0337795	0.052063	0.0532506	0.0225785	0.0319591	0.0253139	0.0226963	0.0101256	0.028883	0.0273766	0.0369549	0.0222531	0.036846	0.0466223	0.0548457	0.036455	0.0599835	8	32	23	2	1	5	1	1	4	4	6	4	6	29	27	19	16
pfam00465	Iron-containing alcohol dehydrogenase	0.0270614	0.00882586	0.0191039	0.0158104	0.0528201	0.00327601	0.00455421	0.0129336	0.00181631	0.00974082	3.81615	0.0316884	0.0798659	0.0211122	0.0276585	0.0324134	0.0112892	0	0.0151883	0	0	0.0216622	0.0547533	0.0123183	0.0166898	0.018423	0.0562683	0.0731276	0.0556419	0.0262428	5	17	14	1	0	3	0	0	3	8	2	3	3	35	36	29	7
pfam00466	Ribosomal protein L10	0.0210333	0.0249296	0.0170431	0.0217709	0.039403	9.8691e-05	0.0035784	0.00306053	0.00180985	0.00269916	11.7482	0.000409441	0.00293433	0.0211122	0.0211506	0.0208372	0.0225785	0.0319591	0.0202511	0.0226963	0.0101256	0.0216622	0.0136883	0.0246366	0.0222531	0.018423	0.033761	0.0365638	0.0460485	0.0412387	5	13	9	2	1	4	1	1	3	2	4	4	3	21	18	24	11
pfam00467	KOW motif	0.0382079	0.046096	0.0330072	0.0295738	0.0606531	0.00405493	0.00911457	0.00417364	0.00258651	0.00512405	5.86808	0.00744949	0.0272646	0.0422244	0.0423012	0.0300982	0.0338677	0.0639182	0.0405022	0.0453926	0.0303767	0.028883	0.0273766	0.0246366	0.0333797	0.030705	0.0707373	0.0487518	0.0556419	0.0674814	10	26	13	3	2	8	2	3	4	4	4	6	5	44	24	29	18
pfam00468	Ribosomal protein L34	0.0122003	0.00337519	0.00180518	0.00576191	0.00932874	0.00254651	0.00337519	0.00180518	0.0032181	0.00123469	3.2852	0.048911	0.111497	0.0168898	0.00813484	0.0115762	0	0	0.0101256	0	0	0.00722074	0	0.00615915	0.0111266	0	0.00643066	0.00812529	0.0115121	0.0112469	4	5	5	0	0	2	0	0	1	0	1	2	0	4	4	6	3
pfam00471	Ribosomal protein L33	0.0199387	0.023242	0.0194803	0.0174662	0.0277536	0.00228206	0.00485265	0.00176621	0.00627019	0.000930899	1.55357	0.24917	0.371881	0.0168898	0.0244045	0.0185219	0.0225785	0.0319591	0.0151883	0.0226963	0.0202511	0.0144415	0.0205325	0.00615915	0.0278164	0.018423	0.0257226	0.0284385	0.0268616	0.0299918	4	15	8	2	1	3	1	2	2	3	1	5	3	16	14	14	8
pfam00472	RF-1 domain	0.0601064	0.0498591	0.0459931	0.0474432	0.0759309	0.00487515	0.00715681	0.00308724	0.00223996	0.00422804	8.78658	0.00148803	0.00785634	0.067559	0.0618248	0.0509354	0.0451569	0.0639182	0.0405022	0.0453926	0.0405022	0.0433244	0.0547533	0.0492732	0.0500695	0.042987	0.0819909	0.0812529	0.0767474	0.0637325	16	38	22	4	2	8	2	4	6	8	8	9	7	51	40	40	17
pfam00474	Sodium:solute symporter family	0.0610948	0.043881	0.0396869	0.0934112	0.18441	0.0145895	0.0109814	0.00631827	0.00606872	0.00916254	44.1847	4.37202e-07	2.2711e-05	0.0886712	0.0390472	0.0555658	0.0338677	0.0319591	0.0658161	0.0453926	0.0506278	0.0216622	0.041065	0.0923873	0.0834492	0.104397	0.200958	0.197038	0.178438	0.161206	21	24	24	3	1	13	2	5	3	6	15	15	17	125	97	93	43
pfam00475	Imidazoleglycerol-phosphate dehydratase	0.0287391	0.00713826	0.008579	0.0117164	0.0296957	0.00307991	0.0035849	0.00422978	0.00306003	0.0039906	8.63022	0.00160613	0.00833206	0.0337795	0.0292854	0.0231524	0.0112892	0	0.0101256	0	0.0202511	0.00722074	0.00684416	0.0123183	0.0166898	0.006141	0.028938	0.0365638	0.0345363	0.0187448	8	18	10	1	0	2	0	2	1	1	2	3	1	18	18	18	5
pfam00476	DNA polymerase family A	0.0394076	0.0286926	0.0252486	0.0332826	0.275477	0.00628919	0.00425657	0.00693578	0.00587889	0.0335602	37.4746	1.08698e-06	4.47512e-05	0.0380019	0.0292854	0.0509354	0.0338677	0.0319591	0.0202511	0.0453926	0.0202511	0.0216622	0.0136883	0.0246366	0.0445063	0.030705	0.217035	0.268135	0.245592	0.371148	9	18	22	3	1	4	2	2	3	2	4	8	5	135	132	128	99
pfam00478	IMP dehydrogenase / GMP reductase domain	0.0397088	0.0299923	0.0229966	0.0336799	0.0665979	0.00662433	0.00384068	0.00154362	0.00181043	0.00545862	17.4194	6.15343e-05	0.000753601	0.0506693	0.0406742	0.0277829	0.0225785	0.0319591	0.0354394	0.0226963	0.0202511	0.0216622	0.0273766	0.0369549	0.0333797	0.030705	0.057876	0.056877	0.0729101	0.0787283	12	25	12	2	1	7	1	2	3	4	6	6	5	36	28	38	21
pfam00479	Glucose-6-phosphate dehydrogenase, NAD binding domain	0.0225768	0.00882586	0.00874349	0.0195192	0.0214149	0.00144547	0.00455421	0.00519891	0.00450737	0.00141257	3.20728	0.0522542	0.11745	0.0211122	0.0211506	0.0254677	0.0112892	0	0.0151883	0	0	0.0144415	0.0205325	0.0123183	0.0278164	0.018423	0.0176843	0.0243759	0.0211055	0.0224938	5	13	11	1	0	3	0	0	2	3	2	5	3	11	12	11	6
pfam00480	ROK family	0.0651531	0.00843796	0.0209091	0.0137634	0.0333656	0.00565845	0.00843796	0.0131763	0.00146327	0.00331952	6.54493	0.00493022	0.0198313	0.0760039	0.0569439	0.0625116	0	0	0.0253139	0	0	0.028883	0.0547533	0.0123183	0.0166898	0.012282	0.0273303	0.0284385	0.036455	0.0412387	18	35	27	0	0	5	0	0	4	8	2	3	2	17	14	19	11
pfam00481	Protein phosphatase 2C	0.00208582	0.0336158	0.026816	0.101021	0.00192474	0.00135625	0.0170808	0.0108468	0.00525819	0.00076615	18.5477	4.48981e-05	0.000606476	0	0.00162697	0.00463049	0.0451569	0	0.0556906	0	0.0506278	0.0361037	0.0205325	0.0923873	0.100139	0.110538	0	0.00203132	0.00191869	0.00374897	0	1	2	4	0	11	0	5	5	3	15	18	18	0	1	1	1
pfam00482	Type II secretion system (T2SS), protein F	0.0574981	0.046096	0.0392193	0.0336799	0.0481495	0.00938233	0.00911457	0.00639184	0.00181043	0.00601771	1.5664	0.245891	0.368408	0.0760039	0.0455551	0.0509354	0.0338677	0.0639182	0.0405022	0.0453926	0.0202511	0.0433244	0.0479091	0.0369549	0.0333797	0.030705	0.0498376	0.062971	0.0460485	0.0337407	18	28	22	3	2	8	2	2	6	7	6	6	5	31	31	24	9
pfam00483	Nucleotidyl transferase	0.104824	0.062448	0.0587938	0.0809305	0.0959296	0.00881178	0.00355389	0.00623961	0.0067379	0.00656755	9.32028	0.00115461	0.00642926	0.0928936	0.122023	0.0995555	0.0677354	0.0639182	0.0556906	0.068089	0.0405022	0.0649866	0.0615974	0.0862281	0.0890125	0.067551	0.101283	0.109691	0.0940156	0.0787283	22	75	43	6	2	11	3	4	9	9	14	16	11	63	54	49	21
pfam00484	Carbonic anhydrase	0.0291046	0.0194789	0.016949	0.0137634	0.0154342	0.00073973	0.0063408	0.00286822	0.00146327	0.00207693	3.34328	0.0465782	0.107073	0.0295571	0.0276585	0.0300982	0.0112892	0.0319591	0.0151883	0.0226963	0.0101256	0.0144415	0.0205325	0.0123183	0.0166898	0.012282	0.019292	0.0121879	0.0115121	0.0187448	7	17	13	1	1	3	1	1	2	3	2	3	2	12	6	6	5
pfam00485	Phosphoribulokinase / Uridine kinase family	0.0209907	0.00545067	0.00351622	0.00986196	0.0137099	0.00458138	0.00326469	0.00203155	0.00189202	0.00347938	4.75786	0.0156495	0.0473154	0.0295571	0.0195236	0.0138915	0.0112892	0	0.00506278	0	0	0.00722074	0.00684416	0.0123183	0.0111266	0.006141	0.0176843	0.0142193	0.0191869	0.00374897	7	12	6	1	0	1	0	0	1	1	2	2	1	11	7	10	1
pfam00486	Transcriptional regulatory protein, C terminal	0.214864	0.0468683	0.064465	0.0256723	0.120116	0.0261102	0.0197857	0.0163521	0.00107224	0.00550447	21.1743	2.28484e-05	0.000370109	0.168898	0.216387	0.259307	0.0225785	0.0319591	0.0860672	0.0453926	0.0303767	0.0794281	0.102662	0.0246366	0.0278164	0.024564	0.118967	0.127973	0.128552	0.104971	40	133	112	2	1	17	2	3	11	15	4	5	4	74	63	67	28
pfam00487	Fatty acid desaturase	0.0800159	0.0224662	0.0219177	0.00390748	0.108203	0.0114209	0.0112779	0.0101203	0.0019613	0.00168309	29.7144	3.83565e-06	0.000108747	0.0633366	0.0748406	0.101871	0	0.0319591	0.0354394	0	0.0101256	0.0433244	0.0342208	0.00615915	0.00556328	0	0.110929	0.105629	0.111284	0.104971	15	46	44	0	1	7	0	1	6	5	1	1	0	69	52	58	28
pfam00488	MutS domain V	0.0335465	0.0355826	0.0268655	0.023824	0.0415486	0.00233653	0.0141837	0.00671828	0.00365705	0.0048526	0.996308	0.446674	0.527745	0.0380019	0.0325394	0.0300982	0.0225785	0.0639182	0.0202511	0.0453926	0.0202511	0.0144415	0.0273766	0.0307958	0.0222531	0.018423	0.0450146	0.0528144	0.0383737	0.0299918	9	20	13	2	2	4	2	2	2	4	5	4	3	28	26	20	8
pfam00490	Delta-aminolevulinic acid dehydratase	0.0277479	0.0249296	0.0151438	0.0197179	0.0355542	0.00522943	0.0035784	0.00380828	0.00126773	0.00213005	5.88074	0.00739031	0.0271223	0.0380019	0.0244045	0.0208372	0.0225785	0.0319591	0.0202511	0.0226963	0.0101256	0.00722074	0.0205325	0.0184775	0.0222531	0.018423	0.0353686	0.0365638	0.0402924	0.0299918	9	15	9	2	1	4	1	1	1	3	3	4	3	22	18	21	8
pfam00491	Arginase family	0.104596	0.0118131	0.0142532	0.0256723	0.0597013	0.01441	0.0118131	0.0102134	0.00107224	0.00645825	15.3167	0.000116155	0.00117368	0.0760039	0.122023	0.115762	0	0	0.0354394	0	0	0.0433244	0.0136883	0.0246366	0.0278164	0.024564	0.043407	0.0609397	0.0594793	0.0749794	18	75	50	0	0	7	0	0	6	2	4	5	4	27	30	31	20
pfam00493	MCM2/3/5 family	0	0.0210269	0.0226677	0.0336799	0.00229917	0	0.0117177	0.0112138	0.00181043	0.000884126	3.4377	0.0430528	0.100795	0	0	0	0.0225785	0	0.0405022	0	0.0405022	0.0433244	0.00684416	0.0369549	0.0333797	0.030705	0.00321533	0.00406265	0.00191869	0	0	0	0	2	0	8	0	4	6	1	6	6	5	2	2	1	0
pfam00494	Squalene/phytoene synthase	0.0233994	0.00168759	0.0069383	0	0.044231	0.00519321	0.00168759	0.00484047	0	0.00296647	26.833	6.61452e-06	0.000154842	0.0337795	0.0178967	0.0185219	0	0	0.00506278	0	0	0.00722074	0.0205325	0	0	0	0.043407	0.0426578	0.0383737	0.0524856	8	11	8	0	0	1	0	0	1	3	0	0	0	27	21	20	14
pfam00496	Bacterial extracellular solute-binding proteins, family 5 Middle	0.258442	0.103757	0.196621	0.0651081	0.0967908	0.0215492	0.0331181	0.102263	0.00360769	0.00569686	1.83574	0.186861	0.299381	0.215344	0.279839	0.280144	0.0451569	0.159795	0.106318	0.113482	0.0506278	0.122753	0.499624	0.0615915	0.0723227	0.06141	0.0852063	0.0954722	0.0940156	0.112469	51	172	121	4	5	21	5	5	17	73	10	13	10	53	47	49	30
pfam00497	Bacterial extracellular solute-binding proteins, family 3	0.125725	0.0315403	0.0304729	0.0277254	0.052946	0.0209706	0.0175765	0.0156775	0.00179953	0.0037274	8.33229	0.00186272	0.00934985	0.0844488	0.139919	0.152806	0.0338677	0	0.0607533	0	0.0101256	0.0433244	0.0684416	0.0307958	0.0278164	0.024564	0.0514453	0.0467204	0.0498858	0.0637325	20	86	66	3	0	12	0	1	6	10	5	5	4	32	23	26	17
pfam00498	FHA domain	0.0261635	0.0159641	0.01029	0.0236132	0.0093569	0.00255826	0.00802102	0.00434048	0.00570869	0.00103402	2.7562	0.0776164	0.154726	0.0295571	0.0211506	0.0277829	0.0225785	0	0.0253139	0	0.0202511	0.00722074	0.0136883	0.0123183	0.0278164	0.030705	0.00643066	0.0101566	0.00959343	0.0112469	7	13	12	2	0	5	0	2	1	2	2	5	5	4	5	5	3
pfam00499	NADH-ubiquinone/plastoquinone oxidoreductase chain 6	0.0361519	0.023242	0.016949	0.011909	0.0198639	0.00991796	0.00485265	0.00286822	0.000391335	0.000526225	3.67267	0.0355339	0.0870356	0.0548917	0.0211506	0.0324134	0.0225785	0.0319591	0.0151883	0.0226963	0.0101256	0.0144415	0.0205325	0.0123183	0.0111266	0.012282	0.019292	0.0203132	0.0211055	0.0187448	13	13	14	2	1	3	1	1	2	3	2	2	2	12	10	11	5
pfam00501	AMP-binding enzyme	0.433846	0.127601	0.145661	0.284159	0.440992	0.0120645	0.0599177	0.0693525	0.0142691	0.00952167	11.4882	0.000453816	0.0031616	0.447578	0.444162	0.409798	0.112892	0.0319591	0.237951	0.0453926	0.0506278	0.144415	0.342208	0.301798	0.255911	0.294768	0.4614	0.452985	0.425948	0.423634	106	273	177	10	1	47	2	5	20	50	49	46	48	287	223	222	113
pfam00502	Phycobilisome protein	0	0	0	0	0.0335269	0	0	0	0	0.00590493	24.652	1.03533e-05	0.000210413	0	0	0	0	0	0	0	0	0	0	0	0	0	0.0305456	0.0182819	0.0402924	0.0449876	0	0	0	0	0	0	0	0	0	0	0	0	0	19	9	21	12
pfam00503	G-protein alpha subunit	0	0.0125889	0.018237	0.00781496	0	0	0.00664616	0.00715301	0.00392259	0	2.87314	0.0698991	0.144195	0	0	0	0.0225785	0	0.0151883	0	0.0303767	0.028883	0.0136883	0.0123183	0.0111266	0	0	0	0	0	0	0	0	2	0	3	0	3	4	2	2	2	0	0	0	0	0
pfam00504	Chlorophyll A-B binding protein	0	0	0	0	0.0153162	0	0	0	0	0.00400206	11.2003	0.00050966	0.00344822	0	0	0	0	0	0	0	0	0	0	0	0	0	0.0208996	0.00609397	0.0230242	0.0112469	0	0	0	0	0	0	0	0	0	0	0	0	0	13	3	12	3
pfam00505	HMG (high mobility group) box	0	0.0507436	0.0699934	0.058353	0.000937242	0	0.0293303	0.0334848	0.0186465	0.000937242	2.25638	0.123582	0.219377	0	0	0	0.101603	0	0.0506278	0	0.151883	0.0938696	0.0342208	0.0246366	0.0890125	0.06141	0	0	0	0.00374897	0	0	0	9	0	10	0	15	13	5	4	16	10	0	0	0	1
pfam00507	NADH-ubiquinone/plastoquinone oxidoreductase, chain 3	0.0350147	0.023242	0.020371	0.011909	0.0247073	0.0120502	0.00485265	0.00530214	0.000391335	0.00154384	1.83029	0.187889	0.300715	0.0591141	0.0227776	0.0231524	0.0225785	0.0319591	0.0151883	0.0226963	0.0101256	0.0144415	0.0342208	0.0123183	0.0111266	0.012282	0.0273303	0.0203132	0.0249429	0.0262428	14	14	10	2	1	3	1	1	2	5	2	2	2	17	10	13	7
pfam00510	Cytochrome c oxidase subunit III	0.0596347	0.0515467	0.0452461	0.0277193	0.0541966	0.0145344	0.00618686	0.0157686	0.00175246	0.00158657	1.23292	0.348211	0.432539	0.0886712	0.0439282	0.0463049	0.0451569	0.0639182	0.045565	0.0907853	0.0202511	0.028883	0.041065	0.0246366	0.0278164	0.030705	0.057876	0.0507831	0.0556419	0.0524856	21	27	20	4	2	9	4	2	4	6	4	5	5	36	25	29	14
pfam00512	His Kinase A (phospho-acceptor) domain	0.341956	0.089977	0.0902753	0.07497	0.185761	0.00648693	0.011522	0.0152436	0.00461995	0.0121068	82.433	1.27291e-08	1.29636e-06	0.337795	0.354679	0.333395	0.0677354	0.0958773	0.106318	0.068089	0.0607533	0.122753	0.109507	0.0739098	0.0834492	0.067551	0.183274	0.195007	0.211055	0.153708	80	218	144	6	3	21	3	6	17	16	12	15	11	114	96	110	41
pfam00514	Armadillo/beta-catenin-like repeat	0	0.00843796	0.011369	0.0260635	0	0	0.00843796	0.00449194	0.00468692	0	5.47829	0.00957246	0.0332544	0	0	0	0	0	0.0253139	0	0.0101256	0.0216622	0.0136883	0.0307958	0.0166898	0.030705	0	0	0	0	0	0	0	0	0	5	0	1	3	2	5	3	5	0	0	0	0
pfam00515	Tetratricopeptide repeat	0.02316	0.0655441	0.045476	0.118873	0.0170633	0.00474471	0.0330961	0.00808253	0.0123677	0.0033227	7.55386	0.00279307	0.0128757	0.0295571	0.0260315	0.0138915	0.0903138	0	0.106318	0.0226963	0.0607533	0.0505452	0.0479091	0.0985464	0.116829	0.141243	0.024115	0.00812529	0.0172682	0.0187448	7	16	6	8	0	21	1	6	7	7	16	21	23	15	4	9	5
pfam00519	Papillomavirus helicase	0.0015435	0.00545067	0.00424243	0.00370885	0	0.0015435	0.00326469	0.0025393	0.00370885	0	0.854655	0.517881	0.587656	0	0	0.00463049	0.0112892	0	0.00506278	0	0.0101256	0	0.00684416	0	0.0111266	0	0	0	0	0	0	0	2	1	0	1	0	1	0	1	0	2	0	0	0	0	0
pfam00520	Ion transport protein	0.0226177	0.123038	0.181429	0.209268	0.0286077	0.00460968	0.0616656	0.0835171	0.0128224	0.000875561	2.78191	0.0758397	0.151915	0.0295571	0.0244045	0.0138915	0.191917	0	0.177197	0	0.384771	0.238284	0.102662	0.184775	0.228095	0.214935	0.028938	0.0304698	0.0287803	0.0262428	7	15	6	17	0	35	0	38	33	15	30	41	35	18	15	15	7
pfam00521	DNA gyrase/topoisomerase IV, subunit A	0.0697947	0.0549219	0.0417507	0.0749882	0.0905607	0.00638255	0.00542953	0.0039055	0.013185	0.00214345	9.54406	0.00104128	0.00593484	0.0717814	0.0797215	0.0578811	0.0451569	0.0639182	0.0556906	0.0453926	0.0303767	0.0433244	0.0479091	0.0923873	0.0834492	0.049128	0.0964599	0.0893782	0.0901782	0.0862263	17	49	25	4	2	11	2	3	6	7	15	15	8	60	44	47	23
pfam00528	Binding-protein-dependent transport system inner membrane component	1.11132	0.280934	0.486137	0.217685	0.511899	0.0690104	0.105486	0.279713	0.00445152	0.00867746	4.34522	0.0211181	0.05846	1.00072	1.23812	1.09511	0.191917	0.159795	0.49109	0.181571	0.0506278	0.418803	1.29355	0.221729	0.222531	0.208794	0.511238	0.495643	0.504614	0.536103	237	761	473	17	5	97	8	5	58	189	36	40	34	318	244	263	143
pfam00529	HlyD membrane-fusion protein of T1SS	0.00403562	0	0	0	0	0.000408207	0	0	0	0	120.734	1.39239e-09	1.82806e-07	0.00422244	0.00325394	0.00463049	0	0	0	0	0	0	0	0	0	0	0	0	0	0	1	2	2	0	0	0	0	0	0	0	0	0	0	0	0	0	0
pfam00530	Scavenger receptor cysteine-rich domain	0	0.140574	0.0969738	0.313064	0	0	0.0902194	0.0386477	0.0322184	0	8.67352	0.00157236	0.00819535	0	0	0	0.112892	0	0.308829	0.0226963	0.202511	0.10109	0.0615974	0.357231	0.250348	0.331614	0	0	0	0	0	0	0	10	0	61	1	20	14	9	58	45	54	0	0	0	0
pfam00531	Death domain	0	0.036991	0.0442326	0.0901117	0	0	0.0194332	0.0160917	0.0161472	0	7.76647	0.00249381	0.0117195	0	0	0	0.0451569	0	0.0658161	0	0.0708789	0.0649866	0.041065	0.117024	0.0611961	0.092115	0	0	0	0	0	0	0	4	0	13	0	7	9	6	19	11	15	0	0	0	0
pfam00532	Periplasmic binding proteins and sugar binding domain of LacI family	0.0352161	0.00506278	0.0121656	0.00205305	0.0136419	0.002888	0.00506278	0.00810152	0.00205305	0.00453436	4.81675	0.0150112	0.0457248	0.0295571	0.0390472	0.0370439	0	0	0.0151883	0	0	0.0144415	0.0342208	0.00615915	0	0	0.00643066	0.0142193	0.00767474	0.0262428	7	24	16	0	0	3	0	0	2	5	1	0	0	4	7	4	7
pfam00533	BRCA1 C Terminus (BRCT) domain	0.0225243	0.050247	0.0473545	0.0297663	0.0198639	0.00316519	0.0101666	0.00844585	0.0036569	0.000526225	5.09925	0.0123386	0.040759	0.0253346	0.0260315	0.0162067	0.0564462	0.0639182	0.0303767	0.068089	0.0506278	0.0433244	0.0273766	0.0246366	0.0278164	0.036846	0.019292	0.0203132	0.0211055	0.0187448	6	16	7	5	2	6	3	5	6	4	4	5	6	12	10	11	5
pfam00534	Glycosyl transferases group 1	0.137129	0.206249	0.120189	0.0673476	0.126114	0.00205068	0.120619	0.0166142	0.00350546	0.00305456	0.984793	0.452105	0.531214	0.135118	0.135038	0.14123	0.0903138	0.447427	0.0810045	0.158874	0.09113	0.0938696	0.136883	0.0615915	0.0667594	0.073692	0.130221	0.121879	0.132389	0.119967	32	83	61	8	14	16	7	9	13	20	10	12	12	81	60	69	32
pfam00535	Glycosyl transferase family 2	0.186348	0.318866	0.15217	0.122016	0.130719	0.0129336	0.208585	0.041158	0.0113151	0.00957088	0.852178	0.519213	0.588908	0.194232	0.16107	0.203741	0.135471	0.735059	0.0860672	0.272356	0.09113	0.108311	0.136883	0.110865	0.144645	0.110538	0.120575	0.113754	0.157332	0.131214	46	99	88	12	23	17	12	9	15	20	18	26	18	75	56	82	35
pfam00536	SAM domain (Sterile alpha motif)	0.00774841	0.0398423	0.0602207	0.0718268	0.000987502	0.0017689	0.0228148	0.0263268	0.0133261	0.000570598	3.24096	0.0507781	0.114651	0.00422244	0.00976181	0.00926097	0.0790246	0	0.0405022	0	0.09113	0.115532	0.0342208	0.0615915	0.0556328	0.098256	0	0.00203132	0.00191869	0	1	6	4	7	0	8	0	9	16	5	10	10	16	0	1	1	0
pfam00538	linker histone H1 and H5 family	0.0015435	0.0146644	0.00604761	0.0133722	0.000479672	0.0015435	0.0100367	0.00214503	0.00722211	0.000479672	1.69771	0.214903	0.333337	0	0	0.00463049	0.0338677	0	0.0101256	0	0.0101256	0.00722074	0.00684416	0.00615915	0.0278164	0.006141	0	0	0.00191869	0	0	0	2	3	0	2	0	1	1	1	1	5	1	0	0	1	0
pfam00542	Ribosomal protein L7/L12 C-terminal domain	0.023296	0.0283047	0.016949	0.0195253	0.0349387	0.0023955	0.00289935	0.00286822	0.0045149	0.00364267	5.06193	0.012658	0.0415315	0.0253346	0.0260315	0.0185219	0.0225785	0.0319591	0.0303767	0.0226963	0.0101256	0.0144415	0.0205325	0.0184775	0.0278164	0.012282	0.0257226	0.0325012	0.0402924	0.0412387	6	16	8	2	1	6	1	1	2	3	3	5	2	16	16	21	11
pfam00543	Nitrogen regulatory protein P-II	0.03362	0.0211665	0.0204652	0.0178695	0.0516001	0.00599796	0.0059844	0.00366387	0.00361491	0.0044496	9.72866	0.000957461	0.0055888	0.0337795	0.0439282	0.0231524	0.0112892	0.0319591	0.0202511	0.0226963	0.0101256	0.0216622	0.0273766	0.0246366	0.0166898	0.012282	0.04823	0.0406265	0.0575606	0.0599835	8	27	10	1	1	4	1	1	3	4	4	3	2	30	20	30	16
pfam00544	Pectate lyase	0.000771748	0.00168759	0	0	0	0.000771748	0.00168759	0	0	0	1.03506	0.42885	0.512486	0	0	0.00231524	0	0	0.00506278	0	0	0	0	0	0	0	0	0	0	0	0	0	1	0	0	1	0	0	0	0	0	0	0	0	0	0	0
pfam00547	Urease, gamma subunit	0.00457794	0.00168759	0	0.00595448	0.0123761	0.00019189	0.00168759	0	0.000195668	0.0017572	19.4388	3.53976e-05	0.000509794	0.00422244	0.00488091	0.00463049	0	0	0.00506278	0	0	0	0	0.00615915	0.00556328	0.006141	0.014469	0.0121879	0.0153495	0.00749794	1	3	2	0	0	1	0	0	0	0	1	1	1	9	6	8	2
pfam00549	CoA-ligase	0.0531723	0.0457081	0.0439086	0.0636388	0.071756	0.00117105	0.0121846	0.00835068	0.00531277	0.00333967	3.08153	0.0582178	0.126291	0.0548917	0.05369	0.0509354	0.0225785	0.0639182	0.0506278	0.068089	0.0303767	0.0361037	0.041065	0.0615915	0.0556328	0.073692	0.0755603	0.069065	0.0786661	0.0637325	13	33	22	2	2	10	3	3	5	6	10	10	12	47	34	41	17
pfam00550	Phosphopantetheine attachment site	0.149046	0.0316799	0.0464132	0.116651	0.0482873	0.0563726	0.00517603	0.0221163	0.0034271	0.0012284	3.97897	0.0278921	0.0726013	0.261791	0.0927372	0.0926097	0.0225785	0.0319591	0.0405022	0.0226963	0.0101256	0.0433244	0.109507	0.117024	0.122392	0.110538	0.0498376	0.0446891	0.0498858	0.0487366	62	57	40	2	1	8	1	1	6	16	19	22	18	31	22	26	13
pfam00551	Formyl transferase	0.0732144	0.0712739	0.0655468	0.0571066	0.0949568	0.00350895	0.00436532	0.016152	0.00515813	0.00571015	2.26021	0.123129	0.218892	0.0802263	0.0699597	0.0694573	0.0790246	0.0639182	0.0708789	0.113482	0.0506278	0.0433244	0.0547533	0.0554324	0.0667594	0.049128	0.0980676	0.0975035	0.105528	0.0787283	19	43	30	7	2	14	5	5	6	8	9	12	8	61	48	55	21
pfam00553	Cellulose binding domain	0.00231524	0.00713826	0.00433657	0.00595448	0.000881588	0.00231524	0.0035849	0.00257298	0.000195668	0.000512929	1.38715	0.296208	0.42638	0	0	0.00694573	0.0112892	0	0.0101256	0	0.0101256	0.00722074	0	0.00615915	0.00556328	0.006141	0.00160767	0	0.00191869	0	0	0	3	1	0	2	0	1	1	0	1	1	1	1	0	1	0
pfam00554	Rel homology DNA-binding domain	0	0	0	0.002047	0	0	0	0	0.002047	0	1.23529	0.347343	0.431739	0	0	0	0	0	0	0	0	0	0	0	0	0.006141	0	0	0	0	0	0	0	0	0	0	0	0	0	0	0	0	1	0	0	0	0
pfam00556	Antenna complex alpha/beta subunit	0.00108465	0	0	0	0.0177545	0.00108465	0	0	0	0.00221238	42.8575	5.17965e-07	2.45152e-05	0	0.00325394	0	0	0	0	0	0	0	0	0	0	0	0.0128613	0.0203132	0.0153495	0.0224938	0	2	0	0	0	0	0	0	0	0	0	0	0	8	10	8	6
pfam00557	Metallopeptidase family M24	0.144086	0.0759488	0.0618394	0.090973	0.127192	0.00777594	0.0101818	0.0191044	0.00247649	0.000858411	9.19708	0.00122311	0.00671407	0.130896	0.157816	0.143545	0.0677354	0.0639182	0.0961928	0.0453926	0.0202511	0.0722074	0.109507	0.0862281	0.0945758	0.092115	0.128613	0.127973	0.124715	0.127465	31	97	62	6	2	19	2	2	10	16	14	17	15	80	63	65	34
pfam00560	Leucine Rich Repeat	0.00281496	0.0125889	0.0112749	0.0314161	0.000401916	0.00281496	0.00664616	0.00432217	0.00961999	0.000401916	5.23402	0.0112605	0.0378118	0.00844488	0	0	0.0225785	0	0.0151883	0	0.0101256	0.0144415	0.0205325	0.0123183	0.038943	0.042987	0.00160767	0	0	0	2	0	0	2	0	3	0	1	2	3	2	7	7	1	0	0	0
pfam00561	alpha/beta hydrolase fold	0.173441	0.0963395	0.0925945	0.108271	0.173386	0.0133398	0.023167	0.0179155	0.0145649	0.016337	5.61099	0.00877927	0.0310849	0.160453	0.200117	0.159752	0.0564462	0.0958773	0.136695	0.0907853	0.0708789	0.0649866	0.143727	0.117024	0.127955	0.079833	0.202566	0.188913	0.1746	0.127465	38	123	69	5	3	27	4	7	9	21	19	23	13	126	93	91	34
pfam00562	RNA polymerase Rpb2, domain 6	0.0383113	0.0283047	0.0263245	0.0550535	0.0601837	0.00628961	0.00289935	0.00740018	0.00585308	0.00210839	8.52185	0.00169439	0.00869669	0.0506693	0.0341663	0.0300982	0.0225785	0.0319591	0.0303767	0.0226963	0.0202511	0.0144415	0.0479091	0.0492732	0.0667594	0.049128	0.0643066	0.056877	0.0633166	0.0562345	12	21	13	2	1	6	1	2	2	7	8	12	8	40	28	33	15
pfam00563	EAL domain	0.121539	0.0410333	0.0414713	0.0336799	0.0232056	0.00232043	0.0117059	0.0100615	0.00181043	0.0015357	27.7095	5.57454e-06	0.000138736	0.122451	0.117142	0.125023	0.0338677	0.0639182	0.0253139	0.068089	0.0202511	0.0433244	0.0342208	0.0369549	0.0333797	0.030705	0.019292	0.0223446	0.0249429	0.0262428	29	72	54	3	2	5	3	2	6	5	6	6	5	12	11	13	7
pfam00564	PB1 domain	0.000771748	0	0.0159641	0.00410005	0	0.000771748	0	0.00348002	0.00205003	0	12.223	0.000340781	0.00253133	0	0	0.00231524	0	0	0	0.0226963	0.0202511	0.00722074	0.0136883	0.00615915	0	0.006141	0	0	0	0	0	0	1	0	0	0	1	2	1	2	1	0	1	0	0	0	0
pfam00565	Staphylococcal nuclease homologue	0.039219	0.00882586	0.00864934	0.0176648	0.0570891	0.00370814	0.00455421	0.00647028	0.00289288	0.0101596	10.0122	0.000843538	0.00507697	0.0464468	0.0341663	0.0370439	0.0112892	0	0.0151883	0	0	0.00722074	0.0273766	0.0123183	0.0222531	0.018423	0.0417993	0.0446891	0.0556419	0.0862263	11	21	16	1	0	3	0	0	1	4	2	4	3	26	22	29	23
pfam00566	Rab-GTPase-TBC domain	0	0.0118131	0.0103842	0.0236314	0	0	0.0118131	0.00441759	0.0057395	0	2.92898	0.0665256	0.139495	0	0	0	0	0	0.0354394	0	0.0202511	0.0144415	0.00684416	0.0307958	0.0278164	0.012282	0	0	0	0	0	0	0	0	0	7	0	2	2	1	5	5	2	0	0	0	0
pfam00567	Tudor domain	0	0.0257018	0.0433212	0.0448004	0	0	0.0203202	0.0138498	0.0111176	0	3.69518	0.0348966	0.0858479	0	0	0	0.0112892	0	0.0658161	0.0226963	0.0506278	0.0794281	0.0205325	0.0307958	0.0667594	0.036846	0	0	0	0	0	0	0	1	0	13	1	5	11	3	5	12	6	0	0	0	0
pfam00568	WH1 domain	0	0.00337519	0.00253139	0.00761028	0	0	0.00337519	0.00253139	0.00487363	0	1.29667	0.32565	0.431739	0	0	0	0	0	0.0101256	0	0.0101256	0	0	0	0.0166898	0.006141	0	0	0	0	0	0	0	0	0	2	0	1	0	0	0	3	1	0	0	0	0
pfam00569	Zinc finger, ZZ type	0	0	0.00506278	0.00410005	0	0	0	0.00506278	0.00205003	0	0.816982	0.538452	0.605528	0	0	0	0	0	0	0	0.0202511	0	0	0.00615915	0	0.006141	0	0	0	0	0	0	0	0	0	0	0	2	0	0	1	0	1	0	0	0	0
pfam00570	HRDC domain	0.040982	0.00882586	0.0121894	0.0117164	0.036541	0.000980321	0.00455421	0.00525895	0.00306003	0.0025363	15.8591	9.79561e-05	0.0010456	0.0422244	0.0390472	0.0416744	0.0112892	0	0.0151883	0	0.0202511	0.0216622	0.00684416	0.0123183	0.0166898	0.006141	0.033761	0.0345325	0.0441298	0.0337407	10	24	18	1	0	3	0	2	3	1	2	3	1	21	17	23	9
pfam00571	CBS domain	0.167129	0.130098	0.0959255	0.0954703	0.166604	0.00489123	0.0157184	0.0157618	0.00629228	0.00718309	9.71672	0.000962641	0.00560214	0.17312	0.170832	0.157437	0.124182	0.159795	0.106318	0.113482	0.0607533	0.0794281	0.130039	0.104706	0.0834492	0.098256	0.178451	0.178756	0.159251	0.149959	41	105	68	11	5	21	5	6	11	19	17	15	16	111	88	83	40
pfam00572	Ribosomal protein L13	0.0212627	0.0283047	0.0247076	0.0316268	0.0372014	0.00105025	0.00289935	0.00321041	0.000876832	0.00285917	5.76097	0.00797295	0.0287964	0.0211122	0.0195236	0.0231524	0.0225785	0.0319591	0.0303767	0.0226963	0.0202511	0.0216622	0.0342208	0.0307958	0.0333797	0.030705	0.0401916	0.0385951	0.0287803	0.0412387	5	12	10	2	1	6	1	2	3	5	5	6	5	25	19	15	11
pfam00573	Ribosomal protein L4/L1 family	0.0239318	0.0249296	0.0221059	0.0334873	0.0362802	0.00399436	0.0035784	0.00341329	0.00449841	0.00222312	3.53023	0.0398923	0.0949778	0.0295571	0.0260315	0.0162067	0.0225785	0.0319591	0.0202511	0.0226963	0.0303767	0.0216622	0.0136883	0.0369549	0.038943	0.024564	0.0401916	0.0365638	0.0383737	0.0299918	7	16	7	2	1	4	1	3	3	2	6	7	4	25	18	20	8
pfam00574	Clp protease	0.036132	0.0320678	0.0221762	0.0314342	0.0829647	0.00547671	0.00100924	0.00492295	0.00416311	0.0125139	10.9957	0.000554233	0.00367589	0.0464468	0.0341663	0.0277829	0.0338677	0.0319591	0.0303767	0.0226963	0.0101256	0.0216622	0.0342208	0.0307958	0.038943	0.024564	0.0755603	0.0710963	0.0652353	0.119967	11	21	12	3	1	6	1	1	3	5	5	7	4	47	35	34	32
pfam00575	S1 RNA binding domain	0.118065	0.141139	0.0986243	0.106783	0.133487	0.0077976	0.0277315	0.0219439	0.00412381	0.00477532	1.19112	0.363871	0.447894	0.126673	0.102499	0.125023	0.135471	0.191755	0.0961928	0.158874	0.0607533	0.0722074	0.102662	0.0985464	0.111266	0.110538	0.146298	0.127973	0.124715	0.134963	30	63	54	12	6	19	7	6	10	15	16	20	18	91	63	65	36
pfam00576	HIUase/Transthyretin family	0.0178529	0.00168759	0.00522726	0.00595448	0.00882158	0.00261001	0.00168759	0.00329408	0.000195668	0.000628728	7.08484	0.00361392	0.015848	0.0168898	0.0227776	0.0138915	0	0	0.00506278	0	0	0.00722074	0.0136883	0.00615915	0.00556328	0.006141	0.00803833	0.0101566	0.00959343	0.00749794	4	14	6	0	0	1	0	0	1	2	1	1	1	5	5	5	2
pfam00577	Outer membrane usher protein	0	0	0	0	0.00229917	0	0	0	0	0.000884126	5.17138	0.0117474	0.0391411	0	0	0	0	0	0	0	0	0	0	0	0	0	0.00321533	0.00406265	0.00191869	0	0	0	0	0	0	0	0	0	0	0	0	0	0	2	2	1	0
pfam00578	AhpC/TSA family	0.131055	0.107244	0.0736582	0.0948925	0.14608	0.0203319	0.013811	0.0150403	0.00764431	0.00746228	5.10581	0.0122834	0.0406297	0.168898	0.0992451	0.125023	0.112892	0.127836	0.0810045	0.113482	0.0405022	0.0722074	0.0684416	0.104706	0.100139	0.079833	0.152728	0.154381	0.153495	0.123716	40	61	54	10	4	16	5	4	10	10	17	18	13	95	76	80	33
pfam00579	tRNA synthetases class I (W and Y)	0.0565722	0.0532343	0.056521	0.0453902	0.0740199	0.000882747	0.00557051	0.0130942	0.00233996	0.00427462	1.90331	0.174625	0.283651	0.0548917	0.0569439	0.0578811	0.0451569	0.0639182	0.0506278	0.0907853	0.0303767	0.0433244	0.0615974	0.0431141	0.0500695	0.042987	0.0691296	0.0731276	0.0863409	0.0674814	13	35	25	4	2	10	4	3	6	9	7	9	7	43	36	45	18
pfam00580	UvrD/REP helicase N-terminal domain	0.0702027	0.138152	0.0873495	0.0930321	0.080956	0.00600038	0.0337082	0.0247769	0.00371053	0.00358168	1.7181	0.210485	0.327843	0.0591141	0.0797215	0.0717726	0.14676	0.191755	0.0759417	0.158874	0.0506278	0.0577659	0.0821299	0.0985464	0.0945758	0.085974	0.0819909	0.0710963	0.0882596	0.0824773	14	49	31	13	6	15	7	5	8	12	16	17	14	51	35	46	22
pfam00581	Rhodanese-like domain	0.111309	0.0860779	0.073679	0.0649094	0.114633	0.00859698	0.0127697	0.00680854	0.0067138	0.0101286	5.84849	0.00754222	0.0275348	0.109783	0.126904	0.0972402	0.101603	0.0958773	0.0607533	0.0907853	0.0708789	0.0577659	0.0752857	0.0554324	0.077886	0.06141	0.11736	0.134067	0.120877	0.0862263	26	78	42	9	3	12	4	7	8	11	9	14	10	73	66	63	23
pfam00582	Universal stress protein family	0.131278	0.031292	0.0517584	0.0137694	0.0505358	0.00480809	0.011361	0.0154428	0.00384897	0.00291076	18.4307	4.63555e-05	0.000617639	0.13934	0.131784	0.122708	0.0112892	0.0319591	0.0506278	0.0226963	0.0303767	0.0649866	0.0889741	0.0184775	0.0166898	0.006141	0.0450146	0.0548457	0.0460485	0.0562345	33	81	53	1	1	10	1	3	9	13	3	3	1	28	27	24	15
pfam00583	Acetyltransferase (GNAT) family	0.271113	0.0817838	0.128012	0.0948744	0.146311	0.0227874	0.0382402	0.0445336	0.00435717	0.00592684	5.66202	0.00849475	0.030255	0.316683	0.248926	0.247731	0.0564462	0.0319591	0.156946	0.068089	0.0607533	0.129973	0.253234	0.0862281	0.100139	0.098256	0.135044	0.150318	0.16117	0.138712	75	153	107	5	1	31	3	6	18	37	14	18	16	84	74	84	37
pfam00584	SecE/Sec61-gamma subunits of protein translocation complex	0.0238284	0.023242	0.0152379	0.0217709	0.0312076	0.00535943	0.00485265	0.00265831	0.00180985	0.00240303	3.18311	0.0533441	0.119365	0.0211122	0.0341663	0.0162067	0.0225785	0.0319591	0.0151883	0.0226963	0.0101256	0.0144415	0.0136883	0.0246366	0.0222531	0.018423	0.0321533	0.0264072	0.0287803	0.0374897	5	21	7	2	1	3	1	1	2	2	4	4	3	20	13	15	10
pfam00585	C-terminal regulatory domain of Threonine dehydratase	0.0119609	0.00713826	0	0.00986196	0.0289031	0.00271467	0.0035849	0	0.00189202	0.00151669	31.7476	2.68466e-06	8.2786e-05	0.0126673	0.0162697	0.00694573	0.0112892	0	0.0101256	0	0	0	0	0.0123183	0.0111266	0.006141	0.0305456	0.0243759	0.030699	0.0299918	3	10	3	1	0	2	0	0	0	0	2	2	1	19	12	16	8
pfam00586	AIR synthase related protein, N-terminal domain	0.0546732	0.0481715	0.0542928	0.0375813	0.0710791	0.00444423	0.00835814	0.00464186	0.000681568	0.00427886	6.11887	0.0063725	0.0242349	0.0633366	0.052063	0.0486201	0.0451569	0.0639182	0.0354394	0.068089	0.0506278	0.0505452	0.0479091	0.0369549	0.038943	0.036846	0.0610913	0.075159	0.0805848	0.0674814	15	32	21	4	2	7	3	5	7	7	6	7	6	38	37	42	18
pfam00587	tRNA synthetase class II core domain (G, H, P, S and T)	0.0815034	0.077252	0.0687807	0.0755417	0.11923	0.0118995	0.0159247	0.0140867	0.00829158	0.0042295	3.46785	0.0419927	0.0989416	0.101339	0.0829754	0.0601963	0.0903138	0.0958773	0.045565	0.0907853	0.0303767	0.0649866	0.0889741	0.0677507	0.0667594	0.092115	0.131829	0.113754	0.115121	0.116218	24	51	26	8	3	9	4	3	9	13	11	12	15	82	56	60	31
pfam00588	SpoU rRNA Methylase family	0.0872185	0.0408937	0.0308256	0.042952	0.102585	0.00788214	0.00446884	0.0109744	0.00929876	0.00370536	16.944	7.06329e-05	0.000820048	0.101339	0.0862293	0.0740878	0.0451569	0.0319591	0.045565	0.0226963	0.0101256	0.028883	0.0615974	0.0369549	0.0611961	0.030705	0.101283	0.111723	0.103609	0.0937242	24	53	32	4	1	9	1	1	4	9	6	11	5	63	55	54	25
pfam00589	Phage integrase family	0.285634	0.324197	0.411928	0.309205	0.314984	0.047872	0.0486121	0.0302316	0.0214912	0.015182	2.35482	0.112509	0.206697	0.380019	0.224522	0.252362	0.361255	0.383509	0.227825	0.408534	0.36452	0.498231	0.376429	0.277162	0.300417	0.350037	0.278126	0.312824	0.316583	0.352403	90	138	109	32	12	45	18	36	69	55	45	54	57	173	154	165	94
pfam00590	Tetrapyrrole (Corrin/Porphyrin) Methylases	0.122415	0.0527068	0.0433707	0.0638374	0.102779	0.00917733	0.0146528	0.0115778	0.00709437	0.00410252	12.0246	0.00036769	0.00268991	0.122451	0.138292	0.106501	0.0451569	0.0319591	0.0810045	0.068089	0.0202511	0.0577659	0.0273766	0.0677507	0.0500695	0.073692	0.0932446	0.105629	0.0997717	0.112469	29	85	46	4	1	16	3	2	8	4	11	9	12	58	52	52	30
pfam00591	Glycosyl transferase family, a/b domain	0.0355062	0.0231024	0.0170431	0.0238119	0.046462	0.00563988	0.0115601	0.00306053	0.0036148	0.00244754	5.01759	0.0130499	0.0425291	0.0464468	0.0276585	0.0324134	0.0338677	0	0.0354394	0.0226963	0.0101256	0.0216622	0.0136883	0.0184775	0.0222531	0.030705	0.0401916	0.0507831	0.0498858	0.0449876	11	17	14	3	0	7	1	1	3	2	3	4	5	25	25	26	12
pfam00593	TonB dependent receptor	0.166589	0.0138886	0.00703245	0.0517359	0.293078	0.0245747	0.00886478	0.0040631	0.00361511	0.0215357	67.6081	3.96815e-08	3.53029e-06	0.147785	0.136665	0.215318	0.0112892	0	0.0303767	0	0	0.0144415	0.0136883	0.0554324	0.0445063	0.055269	0.345648	0.310792	0.260941	0.25493	35	84	93	1	0	6	0	0	2	2	9	8	9	215	153	136	68
pfam00595	PDZ domain (Also known as DHR or GLGF)	0.0255161	0.0900857	0.107428	0.142721	0.0274576	0.00850817	0.0307782	0.0372228	0.005745	0.00183385	4.56112	0.0180217	0.0525273	0.0380019	0.0292854	0.00926097	0.101603	0.0319591	0.136695	0.0226963	0.202511	0.115532	0.0889741	0.153979	0.139082	0.135102	0.0225073	0.0304698	0.0268616	0.0299918	9	18	4	9	1	27	1	20	16	13	25	25	22	14	15	14	8
pfam00596	Class II Aldolase and Adducin N-terminal domain	0.0499511	0.0118131	0.0111807	0	0.0406098	0.00399349	0.0118131	0.0058031	0	0.00433139	11.4079	0.000468649	0.00324225	0.0422244	0.052063	0.0555658	0	0	0.0354394	0	0.0101256	0.00722074	0.0273766	0	0	0	0.04823	0.0325012	0.0479672	0.0337407	10	32	24	0	0	7	0	1	1	4	0	0	0	30	16	25	9
pfam00605	Interferon regulatory factor transcription factor	0	0.00545067	0.0129156	0.0100606	0	0	0.00326469	0.0065249	0.00421174	0	2.17014	0.134298	0.231364	0	0	0	0.0112892	0	0.00506278	0	0.0303767	0.0144415	0.00684416	0.0184775	0.00556328	0.006141	0	0	0	0	0	0	0	1	0	1	0	3	2	1	3	1	1	0	0	0	0
pfam00609	Diacylglycerol kinase accessory domain	0	0.00376308	0.00433657	0.0100606	0	0	0.00376308	0.00257298	0.00421174	0	2.41309	0.106483	0.198359	0	0	0	0.0112892	0	0	0	0.0101256	0.00722074	0	0.0184775	0.00556328	0.006141	0	0	0	0	0	0	0	1	0	0	0	1	1	0	3	1	1	0	0	0	0
pfam00610	Domain found in Dishevelled, Egl-10, and Pleckstrin (DEP)	0	0.00921375	0.015447	0.011909	0	0	0.00684031	0.00885717	0.000391335	0	1.74932	0.203911	0.320136	0	0	0	0.0225785	0	0.00506278	0	0.0405022	0.0144415	0.00684416	0.0123183	0.0111266	0.012282	0	0	0	0	0	0	0	2	0	1	0	4	2	1	2	2	2	0	0	0	0
pfam00611	Fes/CIP4, and EFC/F-BAR homology domain	0	0.00168759	0.00351622	0.0121076	0	0	0.00168759	0.00203155	0.00372902	0	6.33623	0.00558316	0.0218914	0	0	0	0	0	0.00506278	0	0	0.00722074	0.00684416	0.0184775	0.00556328	0.012282	0	0	0	0	0	0	0	0	0	1	0	0	1	1	3	1	2	0	0	0	0
pfam00612	IQ calmodulin-binding motif	0.00140748	0.0227145	0.0139946	0.0435176	0.000479672	0.00140748	0.0131537	0.00650503	0.0106271	0.000479672	5.38568	0.0101754	0.0346955	0.00422244	0	0	0.0225785	0	0.045565	0	0.0202511	0.028883	0.00684416	0.0246366	0.0445063	0.06141	0	0	0.00191869	0	1	0	0	2	0	9	0	2	4	1	4	8	10	0	0	1	0
pfam00613	Phosphoinositide 3-kinase family, accessory domain (PIK domain)	0	0.00168759	0.00433657	0.00390748	0	0	0.00168759	0.00257298	0.0019613	0	1.53111	0.255023	0.378791	0	0	0	0	0	0.00506278	0	0.0101256	0.00722074	0	0.00615915	0.00556328	0	0	0	0	0	0	0	0	0	0	1	0	1	1	0	1	1	0	0	0	0	0
pfam00614	Phospholipase D Active site motif	0.00185639	0.00545067	0.00253139	0.0197179	0	0.000966943	0.00326469	0.00253139	0.00126773	0	15.4177	0.000112489	0.00115167	0	0.00325394	0.00231524	0.0112892	0	0.00506278	0	0.0101256	0	0	0.0184775	0.0222531	0.018423	0	0	0	0	0	2	1	1	0	1	0	1	0	0	3	4	3	0	0	0	0
pfam00615	Regulator of G protein signaling domain	0	0.00921375	0.00614176	0.0154192	0	0	0.00684031	0.00365375	0.00644569	0	2.384	0.109445	0.202124	0	0	0	0.0225785	0	0.00506278	0	0.0101256	0.0144415	0	0.00615915	0.0278164	0.012282	0	0	0	0	0	0	0	2	0	1	0	1	2	0	1	5	2	0	0	0	0
pfam00616	GTPase-activator protein for Ras-like GTPase	0	0.00168759	0.00253139	0.00595448	0	0	0.00168759	0.00253139	0.000195668	0	2.42907	0.104895	0.196251	0	0	0	0	0	0.00506278	0	0.0101256	0	0	0.00615915	0.00556328	0.006141	0	0	0	0	0	0	0	0	0	1	0	1	0	0	1	1	1	0	0	0	0
pfam00617	RasGEF domain	0	0.016352	0.00794694	0.0154192	0	0	0.00979406	0.00515722	0.00644569	0	2.14449	0.137683	0.236395	0	0	0	0.0338677	0	0.0151883	0	0.0101256	0.0216622	0	0.00615915	0.0278164	0.012282	0	0	0	0	0	0	0	3	0	3	0	1	3	0	1	5	2	0	0	0	0
pfam00618	RasGEF N-terminal motif	0	0.00545067	0.00361037	0.002047	0	0	0.00326469	0.00361037	0.002047	0	0.899296	0.494398	0.565653	0	0	0	0.0112892	0	0.00506278	0	0	0.0144415	0	0	0	0.006141	0	0	0	0	0	0	0	1	0	1	0	0	2	0	0	0	1	0	0	0	0
pfam00619	Caspase recruitment domain	0	0.0105134	0.0136418	0.0293933	0	0	0.00585885	0.00910595	0.00857488	0	3.43646	0.0430971	0.100807	0	0	0	0.0112892	0	0.0202511	0	0.0405022	0.00722074	0.00684416	0.0369549	0.038943	0.012282	0	0	0	0	0	0	0	1	0	4	0	4	1	1	6	7	2	0	0	0	0
pfam00620	RhoGAP domain	0	0.0155762	0.0155411	0.0314221	0	0	0.0104526	0.00976208	0.00650059	0	3.25646	0.0501149	0.113484	0	0	0	0.0112892	0	0.0354394	0	0.0405022	0.0216622	0	0.0184775	0.038943	0.036846	0	0	0	0	0	0	0	1	0	7	0	4	3	0	3	7	6	0	0	0	0
pfam00621	RhoGEF domain	0	0.0118131	0.0103842	0.0254737	0	0	0.0118131	0.00441759	0.00432589	0	3.5798	0.0383093	0.0924335	0	0	0	0	0	0.0354394	0	0.0202511	0.0144415	0.00684416	0.0184775	0.0333797	0.024564	0	0	0	0	0	0	0	0	0	7	0	2	2	1	3	6	4	0	0	0	0
pfam00622	SPRY domain	0	0.00713826	0.0103842	0.0119029	0.000479672	0	0.0035849	0.00441759	0.00356148	0.000479672	3.19166	0.0529558	0.118736	0	0	0	0.0112892	0	0.0101256	0	0.0202511	0.0144415	0.00684416	0.00615915	0.0111266	0.018423	0	0	0.00191869	0	0	0	0	1	0	2	0	2	2	1	1	2	3	0	0	1	0
pfam00623	RNA polymerase Rpb1, domain 2	0.020355	0.0266171	0.01866	0.0414827	0.0407787	0.00266759	0.00278525	0.0039041	0.00230599	0.00340392	11.4104	0.00046817	0.00324225	0.0253346	0.0195236	0.0162067	0.0225785	0.0319591	0.0253139	0.0226963	0.0101256	0.0144415	0.0273766	0.0369549	0.0445063	0.042987	0.04823	0.0446891	0.036455	0.0337407	6	12	7	2	1	5	1	1	2	4	6	8	7	30	22	19	9
pfam00625	Guanylate kinase	0.0289177	0.0484198	0.0248959	0.0576843	0.0341474	0.00405528	0.0104259	0.00377565	0.00517054	0.00371276	5.96391	0.00701476	0.0260279	0.0211122	0.0309124	0.0347287	0.0677354	0.0319591	0.045565	0.0226963	0.0202511	0.0361037	0.0205325	0.0554324	0.0500695	0.067551	0.0305456	0.0284385	0.0326177	0.0449876	5	19	15	6	1	9	1	2	5	3	9	9	11	19	14	17	12
pfam00626	Gelsolin repeat	0	0.00545067	0.00686796	0.00800753	0	0	0.00326469	0.00477468	0.00216183	0	1.63634	0.228824	0.34871	0	0	0	0.0112892	0	0.00506278	0	0.0202511	0.00722074	0	0.0123183	0.00556328	0.006141	0	0	0	0	0	0	0	1	0	1	0	2	1	0	2	1	1	0	0	0	0
pfam00627	UBA/TS-N domain	0	0.00506278	0.00433657	0.0098559	0	0	0.00506278	0.00257298	0.00187823	0	2.55508	0.0932696	0.179624	0	0	0	0	0	0.0151883	0	0.0101256	0.00722074	0	0.00615915	0.0111266	0.012282	0	0	0	0	0	0	0	0	0	3	0	1	1	0	1	2	2	0	0	0	0
pfam00628	PHD-finger	0.000771748	0.0302406	0.0534437	0.0751565	0	0.000771748	0.0151208	0.0207417	0.00374534	0	6.54602	0.00492707	0.0198313	0	0	0.00231524	0.0451569	0	0.045565	0	0.101256	0.0577659	0.0547533	0.0677507	0.077886	0.079833	0	0	0	0	0	0	1	4	0	9	0	10	8	8	11	14	13	0	0	0	0
pfam00629	MAM domain, meprin/A5/mu	0.0130228	0.0724305	0.0517565	0.118313	0.0190206	0.00826744	0.0515282	0.0269162	0.00843143	0.00618111	2.70218	0.081506	0.160605	0.0295571	0.00488091	0.00463049	0.0451569	0	0.172134	0	0.121507	0.0649866	0.0205325	0.117024	0.133519	0.104397	0.0128613	0.0142193	0.0115121	0.0374897	7	3	2	4	0	34	0	12	9	3	19	24	17	8	7	6	10
pfam00630	Filamin/ABP280 repeat	0	0.0366031	0.0623755	0.104935	0	0	0.0219651	0.0223461	0.000393906	0	8.73713	0.00152426	0.00799847	0	0	0	0.0338677	0	0.0759417	0	0.101256	0.0866489	0.0615974	0.104706	0.105702	0.104397	0	0	0	0	0	0	0	3	0	15	0	10	12	9	17	19	17	0	0	0	0
pfam00631	GGL domain	0	0	0	0.00185443	0	0	0	0	0.00185443	0	1.23529	0.347343	0.431739	0	0	0	0	0	0	0	0	0	0	0	0.00556328	0	0	0	0	0	0	0	0	0	0	0	0	0	0	0	0	1	0	0	0	0	0
pfam00632	HECT-domain (ubiquitin-transferase)	0.0015435	0.156382	0.235368	0.156869	0	0.0015435	0.0947911	0.0664622	0.00640482	0	4.46691	0.0193034	0.0546484	0	0	0.00463049	0.327388	0	0.141758	0.0453926	0.354394	0.281609	0.260078	0.166297	0.144645	0.159666	0	0	0	0	0	0	2	29	0	28	2	35	39	38	27	26	26	0	0	0	0
pfam00633	Helix-hairpin-helix motif	0.00262814	0	0	0	0.00288409	0.00137284	0	0	0	0.00122615	3.25119	0.0503393	0.113892	0	0.00325394	0.00463049	0	0	0	0	0	0	0	0	0	0	0	0.00203132	0.00575606	0.00374897	0	2	2	0	0	0	0	0	0	0	0	0	0	0	1	3	1
pfam00634	BRCA2 repeat	0.000771748	0.00545067	0.00848486	0.0041061	0	0.000771748	0.00326469	0.0050786	0.0041061	0	1.13874	0.384506	0.468452	0	0	0.00231524	0.0112892	0	0.00506278	0	0.0202511	0	0.0136883	0.0123183	0	0	0	0	0	0	0	0	1	1	0	1	0	2	0	2	2	0	0	0	0	0	0
pfam00635	MSP (Major sperm protein) domain	0	0.00376308	0	0	0	0	0.00376308	0	0	0	1.23529	0.347343	0.431739	0	0	0	0.0112892	0	0	0	0	0	0	0	0	0	0	0	0	0	0	0	0	1	0	0	0	0	0	0	0	0	0	0	0	0	0
pfam00636	Ribonuclease III domain	0.000771748	0.0105134	0.0147208	0.0137694	0.000959343	0.000771748	0.00585885	0.0069043	0.00384897	0.000959343	2.2268	0.127145	0.22287	0	0	0.00231524	0.0112892	0	0.0202511	0	0.0303767	0.0216622	0.00684416	0.0184775	0.0166898	0.006141	0	0	0.00383737	0	0	0	1	1	0	4	0	3	3	1	3	3	1	0	0	2	0
pfam00637	Region in Clathrin and VPS	0	0	0.0144383	0.00780285	0	0	0	0.00835843	0.00391566	0	2.02835	0.154254	0.257534	0	0	0	0	0	0	0	0.0303767	0	0.0273766	0	0.0111266	0.012282	0	0	0	0	0	0	0	0	0	0	0	3	0	4	0	2	2	0	0	0	0
pfam00638	RanBP1 domain	0.000771748	0.00713826	0.0162435	0.0273402	0	0.000771748	0.0035849	0.00746634	0.00788791	0	4.64311	0.0169858	0.0501603	0	0	0.00231524	0.0112892	0	0.0101256	0	0.0303767	0.00722074	0.0273766	0.0307958	0.038943	0.012282	0	0	0	0	0	0	1	1	0	2	0	3	1	4	5	7	2	0	0	0	0
pfam00639	PPIC-type PPIASE domain	0.0251624	0.00337519	0.0129859	0.013962	0.018447	0.00220002	0.00337519	0.00567177	0.00228223	0.00117808	4.41555	0.0200464	0.0562375	0.0295571	0.0227776	0.0231524	0	0	0.0101256	0	0.0101256	0.0144415	0.0273766	0.0184775	0.0111266	0.012282	0.019292	0.0203132	0.0191869	0.0149959	7	14	10	0	0	2	0	1	2	4	3	2	2	12	10	10	4
pfam00640	Phosphotyrosine interaction domain (PTB/PID)	0	0.0125889	0.0147208	0.013956	0	0	0.00664616	0.0069043	0.00225986	0	2.75865	0.077445	0.154491	0	0	0	0.0225785	0	0.0151883	0	0.0303767	0.0216622	0.00684416	0.0123183	0.0111266	0.018423	0	0	0	0	0	0	0	2	0	3	0	3	3	1	2	2	3	0	0	0	0
pfam00641	Zn-finger in Ran binding protein and others	0	0.00713826	0.01029	0.0176709	0	0	0.0035849	0.00434048	0.00290653	0	6.16552	0.00619272	0.0236649	0	0	0	0.0112892	0	0.0101256	0	0.0202511	0.00722074	0.0136883	0.0184775	0.0222531	0.012282	0	0	0	0	0	0	0	1	0	2	0	2	1	2	3	4	2	0	0	0	0
pfam00642	Zinc finger C-x8-C-x5-C-x3-H type (and similar)	0.000771748	0.0379064	0.018869	0.0258589	0	0.000771748	0.00946629	0.00839844	0.00560064	0	6.63145	0.00468586	0.0191088	0	0	0.00231524	0.0564462	0.0319591	0.0253139	0	0.0405022	0.0144415	0.0205325	0.0184775	0.0222531	0.036846	0	0	0	0	0	0	1	5	1	5	0	4	2	3	3	4	6	0	0	0	0
pfam00643	B-box zinc finger	0	0.0646323	0.0583213	0.0956507	0	0	0.0336016	0.0234605	0.0113168	0	5.00129	0.0131976	0.0429018	0	0	0	0.112892	0	0.0810045	0	0.09113	0.10109	0.041065	0.0923873	0.077886	0.116679	0	0	0	0	0	0	0	10	0	16	0	9	14	6	15	14	19	0	0	0	0
pfam00644	Poly(ADP-ribose) polymerase catalytic domain	0.000542323	0.03284	0.029606	0.0679374	0	0.000542323	0.0225149	0.0109494	0.00909611	0	6.08286	0.00651544	0.0245824	0	0.00162697	0	0.0225785	0	0.0759417	0	0.0405022	0.0505452	0.0273766	0.0739098	0.0500695	0.079833	0	0	0	0	0	1	0	2	0	15	0	4	7	4	12	9	13	0	0	0	0
pfam00645	Poly(ADP-ribose) polymerase and DNA-Ligase Zn-finger region	0	0.00168759	0.00180518	0.0061531	0	0	0.00168759	0.00180518	0.00355599	0	1.80744	0.192265	0.305886	0	0	0	0	0	0.00506278	0	0	0.00722074	0	0.0123183	0	0.006141	0	0	0	0	0	0	0	0	0	1	0	0	1	0	2	0	1	0	0	0	0
pfam00646	F-box domain	0.00657035	0.0788309	0.0637654	0.0258589	0	0.0034321	0.0418089	0.0188509	0.00560064	0	3.32683	0.0472259	0.108273	0	0.00813484	0.0115762	0.0564462	0.159795	0.0202511	0.113482	0.0708789	0.0433244	0.0273766	0.0184775	0.0222531	0.036846	0	0	0	0	0	5	5	5	5	4	5	7	6	4	3	4	6	0	0	0	0
pfam00647	Elongation factor 1 gamma, conserved domain	0	0	0.00171104	0.00185443	0	0	0	0.00171104	0.00185443	0	0.697841	0.607975	0.639205	0	0	0	0	0	0	0	0	0	0.00684416	0	0.00556328	0	0	0	0	0	0	0	0	0	0	0	0	0	0	1	0	1	0	0	0	0	0
pfam00648	Calpain family cysteine protease	0	0.00168759	0.00532141	0.0117164	0	0	0.00168759	0.00344153	0.00306003	0	4.33381	0.0212982	0.0587694	0	0	0	0	0	0.00506278	0	0	0.0144415	0.00684416	0.0123183	0.0166898	0.006141	0	0	0	0	0	0	0	0	0	1	0	0	2	1	2	3	1	0	0	0	0
pfam00650	CRAL/TRIO domain	0.00272155	0.00921375	0.0103842	0.0078089	0	0.000776301	0.00684031	0.00441759	0.00165884	0	1.64756	0.226206	0.346631	0.00422244	0.00162697	0.00231524	0.0225785	0	0.00506278	0	0.0202511	0.0144415	0.00684416	0.00615915	0.0111266	0.006141	0	0	0	0	1	1	1	2	0	1	0	2	2	1	1	2	1	0	0	0	0
pfam00651	BTB/POZ domain	0.000771748	0.131864	0.183564	0.216228	0	0.000771748	0.0660059	0.0729671	0.00895071	0	4.66192	0.016758	0.0496285	0	0	0.00231524	0.203206	0	0.192386	0.0226963	0.36452	0.223843	0.123195	0.234048	0.205841	0.208794	0	0	0	0	0	0	1	18	0	38	1	36	31	18	38	37	34	0	0	0	0
pfam00652	Ricin-type beta-trefoil lectin domain	0.0034933	0.00713826	0.0180725	0.0100606	0	0.00094057	0.0035849	0.0119929	0.00421174	0	1.15556	0.377754	0.461826	0.00422244	0.00162697	0.00463049	0.0112892	0	0.0101256	0	0.0506278	0.0216622	0	0.0184775	0.00556328	0.006141	0	0	0	0	1	1	2	1	0	2	0	5	3	0	3	1	1	0	0	0	0
pfam00653	Inhibitor of Apoptosis domain	0	0.0125889	0.00604761	0.00205305	0	0	0.00664616	0.00214503	0.00205305	0	3.13821	0.0554384	0.123052	0	0	0	0.0225785	0	0.0151883	0	0.0101256	0.00722074	0.00684416	0.00615915	0	0	0	0	0	0	0	0	0	2	0	3	0	1	1	1	1	0	0	0	0	0	0
pfam00654	Voltage gated chloride channel	0.0190835	0.00506278	0.00532141	0.0195192	0.0143069	0.00116058	0.00506278	0.00344153	0.00450737	0.00100373	4.53735	0.0183356	0.052718	0.0168898	0.0195236	0.0208372	0	0	0.0151883	0	0	0.0144415	0.00684416	0.0123183	0.0278164	0.018423	0.014469	0.0162506	0.0115121	0.0149959	4	12	9	0	0	3	0	0	2	1	2	5	3	9	8	6	4
pfam00656	Caspase domain	0.0155902	0.0464804	0.0594002	0.0819055	0	0.00154073	0.0255624	0.0185611	0.0109723	0	5.14621	0.0119499	0.0397134	0.0126673	0.0178967	0.0162067	0.0112892	0.0319591	0.0961928	0.0226963	0.101256	0.0794281	0.0342208	0.0985464	0.0611961	0.085974	0	0	0	0	3	11	7	1	1	19	1	10	11	5	16	11	14	0	0	0	0
pfam00657	GDSL-like Lipase/Acylhydrolase	0.0093427	0.00713826	0.0110162	0.0078089	0.0102888	0.00381224	0.0035849	0.00721504	0.00165884	0.00148134	0.131231	0.967954	0.968079	0.0168898	0.00650787	0.00463049	0.0112892	0	0.0101256	0	0.0303767	0	0.0136883	0.00615915	0.0111266	0.006141	0.00803833	0.0121879	0.0134308	0.00749794	4	4	2	1	0	2	0	3	0	2	1	2	1	5	6	7	2
pfam00658	Poly-adenylate binding protein, unique domain	0	0.00168759	0.00253139	0.00966333	0	0	0.00168759	0.00253139	0.00351326	0	3.56178	0.0388764	0.0931589	0	0	0	0	0	0.00506278	0	0.0101256	0	0	0.00615915	0.0166898	0.006141	0	0	0	0	0	0	0	0	0	1	0	1	0	0	1	3	1	0	0	0	0
pfam00659	POLO box duplicated region	0	0	0.00253139	0	0	0	0	0.00253139	0	0	0.764706	0.568132	0.605528	0	0	0	0	0	0	0	0.0101256	0	0	0	0	0	0	0	0	0	0	0	0	0	0	0	0	1	0	0	0	0	0	0	0	0	0
pfam00662	NADH-Ubiquinone oxidoreductase (complex I), chain 5 N-terminus	0.0326913	0.00882586	0.00703245	0.0078089	0.0263642	0.00298913	0.00455421	0.0040631	0.00165884	0.00129872	14.0765	0.000174807	0.00151885	0.0380019	0.0276585	0.0324134	0.0112892	0	0.0151883	0	0	0.0144415	0.0136883	0.00615915	0.0111266	0.006141	0.024115	0.0264072	0.0249429	0.0299918	9	17	14	1	0	3	0	0	2	2	1	2	1	15	13	13	8
pfam00664	ABC transporter transmembrane region	0.171886	0.146831	0.128484	0.222778	0.111841	0.00376003	0.0481195	0.0249702	0.0188782	0.00162043	3.1686	0.0540106	0.120473	0.164675	0.17734	0.173643	0.101603	0.0958773	0.243013	0.068089	0.141758	0.187739	0.116351	0.258684	0.194715	0.214935	0.115752	0.109691	0.113202	0.10872	39	109	75	9	3	48	3	14	26	17	42	35	35	72	54	59	29
pfam00665	Integrase core domain	0.299465	1.7108	1.94005	0.722218	0.0389246	0.0888652	0.537243	0.264566	0.112694	0.0023411	11.5784	0.000437819	0.00307227	0.257569	0.170832	0.469994	2.34816	2.14126	0.642973	2.58738	2.14662	1.59578	1.43043	0.665188	0.561892	0.939573	0.0369763	0.0446891	0.0402924	0.0337407	61	105	203	208	67	127	114	212	221	209	108	101	153	23	22	21	9
pfam00667	FAD binding domain	0.00281496	0.00843796	0.00171104	0.0078089	0.00601525	0.00281496	0.00843796	0.00171104	0.00165884	0.000904989	0.672956	0.62332	0.650815	0.00844488	0	0	0	0	0.0253139	0	0	0	0.00684416	0.00615915	0.0111266	0.006141	0.00643066	0.00812529	0.00575606	0.00374897	2	0	0	0	0	5	0	0	0	1	1	2	1	4	4	3	1
pfam00668	Condensation domain	0.102098	0.0118131	0.0153994	0.0798585	0	0.0588966	0.0118131	0.0153994	0.0107821	0	3.26968	0.0495568	0.112501	0.219567	0.0357933	0.0509354	0	0	0.0354394	0	0	0	0.0615974	0.0985464	0.0611961	0.079833	0	0	0	0	52	22	22	0	0	7	0	0	0	9	16	11	13	0	0	0	0
pfam00669	Bacterial flagellin N-terminal helical region	0.0180415	0.00337519	0.0100107	0	0.00550808	0.00558288	0.00337519	0.00473406	0	0.00225723	3.04471	0.0601089	0.129558	0.00844488	0.0178967	0.0277829	0	0	0.0101256	0.0226963	0.0101256	0.00722074	0	0	0	0	0.00803833	0.0101566	0.00383737	0	2	11	12	0	0	2	1	1	1	0	0	0	0	5	5	2	0
pfam00670	S-adenosyl-L-homocysteine hydrolase, NAD binding domain	0.0260602	0.0125889	0.017158	0.0219635	0.0389569	0.00251173	0.00664616	0.00845955	0.0026369	0.00351186	3.32491	0.047302	0.108287	0.0211122	0.0292854	0.0277829	0.0225785	0	0.0151883	0	0.0405022	0.0144415	0.0136883	0.0246366	0.0166898	0.024564	0.0321533	0.0365638	0.0383737	0.0487366	5	18	12	2	0	3	0	4	2	2	4	3	4	20	18	20	13
pfam00672	HAMP domain	0.126088	0.0481715	0.0558156	0.0353417	0.0469146	0.0144911	0.00835814	0.0108149	0.00581307	0.00385672	13.9256	0.000184077	0.00158836	0.0971161	0.139919	0.14123	0.0451569	0.0639182	0.0354394	0.0453926	0.0303767	0.0722074	0.0752857	0.0369549	0.0445063	0.024564	0.0498376	0.0446891	0.0556419	0.0374897	23	86	61	4	2	7	2	3	10	11	6	8	4	31	22	29	10
pfam00673	ribosomal L5P family C-terminus	0.0213462	0.0266171	0.0170431	0.0254737	0.0419258	0.00170218	0.00278525	0.00306053	0.00432589	0.00255321	11.3718	0.0004755	0.00326652	0.0211122	0.0244045	0.0185219	0.0225785	0.0319591	0.0253139	0.0226963	0.0101256	0.0216622	0.0136883	0.0184775	0.0333797	0.024564	0.0401916	0.0365638	0.0422111	0.0487366	5	15	8	2	1	5	1	1	3	2	3	6	4	25	18	22	13
pfam00675	Insulinase (Peptidase family M16)	0.0504409	0.0279169	0.0257866	0.0533977	0.0588667	0.00406522	0.00867188	0.00600275	0.00213566	0.00397852	8.41116	0.00179043	0.00908119	0.0464468	0.0585709	0.0463049	0.0112892	0.0319591	0.0405022	0.0226963	0.0101256	0.0361037	0.0342208	0.0554324	0.0556328	0.049128	0.0626989	0.056877	0.067154	0.0487366	11	36	20	1	1	8	1	1	5	5	9	10	8	39	28	35	13
pfam00676	Dehydrogenase E1 component	0.0726096	0.0367427	0.0442821	0.049093	0.0913903	0.00736571	0.00985334	0.00157038	0.00699785	0.0033594	16.2105	8.79403e-05	0.000957896	0.0802263	0.0797215	0.0578811	0.0225785	0.0319591	0.0556906	0.0453926	0.0405022	0.0433244	0.0479091	0.0369549	0.0611961	0.049128	0.0868139	0.0873469	0.0901782	0.101222	19	49	25	2	1	11	2	4	6	7	6	11	8	54	43	47	27
pfam00677	Lumazine binding domain	0.0238483	0.023242	0.0152379	0.0199165	0.0385553	0.00285582	0.00485265	0.00265831	0.00241251	0.00361812	7.72358	0.00255105	0.0119018	0.0295571	0.0211506	0.0208372	0.0225785	0.0319591	0.0151883	0.0226963	0.0101256	0.0144415	0.0136883	0.0246366	0.0166898	0.018423	0.038584	0.0284385	0.0422111	0.0449876	7	13	9	2	1	3	1	1	2	2	4	3	3	24	14	22	12
pfam00679	Elongation factor G C-terminus	0.081389	0.0710256	0.0539192	0.0692142	0.109565	0.00841567	0.0124879	0.0123038	0.0039289	0.00294137	5.97025	0.00698706	0.0259625	0.0971161	0.0683327	0.0787183	0.0564462	0.0958773	0.0607533	0.0907853	0.0405022	0.0433244	0.041065	0.0739098	0.0723227	0.06141	0.114144	0.109691	0.113202	0.101222	23	42	34	5	3	12	4	4	6	6	12	13	10	71	54	59	27
pfam00682	HMGL-like	0.0833925	0.0244021	0.019198	0.0277254	0.101292	0.00828974	0.0146434	0.0117447	0.00179953	0.0052794	17.015	6.91788e-05	0.000815688	0.0886712	0.0943642	0.0671421	0.0225785	0	0.0506278	0	0	0.028883	0.0479091	0.0307958	0.0278164	0.024564	0.107714	0.111723	0.0882596	0.0974732	21	58	29	2	0	10	0	0	4	7	5	5	4	67	55	46	26
pfam00684	DnaJ central domain	0.0189475	0.027005	0.0152379	0.0158104	0.0233976	0.00144509	0.00593399	0.00265831	0.00181631	0.00375313	2.05102	0.150853	0.253771	0.0211122	0.0195236	0.0162067	0.0338677	0.0319591	0.0151883	0.0226963	0.0101256	0.0144415	0.0136883	0.0123183	0.0166898	0.018423	0.028938	0.0304698	0.0191869	0.0149959	5	12	7	3	1	3	1	1	2	2	2	3	3	18	15	10	4
pfam00685	Sulfotransferase domain	0.0170829	0.0343916	0.0476547	0.0496889	0.0127559	0.00892346	0.0195605	0.0162304	0.00316654	0.0011245	2.03911	0.15263	0.256148	0	0.0211506	0.0300982	0.0677354	0	0.0354394	0	0.0708789	0.0649866	0.0547533	0.0554324	0.0445063	0.049128	0.0160767	0.0121879	0.0115121	0.0112469	0	13	13	6	0	7	0	7	9	8	9	8	8	10	6	6	3
pfam00686	Starch binding domain	0	0	0	0	0.000507831	0	0	0	0	0.000507831	0.764706	0.568132	0.605528	0	0	0	0	0	0	0	0	0	0	0	0	0	0	0.00203132	0	0	0	0	0	0	0	0	0	0	0	0	0	0	0	0	1	0	0
pfam00687	Ribosomal protein L1p/L10e family	0.0223474	0.0249296	0.0194803	0.025871	0.0437057	0.000627012	0.0035784	0.00176621	0.00255116	0.0037285	13.1527	0.00024157	0.00196165	0.0211122	0.0227776	0.0231524	0.0225785	0.0319591	0.0202511	0.0226963	0.0202511	0.0144415	0.0205325	0.0307958	0.0222531	0.024564	0.0450146	0.0385951	0.0537232	0.0374897	5	14	10	2	1	4	1	2	2	3	5	4	4	28	19	28	10
pfam00688	TGF-beta propeptide	0.00140748	0.0109013	0.0147208	0.0178574	0	0.00140748	0.00652937	0.0069043	0.0035829	0	2.85779	0.0708604	0.145673	0.00422244	0	0	0.0225785	0	0.0101256	0	0.0303767	0.0216622	0.00684416	0.0123183	0.0166898	0.024564	0	0	0	0	1	0	0	2	0	2	0	3	3	1	2	3	4	0	0	0	0
pfam00689	Cation transporting ATPase, C-terminus	0.00417164	0.00168759	0.00874349	0.00185443	0.000909747	0.0027125	0.00168759	0.00519891	0.00185443	0.000532314	1.14142	0.383421	0.467499	0	0.00325394	0.00926097	0	0	0.00506278	0	0	0.0144415	0.0205325	0	0.00556328	0	0.00160767	0.00203132	0	0	0	2	4	0	0	1	0	0	2	3	0	1	0	1	1	0	0
pfam00690	Cation transporter/ATPase, N-terminus	0.00317046	0	0.00684416	0.0078089	0.000909747	0.00158688	0	0.00684416	0.00165884	0.000532314	0.819822	0.536877	0.605528	0	0.00488091	0.00463049	0	0	0	0	0	0	0.0273766	0.00615915	0.0111266	0.006141	0.00160767	0.00203132	0	0	0	3	2	0	0	0	0	0	0	4	1	2	1	1	1	0	0
pfam00691	OmpA family	0.199606	0.0650474	0.0875379	0.0653067	0.0987447	0.0387654	0.0118233	0.0227576	0.00196926	0.00333251	6.95063	0.00389835	0.016866	0.270236	0.191982	0.136599	0.0451569	0.0639182	0.0860672	0.136178	0.0303767	0.108311	0.0752857	0.0677507	0.0667594	0.06141	0.0948523	0.0954722	0.0959343	0.10872	64	118	59	4	2	17	6	3	15	11	11	12	10	59	47	50	29
pfam00692	dUTPase	0.0286983	0.0245417	0.0220821	0.032012	0.0538055	0.0030219	0.00664194	0.00684388	0.00601616	0.00475992	5.43089	0.00987573	0.0340633	0.0253346	0.0260315	0.0347287	0.0112892	0.0319591	0.0303767	0.0226963	0.0101256	0.0144415	0.041065	0.0307958	0.0222531	0.042987	0.053053	0.0467204	0.0479672	0.0674814	6	16	15	1	1	6	1	1	2	6	5	4	7	33	23	25	18
pfam00694	Aconitase C-terminal domain	0.0411589	0.00713826	0.0121656	0.0199104	0.0668791	0.00343062	0.0035849	0.00810152	0.00238332	0.00413624	22.8632	1.53552e-05	0.000277685	0.0464468	0.0423012	0.0347287	0.0112892	0	0.0101256	0	0	0.0144415	0.0342208	0.0184775	0.0166898	0.024564	0.0643066	0.0650023	0.0594793	0.0787283	11	26	15	1	0	2	0	0	2	5	3	3	4	40	32	31	21
pfam00696	Amino acid kinase family	0.115238	0.075037	0.0483155	0.07497	0.141789	0.00804679	0.00789831	0.0107235	0.00461995	0.00513556	24.2328	1.13291e-05	0.000222626	0.130896	0.110634	0.104186	0.0903138	0.0639182	0.0708789	0.068089	0.0202511	0.0433244	0.0615974	0.0739098	0.0834492	0.067551	0.141475	0.156412	0.134308	0.134963	31	68	45	8	2	14	3	2	6	9	12	15	11	88	77	70	36
pfam00697	N-(5'phosphoribosyl)anthranilate (PRA) isomerase	0.0254753	0.00882586	0.00351622	0.0137634	0.0264437	0.00253253	0.00455421	0.00203155	0.00146327	0.00306853	13.255	0.000232875	0.00190805	0.0295571	0.0260315	0.0208372	0.0112892	0	0.0151883	0	0	0.00722074	0.00684416	0.0123183	0.0166898	0.012282	0.033761	0.0264072	0.0268616	0.0187448	7	16	9	1	0	3	0	0	1	1	2	3	2	21	13	14	5
pfam00698	Acyl transferase domain	0.0456207	0.0303802	0.0326546	0.0453962	0.0357215	0.00898389	0.00259239	0.00428811	0.00428131	0.0024392	2.08348	0.146126	0.247711	0.0633366	0.0341663	0.0393591	0.0338677	0.0319591	0.0253139	0.0226963	0.0303767	0.0433244	0.0342208	0.0492732	0.0500695	0.036846	0.038584	0.0284385	0.0383737	0.0374897	15	21	17	3	1	5	1	3	6	5	8	9	6	24	14	20	10
pfam00699	Urease beta subunit	0.00403562	0.00168759	0	0.00595448	0.0119742	0.000408207	0.00168759	0	0.000195668	0.00163967	19.7359	3.27665e-05	0.00048492	0.00422244	0.00325394	0.00463049	0	0	0.00506278	0	0	0	0	0.00615915	0.00556328	0.006141	0.0128613	0.0121879	0.0153495	0.00749794	1	2	2	0	0	1	0	0	0	0	1	1	1	8	6	8	2
pfam00700	Bacterial flagellin C-terminal helical region	0.0207204	0.00506278	0.0131533	0	0.00435193	0.00152981	0.00506278	0.0108804	0	0.00207665	1.56416	0.24646	0.369118	0.0211122	0.0178967	0.0231524	0	0	0.0151883	0.0453926	0	0.00722074	0	0	0	0	0.00160767	0.00812529	0.00767474	0	5	11	10	0	0	3	2	0	1	0	0	0	0	1	4	4	0
pfam00701	Dihydrodipicolinate synthetase family	0.0780136	0.0337554	0.0668784	0.0293751	0.0557633	0.00845053	0.00100626	0.0250666	0.00594519	0.00324087	1.96816	0.16371	0.270231	0.0633366	0.0780945	0.0926097	0.0338677	0.0319591	0.0354394	0.0453926	0.0202511	0.0649866	0.136883	0.0184775	0.038943	0.030705	0.04823	0.0609397	0.061398	0.0524856	15	48	40	3	1	7	2	2	9	20	3	7	5	30	30	32	14
pfam00702	haloacid dehalogenase-like hydrolase	0.0494922	0.0262293	0.0378115	0.0334933	0.0289808	0.00384776	0.00753727	0.00743728	0.00763077	0.00171891	2.11908	0.141131	0.240765	0.0422244	0.0553169	0.0509354	0.0112892	0.0319591	0.0354394	0.0226963	0.0506278	0.0505452	0.0273766	0.0431141	0.038943	0.018423	0.028938	0.0243759	0.0326177	0.0299918	10	34	22	1	1	7	1	5	7	4	7	7	3	18	12	17	8
pfam00703	Glycosyl hydrolases family 2	0.00839408	0	0.00180518	0	0.0157459	0.00275176	0	0.00180518	0	0.00063015	22.8752	1.5313e-05	0.000277571	0.0126673	0.00325394	0.00926097	0	0	0	0	0	0.00722074	0	0	0	0	0.014469	0.0162506	0.0172682	0.0149959	3	2	4	0	0	0	0	0	1	0	0	0	0	9	8	9	4
pfam00704	Glycosyl hydrolases family 18	0.0104373	0.0194789	0.022623	0.0176709	0.006685	0.00544281	0.0063408	0.00788432	0.00290653	0.00176421	1.56006	0.247505	0.370289	0.0211122	0.00325394	0.00694573	0.0112892	0.0319591	0.0151883	0.0453926	0.0101256	0.0144415	0.0205325	0.0184775	0.0222531	0.012282	0.0112537	0.00406265	0.00767474	0.00374897	5	2	3	1	1	3	2	1	2	3	3	4	2	7	2	4	1
pfam00705	Proliferating cell nuclear antigen, N-terminal domain	0	0	0.00433657	0	0.00232666	0	0	0.00257298	0	0.000482492	2.0097	0.157118	0.261582	0	0	0	0	0	0	0	0.0101256	0.00722074	0	0	0	0	0.00160767	0.00203132	0.00191869	0.00374897	0	0	0	0	0	0	0	1	1	0	0	0	0	1	1	1	1
pfam00707	Translation initiation factor IF-3, C-terminal domain	0.0218051	0.0249296	0.0194803	0.0258649	0.0290365	0.000673773	0.0035784	0.00176621	0.00251595	0.00203154	3.07745	0.0584237	0.126631	0.0211122	0.0211506	0.0231524	0.0225785	0.0319591	0.0202511	0.0226963	0.0202511	0.0144415	0.0205325	0.0246366	0.0222531	0.030705	0.0273303	0.0243759	0.030699	0.0337407	5	13	10	2	1	4	1	2	2	3	4	4	5	17	12	16	9
pfam00708	Acylphosphatase	0.00358671	0	0.00171104	0	0.00652241	0.00251935	0	0.00171104	0	0.000667776	4.13034	0.0248264	0.0663295	0.00844488	0	0.00231524	0	0	0	0	0	0	0.00684416	0	0	0	0.004823	0.00609397	0.00767474	0.00749794	2	0	1	0	0	0	0	0	0	1	0	0	0	3	3	4	2
pfam00709	Adenylosuccinate synthetase	0.0359043	0.0358309	0.0342011	0.0375813	0.0445916	0.00425598	0.00468533	0.00613996	0.000681568	0.00399092	0.875786	0.506645	0.577871	0.0295571	0.0341663	0.0439896	0.0451569	0.0319591	0.0303767	0.0226963	0.0506278	0.0361037	0.0273766	0.0369549	0.038943	0.036846	0.0353686	0.0406265	0.0498858	0.0524856	7	21	19	4	1	6	1	5	5	4	6	7	6	22	20	26	14
pfam00710	Asparaginase, N-terminal	0.0135044	0.0397336	0.0251544	0.0199104	0.0122481	0.00141806	0.0157636	0.00689056	0.00238332	0.00130946	2.24472	0.124973	0.221246	0.0126673	0.0162697	0.0115762	0.0451569	0.0639182	0.0101256	0.0453926	0.0202511	0.0144415	0.0205325	0.0184775	0.0166898	0.024564	0.0160767	0.0101566	0.0115121	0.0112469	3	10	5	4	2	2	2	2	2	3	3	3	4	10	5	6	3
pfam00712	DNA polymerase III beta subunit, N-terminal domain	0.0212003	0.0283047	0.016949	0.0295738	0.0346223	0.00558205	0.00289935	0.00286822	0.00258651	0.0006381	5.88988	0.00734792	0.0269796	0.0211122	0.0309124	0.0115762	0.0225785	0.0319591	0.0303767	0.0226963	0.0101256	0.0144415	0.0205325	0.0246366	0.0333797	0.030705	0.033761	0.0345325	0.036455	0.0337407	5	19	5	2	1	6	1	1	2	3	4	6	5	21	17	19	9
pfam00717	Peptidase S24-like	0.0591251	0.0320678	0.0303817	0.0293812	0.057611	0.00844063	0.00100924	0.0059071	0.00478094	0.0057567	6.85204	0.00412392	0.0176544	0.0760039	0.050436	0.0509354	0.0338677	0.0319591	0.0303767	0.0453926	0.0202511	0.0216622	0.0342208	0.0246366	0.038943	0.024564	0.0659143	0.0467204	0.0690727	0.0487366	18	31	22	3	1	6	2	2	3	5	4	7	4	41	23	36	13
pfam00719	Inorganic pyrophosphatase	0.0135044	0.0266171	0.01866	0.0236193	0.00767251	0.00141806	0.00278525	0.0039041	0.00273699	0.00169314	7.49149	0.00288865	0.0131984	0.0126673	0.0162697	0.0115762	0.0225785	0.0319591	0.0253139	0.0226963	0.0101256	0.0144415	0.0273766	0.0184775	0.0278164	0.024564	0.0112537	0.00609397	0.00959343	0.00374897	3	10	5	2	1	5	1	1	2	4	3	5	4	7	3	5	1
pfam00722	Glycosyl hydrolases family 16	0.0112318	0.00337519	0	0	0.0337913	0.00395116	0.00337519	0	0	0.00375123	28.0666	5.20647e-06	0.000131693	0.00422244	0.0178967	0.0115762	0	0	0.0101256	0	0	0	0	0	0	0	0.0401916	0.0284385	0.0402924	0.0262428	1	11	5	0	0	2	0	0	0	0	0	0	0	25	14	21	7
pfam00723	Glycosyl hydrolases family 15	0.00140748	0	0.00684416	0.0098559	0.0108855	0.00140748	0	0.00684416	0.00187823	0.00342411	1.2792	0.33168	0.431739	0.00422244	0	0	0	0	0	0	0	0	0.0273766	0.00615915	0.0111266	0.012282	0.0112537	0.00203132	0.0115121	0.0187448	1	0	0	0	0	0	0	0	0	4	1	2	2	7	1	6	5
pfam00724	NADH:flavin oxidoreductase / NADH oxidase family	0.0650643	0.00882586	0.0126124	0.0260696	0.0848011	0.0177835	0.00455421	0.0054203	0.00589826	0.0036491	17.9427	5.30567e-05	0.000689025	0.0295571	0.0846024	0.0810335	0.0112892	0	0.0151883	0.0226963	0	0.00722074	0.0205325	0.0369549	0.0166898	0.024564	0.0787756	0.0934409	0.0882596	0.0787283	7	52	35	1	0	3	1	0	1	3	6	3	4	49	46	46	21
pfam00725	3-hydroxyacyl-CoA dehydrogenase, C-terminal domain	0.0783049	0.0303802	0.0429941	0.0199104	0.0752531	0.00894397	0.00259239	0.011122	0.00238332	0.00370649	12.2759	0.000333996	0.0024936	0.0717814	0.0959911	0.0671421	0.0338677	0.0319591	0.0253139	0.068089	0.0202511	0.028883	0.0547533	0.0184775	0.0166898	0.024564	0.0723449	0.0710963	0.0863409	0.0712304	17	59	29	3	1	5	3	2	4	8	3	3	4	45	35	45	19
pfam00728	Glycosyl hydrolase family 20, catalytic domain	0.0203124	0.00168759	0.0189632	0.0197239	0.0265258	0.00718021	0.00168759	0.00845893	0.00378404	0.00288138	2.44629	0.103213	0.194231	0.0337795	0.0178967	0.00926097	0	0	0.00506278	0	0.0405022	0.0216622	0.0136883	0.0246366	0.0222531	0.012282	0.0208996	0.0284385	0.0230242	0.0337407	8	11	4	0	0	1	0	4	3	2	4	4	2	13	14	12	9
pfam00730	HhH-GPD superfamily base excision DNA repair protein	0.0568017	0.0371306	0.0375083	0.0316329	0.0717342	0.00170177	0.00425304	0.00581987	0.00368204	0.00319582	16.6397	7.72813e-05	0.000866894	0.0548917	0.0553169	0.0601963	0.0338677	0.0319591	0.045565	0.0453926	0.0202511	0.0433244	0.041065	0.0369549	0.0333797	0.024564	0.0691296	0.0812529	0.0690727	0.0674814	13	34	26	3	1	9	2	2	6	6	6	6	4	43	40	36	18
pfam00731	AIR carboxylase	0.0262995	0.0266171	0.0170431	0.0219635	0.0422167	0.0032869	0.00278525	0.00306053	0.0026369	0.00224654	12.8845	0.000266252	0.00211797	0.0253346	0.0211506	0.0324134	0.0225785	0.0319591	0.0253139	0.0226963	0.0101256	0.0216622	0.0136883	0.0246366	0.0166898	0.024564	0.038584	0.0487518	0.0402924	0.0412387	6	13	14	2	1	5	1	1	3	2	4	3	4	24	24	21	11
pfam00732	GMC oxidoreductase	0.0751478	0.0168759	0.0225259	0.0375813	0.0814223	0.0174953	0.0168759	0.0161344	0.000681568	0.0043422	5.43582	0.00984367	0.033983	0.0422244	0.0813484	0.101871	0	0	0.0506278	0	0	0.0216622	0.0684416	0.0369549	0.038943	0.036846	0.0884216	0.0893782	0.0729101	0.0749794	10	50	44	0	0	10	0	0	3	10	6	7	6	55	44	38	20
pfam00733	Asparagine synthase	0.0267584	0.0142765	0.0069383	0.016009	0.0185312	0.00557299	0.00716981	0.00484047	0.00244127	0.00263373	2.38059	0.109798	0.202631	0.0253346	0.0178967	0.0370439	0.0225785	0	0.0202511	0	0	0.00722074	0.0205325	0.0184775	0.0111266	0.018423	0.0257226	0.0142193	0.0191869	0.0149959	6	11	16	2	0	4	0	0	1	3	3	2	3	16	7	10	4
pfam00735	Septin	0	0	0.00424243	0.0078089	0	0	0	0.0025393	0.00165884	0	5.07857	0.0125144	0.0411651	0	0	0	0	0	0	0	0.0101256	0	0.00684416	0.00615915	0.0111266	0.006141	0	0	0	0	0	0	0	0	0	0	0	1	0	1	1	2	1	0	0	0	0
pfam00736	EF-1 guanine nucleotide exchange domain	0	0.00337519	0	0.00410005	0.000401916	0	0.00337519	0	0.00205003	0.000401916	1.61068	0.234931	0.356682	0	0	0	0	0	0.0101256	0	0	0	0	0.00615915	0	0.006141	0.00160767	0	0	0	0	0	0	0	0	2	0	0	0	0	1	0	1	1	0	0	0
pfam00737	Photosystem II 10 kDa phosphoprotein	0	0	0	0	0.00184699	0	0	0	0	0.00077029	4.39658	0.0203291	0.0568042	0	0	0	0	0	0	0	0	0	0	0	0	0	0.00160767	0.00203132	0	0.00374897	0	0	0	0	0	0	0	0	0	0	0	0	0	1	1	0	1
pfam00742	Homoserine dehydrogenase	0.0303661	0.00921375	0.0091903	0.011909	0.030856	0.00360856	0.00684031	0.00479807	0.000391335	0.00109113	8.15952	0.00203331	0.00993548	0.0337795	0.0341663	0.0231524	0.0225785	0	0.00506278	0.0226963	0	0.00722074	0.00684416	0.0123183	0.0111266	0.012282	0.0305456	0.0284385	0.030699	0.0337407	8	21	10	2	0	1	1	0	1	1	2	2	2	19	14	16	9
pfam00743	Flavin-binding monooxygenase-like	0.0218903	0.0324522	0.0409957	0.0697858	0.0452419	0.00955777	0.0270049	0.0217671	0.00881764	0.00288345	1.03303	0.429768	0.513414	0.00422244	0.0244045	0.0370439	0.0112892	0	0.0860672	0	0.101256	0.0216622	0.041065	0.0677507	0.0556328	0.085974	0.0466223	0.0528144	0.0402924	0.0412387	1	15	16	1	0	17	0	10	3	6	11	10	14	29	26	21	11
pfam00745	Glutamyl-tRNAGlu reductase, dimerisation domain	0.0111991	0.0215544	0.0117217	0.0178634	0.0125943	0.00295918	0.00632356	0.00373094	0.000587003	0.0025409	1.45211	0.276808	0.403635	0.0168898	0.00976181	0.00694573	0.0225785	0.0319591	0.0101256	0.0226963	0.0101256	0.00722074	0.00684416	0.0184775	0.0166898	0.018423	0.019292	0.0101566	0.0134308	0.00749794	4	6	3	2	1	2	1	1	1	1	3	3	3	12	5	7	2
pfam00749	tRNA synthetases class I (E and Q), catalytic domain	0.0687526	0.0603726	0.0490417	0.0870776	0.0977635	0.0046907	0.00216538	0.00929256	0.00375103	0.00785322	8.72056	0.00153662	0.00803611	0.0633366	0.0780945	0.0648268	0.0564462	0.0639182	0.0607533	0.068089	0.0303767	0.0361037	0.0615974	0.0923873	0.0890125	0.079833	0.107714	0.0914095	0.113202	0.0787283	15	48	28	5	2	12	3	3	5	9	15	16	13	67	45	59	21
pfam00750	tRNA synthetases class I (R)	0.0274677	0.0316799	0.038608	0.0254798	0.0388187	0.00115134	0.00517603	0.00551909	0.00433816	0.00188749	2.29402	0.119209	0.215471	0.0253346	0.0292854	0.0277829	0.0225785	0.0319591	0.0405022	0.0226963	0.0405022	0.0433244	0.0479091	0.0246366	0.0333797	0.018423	0.038584	0.0426578	0.0402924	0.0337407	6	18	12	2	1	8	1	4	6	7	4	6	3	24	21	21	9
pfam00751	DM DNA binding domain	0	0	0.0078528	0.0141546	0	0	0	0.00304494	0.00429568	0	7.1182	0.00354702	0.0156424	0	0	0	0	0	0	0	0.0101256	0.0144415	0.00684416	0.0184775	0.00556328	0.018423	0	0	0	0	0	0	0	0	0	0	0	1	2	1	3	1	3	0	0	0	0
pfam00752	XPG N-terminal domain	0	0.00337519	0.0200422	0.0141485	0.00229917	0	0.00337519	0.00819977	0.00556085	0.000884126	3.0209	0.0613687	0.131664	0	0	0	0	0	0.0101256	0	0.0303767	0.0361037	0.0136883	0.0123183	0.00556328	0.024564	0.00321533	0.00406265	0.00191869	0	0	0	0	0	0	2	0	3	5	2	2	1	4	2	2	1	0
pfam00753	Metallo-beta-lactamase superfamily	0.188366	0.079324	0.0698102	0.0844347	0.185992	0.0203241	0.0135421	0.0132111	0.010634	0.00979238	20.0672	3.0097e-05	0.000459051	0.147785	0.206625	0.210687	0.0677354	0.0639182	0.106318	0.0453926	0.0506278	0.10109	0.0821299	0.0739098	0.105702	0.073692	0.189705	0.201101	0.195706	0.157457	35	127	91	6	2	21	2	5	14	12	12	19	12	118	99	102	42
pfam00754	F5/8 type C domain	0.00839408	0.134599	0.138393	0.319706	0.0153661	0.00275176	0.0774606	0.0515933	0.0165523	0.00217878	8.72671	0.00153202	0.0080235	0.0126673	0.00325394	0.00926097	0.135471	0	0.268327	0	0.243013	0.180518	0.130039	0.351072	0.294854	0.313191	0.0128613	0.0162506	0.0211055	0.0112469	3	2	4	12	0	53	0	24	25	19	57	53	51	8	8	11	3
pfam00755	Choline/Carnitine o-acyltransferase	0	0.00506278	0.0232056	0.0476479	0	0	0.00506278	0.0104083	0.0073141	0	9.02191	0.00132882	0.00719737	0	0	0	0	0	0.0151883	0	0.0506278	0.0216622	0.0205325	0.0615915	0.0445063	0.036846	0	0	0	0	0	0	0	0	0	3	0	5	3	3	10	8	6	0	0	0	0
pfam00756	Putative esterase	0.0432447	0.0286926	0.0306611	0.023824	0.036787	0.00207438	0.00425657	0.00606899	0.00365705	0.00248369	2.87962	0.0694981	0.143482	0.0464468	0.0439282	0.0393591	0.0338677	0.0319591	0.0202511	0.0226963	0.0303767	0.0216622	0.0479091	0.0307958	0.0222531	0.018423	0.0305456	0.0426578	0.036455	0.0374897	11	27	17	3	1	4	1	3	3	7	5	4	3	19	21	19	10
pfam00759	Glycosyl hydrolase family 9	0.00480737	0.00713826	0.00433657	0.013956	0	0.00110513	0.0035849	0.00257298	0.00225986	0	5.40208	0.0100655	0.0344417	0.00422244	0.00325394	0.00694573	0.0112892	0	0.0101256	0	0.0101256	0.00722074	0	0.0123183	0.0111266	0.018423	0	0	0	0	1	2	3	1	0	2	0	1	1	0	2	2	3	0	0	0	0
pfam00762	Ferrochelatase	0.0380836	0.023242	0.0297704	0.0199165	0.0379371	0.00411217	0.00485265	0.00457132	0.00241251	0.00184861	4.68385	0.0164968	0.0490909	0.0337795	0.0341663	0.0463049	0.0225785	0.0319591	0.0151883	0.0226963	0.0405022	0.0216622	0.0342208	0.0246366	0.0166898	0.018423	0.0369763	0.0426578	0.0383737	0.0337407	8	21	20	2	1	3	1	4	3	5	4	3	3	23	21	20	9
pfam00763	Tetrahydrofolate dehydrogenase/cyclohydrolase, catalytic domain	0.0288751	0.0337554	0.0280593	0.0217709	0.0330146	0.00055171	0.00100626	0.0043299	0.00180985	0.00197861	2.91961	0.0670783	0.139716	0.0295571	0.0292854	0.0277829	0.0338677	0.0319591	0.0354394	0.0226963	0.0405022	0.0216622	0.0273766	0.0246366	0.0222531	0.018423	0.0273303	0.0345325	0.036455	0.0337407	7	18	12	3	1	7	1	4	3	4	4	4	3	17	17	19	9
pfam00764	Arginosuccinate synthase	0.0352867	0.0138886	0.00532141	0.0158104	0.0436173	0.00817881	0.00886478	0.00344153	0.00181631	0.00333312	9.77849	0.000936202	0.00549482	0.0506693	0.0227776	0.0324134	0.0112892	0	0.0303767	0	0	0.0144415	0.00684416	0.0123183	0.0166898	0.018423	0.0450146	0.0385951	0.0383737	0.0524856	12	14	14	1	0	6	0	0	2	1	2	3	3	28	19	20	14
pfam00765	Autoinducer synthase	0.0291372	0.00506278	0.00180518	0	0.00232666	0.00613145	0.00506278	0.00180518	0	0.000482492	12.9878	0.000256411	0.002046	0.0168898	0.0357933	0.0347287	0	0	0.0151883	0	0	0.00722074	0	0	0	0	0.00160767	0.00203132	0.00191869	0.00374897	4	22	15	0	0	3	0	0	1	0	0	0	0	1	1	1	1
pfam00766	Electron transfer flavoprotein FAD-binding domain	0.0178629	0.00168759	0.0091903	0.00596053	0.0256117	0.00162477	0.00168759	0.00479807	0.00356153	0.00263098	8.3024	0.00189101	0.00944286	0.0211122	0.0162697	0.0162067	0	0	0.00506278	0.0226963	0	0.00722074	0.00684416	0.0123183	0.00556328	0	0.0305456	0.0243759	0.0287803	0.0187448	5	10	7	0	0	1	1	0	1	1	2	1	0	19	12	15	5
pfam00768	D-alanyl-D-alanine carboxypeptidase	0.0394186	0.0299923	0.0290442	0.0176709	0.0372731	0.00633447	0.00384068	0.00239608	0.00290653	0.000494773	6.11824	0.00637497	0.0242349	0.0337795	0.052063	0.0324134	0.0225785	0.0319591	0.0354394	0.0226963	0.0303767	0.028883	0.0342208	0.0184775	0.0222531	0.012282	0.038584	0.0365638	0.036455	0.0374897	8	32	14	2	1	7	1	3	4	5	3	4	2	24	18	19	10
pfam00769	Ezrin/radixin/moesin family	0	0.00168759	0.00253139	0	0	0	0.00168759	0.00253139	0	0	0.657754	0.632826	0.653292	0	0	0	0	0	0.00506278	0	0.0101256	0	0	0	0	0	0	0	0	0	0	0	0	0	0	1	0	1	0	0	0	0	0	0	0	0	0
pfam00770	Adenovirus endoprotease	0	0	0.00171104	0.00370885	0	0	0	0.00171104	0.00370885	0	0.866369	0.511626	0.582265	0	0	0	0	0	0	0	0	0	0.00684416	0	0.0111266	0	0	0	0	0	0	0	0	0	0	0	0	0	0	1	0	2	0	0	0	0	0
pfam00771	FHIPEP family	0.0162785	0.0355826	0.0286707	0.013962	0.0134199	0.00343844	0.0141837	0.00578292	0.00228223	0.00223251	2.2267	0.127157	0.22287	0.0126673	0.0130157	0.0231524	0.0225785	0.0639182	0.0202511	0.0453926	0.0202511	0.0216622	0.0273766	0.0184775	0.0111266	0.012282	0.014469	0.0182819	0.0134308	0.00749794	3	8	10	2	2	4	2	2	3	4	3	2	2	9	9	7	2
pfam00772	DnaB-like helicase N terminal domain	0.0347345	0.0286926	0.0187541	0.0297724	0.0509639	0.00589836	0.00425657	0.00290993	0.000978339	0.00575438	8.02084	0.00218348	0.0105231	0.0464468	0.0276585	0.0300982	0.0338677	0.0319591	0.0202511	0.0226963	0.0101256	0.0216622	0.0205325	0.0307958	0.0278164	0.030705	0.0417993	0.0446891	0.0498858	0.0674814	11	17	13	3	1	4	1	1	3	3	5	5	5	26	22	26	18
pfam00773	RNB domain	0.0380736	0.0480319	0.0387963	0.0453841	0.0417099	0.00436451	0.00803938	0.0073195	0.00422337	0.00298843	0.509392	0.73011	0.740442	0.0295571	0.0406742	0.0439896	0.0564462	0.0319591	0.0556906	0.0226963	0.0405022	0.0577659	0.0342208	0.0369549	0.0500695	0.049128	0.04823	0.0426578	0.0422111	0.0337407	7	25	19	5	1	11	1	4	8	5	6	9	8	30	21	22	9
pfam00775	Dioxygenase	0.0121495	0.00882586	0.00171104	0	0.00882158	0.00481132	0.00455421	0.00171104	0	0.000628728	3.46568	0.0420677	0.0990581	0.00422244	0.0113888	0.0208372	0.0112892	0	0.0151883	0	0	0	0.00684416	0	0	0	0.00803833	0.0101566	0.00959343	0.00749794	1	7	9	1	0	3	0	0	0	1	0	0	0	5	5	5	2
pfam00777	Glycosyltransferase family 29 (sialyltransferase)	0	0	0	0	0.00133916	0	0	0	0	0.000888162	1.7385	0.206164	0.322888	0	0	0	0	0	0	0	0	0	0	0	0	0	0.00160767	0	0	0.00374897	0	0	0	0	0	0	0	0	0	0	0	0	0	1	0	0	1
pfam00778	DIX domain	0	0.00168759	0.00253139	0.00410005	0	0	0.00168759	0.00253139	0.00205003	0	1.01072	0.439965	0.52213	0	0	0	0	0	0.00506278	0	0.0101256	0	0	0.00615915	0	0.006141	0	0	0	0	0	0	0	0	0	1	0	1	0	0	1	0	1	0	0	0	0
pfam00779	BTK motif	0	0	0.00253139	0.00185443	0	0	0	0.00253139	0.00185443	0	0.66041	0.631158	0.653096	0	0	0	0	0	0	0	0.0101256	0	0	0	0.00556328	0	0	0	0	0	0	0	0	0	0	0	0	1	0	0	0	1	0	0	0	0	0
pfam00780	CNH domain	0	0.00506278	0.00180518	0.0154192	0	0	0.00506278	0.00180518	0.00644569	0	3.56752	0.0386945	0.0929245	0	0	0	0	0	0.0151883	0	0	0.00722074	0	0.00615915	0.0278164	0.012282	0	0	0	0	0	0	0	0	0	3	0	0	1	0	1	5	2	0	0	0	0
pfam00781	Diacylglycerol kinase catalytic domain	0.00567253	0.00752615	0.00424243	0.0078089	0.00748242	0.00206855	0.00752615	0.0025393	0.00165884	0.00149032	0.213427	0.925935	0.927613	0.00844488	0.00162697	0.00694573	0.0225785	0	0	0	0.0101256	0	0.00684416	0.00615915	0.0111266	0.006141	0.00643066	0.0101566	0.00959343	0.00374897	2	1	3	2	0	0	0	1	0	1	1	2	1	4	5	5	1
pfam00782	Dual specificity phosphatase, catalytic domain	0.00969821	0.016352	0.0275422	0.0154252	0.00513299	0.000877501	0.00979406	0.0126243	0.00644711	0.00094887	1.20858	0.357245	0.441705	0.00844488	0.0113888	0.00926097	0.0338677	0	0.0151883	0	0.0607533	0.028883	0.0205325	0.0123183	0.0278164	0.006141	0.00321533	0.00406265	0.00575606	0.00749794	2	7	4	3	0	3	0	6	4	3	2	5	1	2	2	3	2
pfam00784	MyTH4 domain	0	0.00168759	0	0.0102532	0	0	0.00168759	0	0.00542959	0	3.84246	0.0310365	0.0784751	0	0	0	0	0	0.00506278	0	0	0	0	0.0184775	0	0.012282	0	0	0	0	0	0	0	0	0	1	0	0	0	0	3	0	2	0	0	0	0
pfam00786	P21-Rho-binding domain	0	0.00168759	0.00424243	0.00800148	0	0	0.00168759	0.0025393	0.00214716	0	3.63404	0.0366593	0.0892836	0	0	0	0	0	0.00506278	0	0.0101256	0	0.00684416	0.00615915	0.00556328	0.012282	0	0	0	0	0	0	0	0	0	1	0	1	0	1	1	1	2	0	0	0	0
pfam00787	PX domain	0	0.0201151	0.0233939	0.0174722	0	0	0.0132664	0.0119875	0.0051721	0	1.85084	0.184048	0.295498	0	0	0	0.0451569	0	0.0151883	0	0.0506278	0.0361037	0.00684416	0.0123183	0.0278164	0.012282	0	0	0	0	0	0	0	4	0	3	0	5	5	1	2	5	2	0	0	0	0
pfam00788	Ras association (RalGDS/AF-6) domain	0	0.00545067	0.0120952	0.00390143	0	0	0.00326469	0.00429006	0.00195783	0	3.66746	0.0356833	0.0873739	0	0	0	0.0112892	0	0.00506278	0	0.0202511	0.0144415	0.0136883	0	0.00556328	0.006141	0	0	0	0	0	0	0	1	0	1	0	2	2	2	0	1	1	0	0	0	0
pfam00789	UBX domain	0	0.00713826	0.00775865	0.00594843	0	0	0.0035849	0.00290473	0.00355073	0	2.47006	0.100943	0.190886	0	0	0	0.0112892	0	0.0101256	0	0.0101256	0.00722074	0.0136883	0	0.00556328	0.012282	0	0	0	0	0	0	0	1	0	2	0	1	1	2	0	1	2	0	0	0	0
pfam00790	VHS domain	0	0	0.00253139	0.00205305	0	0	0	0.00253139	0.00205305	0	0.665769	0.627802	0.652892	0	0	0	0	0	0	0	0.0101256	0	0	0.00615915	0	0	0	0	0	0	0	0	0	0	0	0	0	1	0	0	1	0	0	0	0	0	0
pfam00791	ZU5 domain	0	0.0135007	0.008579	0.0195253	0	0	0.0135007	0.00422978	0.0045149	0	1.96743	0.163829	0.270371	0	0	0	0	0	0.0405022	0	0.0202511	0.00722074	0.00684416	0.0184775	0.0278164	0.012282	0	0	0	0	0	0	0	0	0	8	0	2	1	1	3	5	2	0	0	0	0
pfam00792	Phosphoinositide 3-kinase C2	0	0.00168759	0.00614176	0.0078089	0	0	0.00168759	0.00365375	0.00165884	0	2.73654	0.0790064	0.156717	0	0	0	0	0	0.00506278	0	0.0101256	0.0144415	0	0.00615915	0.0111266	0.006141	0	0	0	0	0	0	0	0	0	1	0	1	2	0	1	2	1	0	0	0	0
pfam00793	DAHP synthetase I family	0.0422109	0.023242	0.0296555	0.039833	0.0916374	0.00871194	0.00485265	0.00736272	0.00482502	0.00271954	22.5449	1.65166e-05	0.000295239	0.0591141	0.0374203	0.0300982	0.0225785	0.0319591	0.0151883	0.0453926	0.0101256	0.028883	0.0342208	0.0492732	0.0333797	0.036846	0.0932446	0.0914095	0.0844222	0.0974732	14	23	13	2	1	3	2	1	4	5	8	6	6	58	45	44	26
pfam00794	PI3-kinase family, ras-binding domain	0	0.00921375	0.00614176	0.00800148	0	0	0.00684031	0.00365375	0.00214716	0	1.63871	0.228268	0.348037	0	0	0	0.0225785	0	0.00506278	0	0.0101256	0.0144415	0	0.00615915	0.00556328	0.012282	0	0	0	0	0	0	0	2	0	1	0	1	2	0	1	1	2	0	0	0	0
pfam00795	Carbon-nitrogen hydrolase	0.106117	0.0802393	0.0665525	0.0692081	0.088892	0.00729731	0.00869914	0.00550912	0.00155835	0.00472968	7.15343	0.00347791	0.0153823	0.0928936	0.10738	0.118077	0.0790246	0.0958773	0.0658161	0.068089	0.0506278	0.0722074	0.0752857	0.0677507	0.0723227	0.067551	0.0932446	0.0914095	0.0959343	0.0749794	22	66	51	7	3	13	3	5	10	11	11	13	11	58	45	50	20
pfam00796	Photosystem I reaction centre subunit VIII	0	0	0	0	0.00232666	0	0	0	0	0.000482492	17.782	5.55059e-05	0.000690882	0	0	0	0	0	0	0	0	0	0	0	0	0	0.00160767	0.00203132	0.00191869	0.00374897	0	0	0	0	0	0	0	0	0	0	0	0	0	1	1	1	1
pfam00797	N-acetyltransferase	0.00185639	0.0245417	0.0399693	0.0240105	0.000881588	0.000966943	0.00664194	0.00665872	0.00405792	0.000512929	13.6577	0.000201983	0.00170979	0	0.00325394	0.00231524	0.0112892	0.0319591	0.0303767	0.0453926	0.0506278	0.0433244	0.0205325	0.0246366	0.0166898	0.030705	0.00160767	0	0.00191869	0	0	2	1	1	1	6	2	5	6	3	4	3	5	1	0	1	0
pfam00799	Geminivirus Rep catalytic domain	0	0.0219423	0.0112749	0	0	0	0.010985	0.00432217	0	0	3.88871	0.0299276	0.0760222	0	0	0	0.0338677	0.0319591	0	0	0.0101256	0.0144415	0.0205325	0	0	0	0	0	0	0	0	0	0	3	1	0	0	1	2	3	0	0	0	0	0	0	0
pfam00800	Prephenate dehydratase	0.022118	0.00713826	0.0118158	0.013962	0.030984	0.00114603	0.0035849	0.00472361	0.00228223	0.00122659	9.54724	0.00103977	0.00593484	0.0211122	0.0244045	0.0208372	0.0112892	0	0.0101256	0.0226963	0.0101256	0.0144415	0	0.0184775	0.0111266	0.012282	0.028938	0.0304698	0.0345363	0.0299918	5	15	9	1	0	2	1	1	2	0	3	2	2	18	15	18	8
pfam00801	PKD domain	0.0284344	0.0193393	0.0267218	0.0359315	0.0314704	0.0136666	0.0103579	0.0103708	0.00672275	0.00173736	0.415209	0.794574	0.800469	0.0548917	0.0211506	0.00926097	0.0225785	0	0.0354394	0	0.0506278	0.028883	0.0273766	0.0492732	0.0278164	0.030705	0.0305456	0.0365638	0.0287803	0.0299918	13	13	4	2	0	7	0	5	4	4	8	5	5	19	18	15	8
pfam00805	Pentapeptide repeats (8 copies)	0.0166848	0.020639	0.0180279	0.0297724	0.0342934	0.00112452	0.0153445	0.00626435	0.000978339	0.0042388	1.22194	0.352255	0.436582	0.0168898	0.0146427	0.0185219	0.0112892	0	0.0506278	0.0226963	0	0.028883	0.0205325	0.0307958	0.0278164	0.030705	0.033761	0.0406265	0.0402924	0.0224938	4	9	8	1	0	10	1	0	4	3	5	5	5	21	20	21	6
pfam00806	Pumilio-family RNA binding repeat	0	0.00168759	0.00180518	0	0	0	0.00168759	0.00180518	0	0	0.678197	0.620066	0.647942	0	0	0	0	0	0.00506278	0	0	0.00722074	0	0	0	0	0	0	0	0	0	0	0	0	0	1	0	0	1	0	0	0	0	0	0	0	0
pfam00808	Histone-like transcription factor (CBF/NF-Y) and archaeal histone	0	0.00168759	0.00253139	0.00390143	0	0	0.00168759	0.00253139	0.00195783	0	0.956486	0.465721	0.536841	0	0	0	0	0	0.00506278	0	0.0101256	0	0	0	0.00556328	0.006141	0	0	0	0	0	0	0	0	0	1	0	1	0	0	0	1	1	0	0	0	0
pfam00809	Pterin binding enzyme	0.0503148	0.0358309	0.0188483	0.0199165	0.0656137	0.00326629	0.00468533	0.00426432	0.00241251	0.00342386	30.3362	3.43138e-06	9.98454e-05	0.0548917	0.052063	0.0439896	0.0451569	0.0319591	0.0303767	0.0226963	0.0101256	0.028883	0.0136883	0.0246366	0.0166898	0.018423	0.0659143	0.075159	0.061398	0.0599835	13	32	19	4	1	6	1	1	4	2	4	3	3	41	37	32	16
pfam00810	ER lumen protein retaining receptor	0	0	0.00433657	0.00185443	0	0	0	0.00257298	0.00185443	0	1.63876	0.228256	0.348037	0	0	0	0	0	0	0	0.0101256	0.00722074	0	0	0.00556328	0	0	0	0	0	0	0	0	0	0	0	0	1	1	0	0	1	0	0	0	0	0
pfam00812	Ephrin	0	0.00168759	0.00171104	0.0137634	0	0	0.00168759	0.00171104	0.00146327	0	19.4607	3.51953e-05	0.000508231	0	0	0	0	0	0.00506278	0	0	0	0.00684416	0.0123183	0.0166898	0.012282	0	0	0	0	0	0	0	0	0	1	0	0	0	1	2	3	2	0	0	0	0
pfam00813	FliP family	0.013108	0.033895	0.0287648	0.0098559	0.00877132	0.00300659	0.0151624	0.00589317	0.00187823	0.000830945	2.90479	0.0679639	0.141219	0.0126673	0.00813484	0.0185219	0.0225785	0.0639182	0.0151883	0.0453926	0.0202511	0.028883	0.0205325	0.00615915	0.0111266	0.012282	0.00803833	0.00812529	0.00767474	0.0112469	3	5	8	2	2	3	2	2	4	3	1	2	2	5	4	4	3
pfam00814	Glycoprotease family	0.051588	0.0447963	0.0448934	0.0496828	0.0714721	0.00335067	0.0111456	0.00981849	0.00311367	0.00165979	2.71969	0.0802211	0.158841	0.0464468	0.050436	0.0578811	0.0451569	0.0639182	0.0253139	0.068089	0.0202511	0.0433244	0.0479091	0.0492732	0.0445063	0.055269	0.0723449	0.075159	0.067154	0.0712304	11	31	25	4	2	5	3	2	6	7	8	8	9	45	37	35	19
pfam00815	Histidinol dehydrogenase	0.0813183	0.0155762	0.0179338	0.0318375	0.0518635	0.00268176	0.0104526	0.00610581	0.00912983	0.00196108	17.0341	6.87943e-05	0.000814171	0.0760039	0.0846024	0.0833488	0.0112892	0	0.0354394	0.0226963	0	0.0216622	0.0273766	0.0492732	0.0278164	0.018423	0.04823	0.0548457	0.0556419	0.0487366	18	52	36	1	0	7	1	0	3	4	8	5	3	30	27	29	13
pfam00816	H-NS histone family	0.0164145	0.0177913	0.0135269	0.00390143	0.00416826	0.00583534	0.00709186	0.00342956	0.00195783	0.00141517	2.54738	0.0939369	0.180684	0.00844488	0.0130157	0.0277829	0.0112892	0.0319591	0.0101256	0.0226963	0.0101256	0.0144415	0.00684416	0	0.00556328	0.006141	0.004823	0.00609397	0.00575606	0	2	8	12	1	1	2	1	1	2	1	0	1	1	3	3	3	0
pfam00817	impB/mucB/samB family	0.0372593	0.0286926	0.0220117	0.0197179	0.0574605	0.0013008	0.00425657	0.00329062	0.00126773	0.00163439	36.1882	1.31649e-06	5.09481e-05	0.0380019	0.0390472	0.0347287	0.0338677	0.0319591	0.0202511	0.0226963	0.0303767	0.0144415	0.0205325	0.0184775	0.0222531	0.018423	0.0594836	0.0528144	0.0575606	0.0599835	9	24	15	3	1	4	1	3	2	3	3	4	3	37	26	30	16
pfam00821	Phosphoenolpyruvate carboxykinase	0.00480737	0.0197272	0.0286212	0.023824	0.00785618	0.00110513	0.010168	0.011493	0.00365705	0.00159009	1.91417	0.172742	0.281302	0.00422244	0.00325394	0.00694573	0.0338677	0	0.0253139	0	0.0506278	0.0433244	0.0205325	0.0307958	0.0222531	0.018423	0.00803833	0.00812529	0.0115121	0.00374897	1	2	3	3	0	5	0	5	6	3	5	4	3	5	4	6	1
pfam00825	Ribonuclease P	0.0243906	0.023242	0.0135269	0.0137694	0.0290365	0.00264326	0.00485265	0.00342956	0.00384897	0.00203154	4.45858	0.0194217	0.0549632	0.0295571	0.0227776	0.0208372	0.0225785	0.0319591	0.0151883	0.0226963	0.0101256	0.0144415	0.00684416	0.0184775	0.0166898	0.006141	0.0273303	0.0243759	0.030699	0.0337407	7	14	9	2	1	3	1	1	2	1	3	3	1	17	12	16	9
pfam00827	Ribosomal L15	0	0	0.00424243	0.00185443	0.00186909	0	0	0.0025393	0.00185443	0.00078858	1.23187	0.348597	0.43288	0	0	0	0	0	0	0	0.0101256	0	0.00684416	0	0.00556328	0	0.00160767	0.00203132	0.00383737	0	0	0	0	0	0	0	0	1	0	1	0	1	0	1	1	2	0
pfam00828	Ribosomal proteins 50S-L15, 50S-L18e, 60S-L27A	0.0224408	0.0283047	0.01866	0.0277254	0.0370566	0.00144974	0.00289935	0.0039041	0.00179953	0.00391972	5.01458	0.013077	0.0425815	0.0253346	0.0211506	0.0208372	0.0225785	0.0319591	0.0303767	0.0226963	0.0101256	0.0144415	0.0273766	0.0307958	0.0278164	0.024564	0.0450146	0.0385951	0.0383737	0.0262428	6	13	9	2	1	6	1	1	2	4	5	5	4	28	19	20	7
pfam00829	Ribosomal prokaryotic L21 protein	0.0239318	0.023242	0.0135269	0.0236193	0.0284743	0.00399436	0.00485265	0.00342956	0.00273699	0.00210905	2.99778	0.0626214	0.133707	0.0295571	0.0260315	0.0162067	0.0225785	0.0319591	0.0151883	0.0226963	0.0101256	0.0144415	0.00684416	0.0184775	0.0278164	0.024564	0.0321533	0.0304698	0.0287803	0.0224938	7	16	7	2	1	3	1	1	2	1	3	5	4	20	15	15	6
pfam00830	Ribosomal L28 family	0.0169043	0.023242	0.016949	0.0154192	0.0341983	0.00213813	0.00485265	0.00286822	0.00644569	0.00121193	5.10489	0.0122912	0.040638	0.0126673	0.0195236	0.0185219	0.0225785	0.0319591	0.0151883	0.0226963	0.0101256	0.0144415	0.0205325	0.00615915	0.0278164	0.012282	0.0321533	0.0345325	0.0326177	0.0374897	3	12	8	2	1	3	1	1	2	3	1	5	2	20	17	17	10
pfam00831	Ribosomal L29 protein	0.0227537	0.0249296	0.0152379	0.0197179	0.03773	0.00213284	0.0035784	0.00265831	0.00126773	0.00261737	11.9802	0.000374051	0.00271591	0.0253346	0.0244045	0.0185219	0.0225785	0.0319591	0.0202511	0.0226963	0.0101256	0.0144415	0.0136883	0.0184775	0.0222531	0.018423	0.0369763	0.0325012	0.036455	0.0449876	6	15	8	2	1	4	1	1	2	2	3	4	3	23	16	19	12
pfam00833	Ribosomal S17	0	0	0	0.00185443	0	0	0	0	0.00185443	0	1.23529	0.347343	0.431739	0	0	0	0	0	0	0	0	0	0	0	0.00556328	0	0	0	0	0	0	0	0	0	0	0	0	0	0	0	0	1	0	0	0	0	0
pfam00834	Ribulose-phosphate 3 epimerase family	0.0368203	0.0266171	0.0221762	0.0273342	0.0352079	0.00506325	0.00278525	0.00492295	0.00607523	0.00139475	2.22	0.12798	0.223907	0.0464468	0.0292854	0.0347287	0.0225785	0.0319591	0.0253139	0.0226963	0.0101256	0.0216622	0.0342208	0.0246366	0.038943	0.018423	0.0321533	0.0365638	0.0383737	0.0337407	11	18	15	2	1	5	1	1	3	5	4	7	3	20	18	20	9
pfam00836	Stathmin family	0	0.00713826	0.00433657	0.00614705	0	0	0.0035849	0.00257298	0.00354551	0	1.92654	0.170625	0.278909	0	0	0	0.0112892	0	0.0101256	0	0.0101256	0.00722074	0	0.00615915	0	0.012282	0	0	0	0	0	0	0	1	0	2	0	1	1	0	1	0	2	0	0	0	0
pfam00837	Iodothyronine deiodinase	0.00185639	0.0118131	0.0129156	0.0262622	0	0.000966943	0.0118131	0.0065249	0.00777989	0	2.5092	0.0973251	0.185358	0	0.00325394	0.00231524	0	0	0.0354394	0	0.0303767	0.0144415	0.00684416	0.0369549	0.0111266	0.030705	0	0	0	0	0	2	1	0	0	7	0	3	2	1	6	2	5	0	0	0	0
pfam00838	Translationally controlled tumour protein	0	0	0.00180518	0.00595448	0	0	0	0.00180518	0.000195668	0	6.28384	0.00576251	0.0223568	0	0	0	0	0	0	0	0	0.00722074	0	0.00615915	0.00556328	0.006141	0	0	0	0	0	0	0	0	0	0	0	0	1	0	1	1	1	0	0	0	0
pfam00839	Cysteine rich repeat	0	0.00337519	0.0078528	0	0	0	0.00337519	0.00304494	0	0	2.99569	0.0627363	0.133846	0	0	0	0	0	0.0101256	0	0.0101256	0.0144415	0.00684416	0	0	0	0	0	0	0	0	0	0	0	0	2	0	1	2	1	0	0	0	0	0	0	0
pfam00842	Alanine racemase, C-terminal domain	0.0258716	0.027005	0.0170431	0.0178634	0.0339094	0.00613608	0.00593399	0.00306053	0.000587003	0.00201197	3.66438	0.035772	0.0875632	0.0295571	0.0341663	0.0138915	0.0338677	0.0319591	0.0151883	0.0226963	0.0101256	0.0216622	0.0136883	0.0184775	0.0166898	0.018423	0.038584	0.0345325	0.0287803	0.0337407	7	21	6	3	1	3	1	1	3	2	3	3	3	24	17	15	9
pfam00847	AP2 domain	0	0	0	0	0.00325851	0	0	0	0	0.00120776	5.56638	0.00903712	0.0318812	0	0	0	0	0	0	0	0	0	0	0	0	0	0.00321533	0.00406265	0.00575606	0	0	0	0	0	0	0	0	0	0	0	0	0	0	2	2	3	0
pfam00848	Ring hydroxylating alpha subunit (catalytic domain)	0.0709155	0.0101256	0.00180518	0.011909	0.108654	0.0230393	0.0101256	0.00180518	0.000391335	0.00274718	24.8079	1.00156e-05	0.000206171	0.0253346	0.0878563	0.0995555	0	0	0.0303767	0	0	0.00722074	0	0.0123183	0.0111266	0.012282	0.101283	0.10766	0.113202	0.112469	6	54	43	0	0	6	0	0	1	0	2	2	2	63	53	59	30
pfam00849	RNA pseudouridylate synthase	0.111421	0.0654353	0.0484096	0.0770231	0.137602	0.0168769	0.00567877	0.0101036	0.00483553	0.00843691	14.2944	0.000162362	0.00143625	0.13934	0.113888	0.0810335	0.0564462	0.0639182	0.0759417	0.068089	0.0202511	0.0505452	0.0547533	0.080069	0.0834492	0.067551	0.120575	0.160475	0.138145	0.131214	33	70	35	5	2	15	3	2	7	8	13	15	11	75	79	72	35
pfam00850	Histone deacetylase domain	0.0366644	0.00882586	0.0198539	0.0178695	0.0413677	0.00559841	0.00455421	0.00686032	0.00361491	0.0041308	6.5076	0.00504022	0.0201261	0.0422244	0.0423012	0.0254677	0.0112892	0	0.0151883	0	0.0303767	0.0216622	0.0273766	0.0246366	0.0166898	0.012282	0.0401916	0.0325012	0.0402924	0.0524856	10	26	11	1	0	3	0	3	3	4	4	3	2	25	16	21	14
pfam00852	Glycosyltransferase family 10 (fucosyltransferase) C-term	0.0015435	0.0289409	0.033028	0.0277254	0.00138942	0.0015435	0.0163104	0.0100926	0.00179953	0.000471724	3.63585	0.0366057	0.089209	0	0	0.00463049	0.0564462	0	0.0303767	0.0226963	0.0607533	0.0144415	0.0342208	0.0307958	0.0278164	0.024564	0.00160767	0.00203132	0.00191869	0	0	0	2	5	0	6	1	6	2	5	5	5	4	1	1	1	0
pfam00853	Runt domain	0	0.00752615	0.00848486	0	0	0	0.00752615	0.0050786	0	0	1.24738	0.342956	0.431739	0	0	0	0.0225785	0	0	0	0.0202511	0	0.0136883	0	0	0	0	0	0	0	0	0	0	2	0	0	0	2	0	2	0	0	0	0	0	0	0
pfam00854	POT family	0.0125132	0.0138886	0.00775865	0.032018	0.0234751	0.00227287	0.00886478	0.00290473	0.00488254	0.00424396	3.9505	0.0285165	0.0736284	0.0168898	0.0113888	0.00926097	0.0112892	0	0.0303767	0	0.0101256	0.00722074	0.0136883	0.0369549	0.0222531	0.036846	0.033761	0.0182819	0.0268616	0.0149959	4	7	4	1	0	6	0	1	1	2	6	4	6	21	9	14	4
pfam00855	PWWP domain	0	0.00545067	0.00686796	0.00761028	0	0	0.00326469	0.00477468	0.00487363	0	1.18873	0.364788	0.448809	0	0	0	0.0112892	0	0.00506278	0	0.0202511	0.00722074	0	0	0.0166898	0.006141	0	0	0	0	0	0	0	1	0	1	0	2	1	0	0	3	1	0	0	0	0
pfam00856	SET domain	0.00685058	0.0320678	0.0439532	0.0412841	0.0189331	0.00293539	0.00100924	0.0109973	0.00562863	0.00300416	5.39829	0.0100907	0.0344975	0.0126673	0.00325394	0.00463049	0.0338677	0.0319591	0.0303767	0.0226963	0.0607533	0.0649866	0.0273766	0.0307958	0.0500695	0.042987	0.0273303	0.0142193	0.0191869	0.0149959	3	2	2	3	1	6	1	6	9	4	5	9	7	17	7	10	4
pfam00857	Isochorismatase family	0.0359878	0.00882586	0.0297228	0.0295677	0.0335791	0.00321664	0.00455421	0.0203098	0.00563469	0.00145787	0.806052	0.544549	0.605528	0.0295571	0.0390472	0.0393591	0.0112892	0	0.0151883	0.0226963	0	0.00722074	0.0889741	0.0184775	0.0333797	0.036846	0.0353686	0.0325012	0.036455	0.0299918	7	24	17	1	0	3	1	0	1	13	3	6	6	22	16	19	8
pfam00858	Amiloride-sensitive sodium channel	0	0.0236263	0.0393788	0.0554387	0	0	0.0236263	0.0216673	0.00350492	0	2.6279	0.0872214	0.170263	0	0	0	0	0	0.0708789	0	0.101256	0.028883	0.0273766	0.0492732	0.0556328	0.06141	0	0	0	0	0	0	0	0	0	14	0	10	4	4	8	10	10	0	0	0	0
pfam00860	Permease family	0.0218377	0.020639	0.0292294	0.0523257	0.0118462	0.00671047	0.0153445	0.0118679	0.0123906	0.000922157	2.1311	0.139488	0.238384	0.00844488	0.0292854	0.0277829	0.0112892	0	0.0506278	0	0.0405022	0.0216622	0.0547533	0.0677507	0.0278164	0.06141	0.014469	0.0101566	0.0115121	0.0112469	2	18	12	1	0	10	0	4	3	8	11	5	10	9	5	6	3
pfam00861	Ribosomal L18 of archaea, bacteria, mitoch. and chloroplast	0.0181758	0.0249296	0.0152379	0.0236253	0.0352975	0.00219068	0.0035784	0.00265831	0.00275839	0.00267302	8.58112	0.00164544	0.00848747	0.0211122	0.0195236	0.0138915	0.0225785	0.0319591	0.0202511	0.0226963	0.0101256	0.0144415	0.0136883	0.0246366	0.0278164	0.018423	0.0369763	0.0284385	0.0345363	0.0412387	5	12	6	2	1	4	1	1	2	2	4	5	3	23	14	18	11
pfam00864	ATP P2X receptor	0	0.00337519	0	0.00986196	0	0	0.00337519	0	0.00189202	0	7.78759	0.00246617	0.0116028	0	0	0	0	0	0.0101256	0	0	0	0	0.0123183	0.0111266	0.006141	0	0	0	0	0	0	0	0	0	2	0	0	0	0	2	2	1	0	0	0	0
pfam00866	Ring hydroxylating beta subunit	0.00131407	0	0	0	0.00272858	0.00068642	0	0	0	0.000449093	12.5652	0.000299556	0.00229788	0	0.00162697	0.00231524	0	0	0	0	0	0	0	0	0	0	0.00321533	0.00203132	0.00191869	0.00374897	0	1	1	0	0	0	0	0	0	0	0	0	0	2	1	1	1
pfam00867	XPG I-region	0	0.0221906	0.014697	0.00780285	0.00189725	0	0.0173754	0.00717718	0.00391566	0.000835305	1.30465	0.322935	0.431739	0	0	0	0.0564462	0	0.0101256	0	0.0101256	0.0144415	0.0342208	0	0.0111266	0.012282	0.00160767	0.00406265	0.00191869	0	0	0	0	5	0	2	0	1	2	5	0	2	2	1	2	1	0
pfam00868	Transglutaminase family	0	0	0.00253139	0	0	0	0	0.00253139	0	0	0.764706	0.568132	0.605528	0	0	0	0	0	0	0	0.0101256	0	0	0	0	0	0	0	0	0	0	0	0	0	0	0	0	1	0	0	0	0	0	0	0	0	0
pfam00870	P53 DNA-binding domain	0	0	0.00253139	0	0	0	0	0.00253139	0	0	0.764706	0.568132	0.605528	0	0	0	0	0	0	0	0.0101256	0	0	0	0	0	0	0	0	0	0	0	0	0	0	0	0	1	0	0	0	0	0	0	0	0	0
pfam00871	Acetokinase family	0.0111057	0.0177913	0.0152379	0.013962	0.00550741	0.000993461	0.00709186	0.00265831	0.00228223	0.000602106	2.25482	0.123767	0.219463	0.0126673	0.0113888	0.00926097	0.0112892	0.0319591	0.0101256	0.0226963	0.0101256	0.0144415	0.0136883	0.0184775	0.0111266	0.012282	0.00643066	0.00609397	0.00575606	0.00374897	3	7	4	1	1	2	1	1	2	2	3	2	2	4	3	3	1
pfam00872	Transposase, Mutator family	0.0418472	0.0680383	0.079144	0.0388398	0.00882158	0.00260717	0.0159861	0.0208407	0.012372	0.000628728	4.50257	0.0188062	0.0534951	0.0464468	0.0374203	0.0416744	0.0677354	0.0958773	0.0405022	0.136178	0.0405022	0.0577659	0.0821299	0.0184775	0.0611961	0.036846	0.00803833	0.0101566	0.00959343	0.00749794	11	23	18	6	3	8	6	4	8	12	3	11	6	5	5	5	2
pfam00873	AcrB/AcrD/AcrF family	0.210784	0.0742576	0.0630095	0.0891427	0.24783	0.0113767	0.0413479	0.0273791	0.0125038	0.00739649	14.7006	0.000141814	0.00133294	0.19001	0.213133	0.229209	0.0338677	0.0319591	0.156946	0.0226963	0.0202511	0.0722074	0.136883	0.110865	0.0890125	0.067551	0.231504	0.251884	0.241754	0.266177	45	131	99	3	1	31	1	2	10	20	18	16	11	144	124	126	71
pfam00874	PRD domain	0	0.00168759	0	0.00390748	0	0	0.00168759	0	0.0019613	0	2.82135	0.0732036	0.147687	0	0	0	0	0	0.00506278	0	0	0	0	0.00615915	0.00556328	0	0	0	0	0	0	0	0	0	0	1	0	0	0	0	1	1	0	0	0	0	0
pfam00875	DNA photolyase	0.0183952	0.0194789	0.0212855	0.013956	0.0618011	0.00312682	0.0063408	0.000560456	0.00225986	0.00571137	24.093	1.16783e-05	0.000228257	0.0168898	0.0244045	0.0138915	0.0112892	0.0319591	0.0151883	0.0226963	0.0202511	0.0216622	0.0205325	0.0123183	0.0111266	0.018423	0.057876	0.056877	0.0537232	0.0787283	4	15	6	1	1	3	1	2	3	3	2	2	3	36	28	28	21
pfam00877	NlpC/P60 family	0.0225243	0	0.00864934	0.00185443	0.0224926	0.00316519	0	0.00647028	0.00185443	0.00191513	7.44359	0.00296463	0.0134199	0.0253346	0.0260315	0.0162067	0	0	0	0	0	0.00722074	0.0273766	0	0.00556328	0	0.024115	0.0223446	0.0172682	0.0262428	6	16	7	0	0	0	0	0	1	4	0	1	0	15	11	9	7
pfam00878	Cation-independent mannose-6-phosphate receptor repeat	0.0015435	0	0.00939935	0.00595448	0	0.0015435	0	0.00719658	0.000195668	0	1.20043	0.360323	0.444622	0	0	0.00463049	0	0	0	0	0.0303767	0.00722074	0	0.00615915	0.00556328	0.006141	0	0	0	0	0	0	2	0	0	0	0	3	1	0	1	1	1	0	0	0	0
pfam00880	Nebulin repeat	0	0	0.00253139	0	0	0	0	0.00253139	0	0	0.764706	0.568132	0.605528	0	0	0	0	0	0	0	0.0101256	0	0	0	0	0	0	0	0	0	0	0	0	0	0	0	0	1	0	0	0	0	0	0	0	0	0
pfam00881	Nitroreductase family	0.0814643	0.0266171	0.0391252	0.0398269	0.0926674	0.00445616	0.00278525	0.00735345	0.00322382	0.0116434	14.158	0.000170023	0.00148866	0.0760039	0.0780945	0.0902945	0.0225785	0.0319591	0.0253139	0.0453926	0.0202511	0.0361037	0.0547533	0.0431141	0.0333797	0.042987	0.110929	0.10766	0.0920969	0.0599835	18	48	39	2	1	5	2	2	5	8	7	6	7	69	53	48	16
[truncated: 7,065 more rows]

## Sheet: Table S7(A)
Supplementary Table S7(A). Functional profiling and comparison of the assembled octocoral and seawater metagenomes (N=17) according to Clusters of Orthologous Groups of proteins (COGs) annotations using the Integrated Microbial Genomes & Microbiomes (IMG/M) system from DOE-JGI.
[truncated: 4,572 more rows]

[truncated: 6 more sheets: Table S7(B), Table S7(C), Table S8(A), Table S8((B), Table S8(C), Table S9]
